# Supplementary material for: Transgenerational effect of mutants in the RNA-directed DNA methylation pathway on the triploid block in Arabidopsis
Source: Genome Biol. 2021 May 6;22:141. doi: 10.1186/s13059-021-02359-2 (PMC8101200; doi:10.1186/s13059-021-02359-2)
Supplement: Supplementary file 3 — Additional file 3: Table S2. Lists of non-CG hypo DMRs. [file 13059_2021_2359_MOESM3_ESM.xlsx]

## Sheet: supports Fig. 2B
Table S2. Lists of non-CG hypo DMRs. Differentially methylated regions (DMRs) that were hypomethylated in first generation homozygous nrpd1 (F2) mutants compared to wild type (DMR1), hypomethylated DMRs between F2 and inbred (Fi) nrpd1 mutants (DMRi), and hypomethylated DMRs between nrpd1 Fi mutants and wild type (DMRx)
CHG DMRx only				CHG DMRx and DMR1 shared				CHG DMR1 only
Chromosome	start	end		Chromosome	start	end		Chromosome	start	end
Chr1	317250	317300		Chr1	17600	18750		Chr1	718700	718750
Chr1	670100	670150		Chr1	44650	44750		Chr1	959250	959300
Chr1	998150	998200		Chr1	55700	56600		Chr1	1443100	1443150
Chr1	1593200	1593350		Chr1	76850	76900		Chr1	1544450	1544500
Chr1	1884250	1884300		Chr1	77350	77550		Chr1	2907200	2907250
Chr1	2029300	2029350		Chr1	193450	193550		Chr1	3361300	3361350
Chr1	2157100	2157200		Chr1	213500	213550		Chr1	3537000	3537050
Chr1	2189200	2189250		Chr1	238300	238400		Chr1	3725000	3725050
Chr1	2877750	2877800		Chr1	256150	256200		Chr1	3782100	3782150
Chr1	2906500	2906550		Chr1	256650	256700		Chr1	4041600	4041650
Chr1	3192400	3192450		Chr1	257700	258700		Chr1	4115300	4115350
Chr1	3343400	3343600		Chr1	291850	292200		Chr1	4330050	4330100
Chr1	3343950	3344000		Chr1	372500	372600		Chr1	4574350	4574400
Chr1	3344500	3344750		Chr1	423100	424150		Chr1	4620450	4620800
Chr1	3360450	3360750		Chr1	431300	432000		Chr1	4648550	4648600
Chr1	3781250	3781300		Chr1	432750	433850		Chr1	4992750	4992800
Chr1	3897800	3898200		Chr1	499350	500950		Chr1	5044850	5044900
Chr1	4284700	4284750		Chr1	501350	501400		Chr1	5203600	5203650
Chr1	4330500	4330550		Chr1	512650	513150		Chr1	5710700	5710750
Chr1	4331550	4331600		Chr1	540450	541000		Chr1	5717300	5717350
Chr1	4332100	4332150		Chr1	549700	550850		Chr1	5752200	5752250
Chr1	4413950	4414000		Chr1	587550	588000		Chr1	5801150	5801200
Chr1	4506550	4506600		Chr1	634200	634400		Chr1	5912800	5912850
Chr1	4617450	4617500		Chr1	640300	640350		Chr1	5914050	5914100
Chr1	4685500	4685550		Chr1	670650	670800		Chr1	6658250	6658300
Chr1	4967250	4967300		Chr1	696450	696650		Chr1	7249700	7249750
Chr1	5353200	5353250		Chr1	697350	697550		Chr1	7506050	7506100
Chr1	5395250	5395300		Chr1	758650	759200		Chr1	7601450	7601500
Chr1	5558050	5558100		Chr1	759550	760450		Chr1	7710900	7710950
Chr1	5637450	5637500		Chr1	774200	774250		Chr1	7917750	7917800
Chr1	5913000	5913050		Chr1	781050	781950		Chr1	8035600	8035650
Chr1	5913950	5914000		Chr1	784900	784950		Chr1	8454550	8454600
Chr1	5914400	5914450		Chr1	785350	785400		Chr1	8456300	8456350
Chr1	6011650	6011700		Chr1	789650	789700		Chr1	8460900	8460950
Chr1	6119450	6119500		Chr1	791750	792450		Chr1	8512650	8512700
Chr1	6469400	6469450		Chr1	822250	822450		Chr1	8661300	8661350
Chr1	6588300	6588350		Chr1	888700	889500		Chr1	8732300	8732350
Chr1	6592100	6592150		Chr1	944200	944400		Chr1	8928150	8928200
Chr1	6659200	6659250		Chr1	958600	958650		Chr1	8932250	8932300
Chr1	6756350	6756600		Chr1	1118600	1118650		Chr1	9005500	9005550
Chr1	7070800	7070850		Chr1	1160200	1160450		Chr1	9006950	9007000
Chr1	7249750	7249950		Chr1	1160950	1161250		Chr1	9007400	9007450
Chr1	7522250	7522300		Chr1	1184950	1185200		Chr1	9011400	9011450
Chr1	7564200	7564250		Chr1	1194300	1195100		Chr1	9044950	9045000
Chr1	7709450	7709800		Chr1	1249900	1250900		Chr1	9048100	9048150
Chr1	7711550	7711650		Chr1	1275800	1275850		Chr1	9148050	9148100
Chr1	7718650	7718700		Chr1	1276600	1276650		Chr1	9417100	9417150
Chr1	7719450	7719500		Chr1	1286800	1286950		Chr1	9559650	9559700
Chr1	7764950	7765000		Chr1	1289200	1289500		Chr1	9578850	9578900
Chr1	7810550	7810600		Chr1	1361000	1361050		Chr1	9579950	9580000
Chr1	7852100	7852300		Chr1	1430300	1431050		Chr1	9687550	9687600
Chr1	7971500	7971550		Chr1	1441500	1442550		Chr1	9688600	9689000
Chr1	7972700	7972750		Chr1	1443650	1444600		Chr1	9842650	9842700
Chr1	8236850	8237200		Chr1	1445300	1446400		Chr1	10154700	10154750
Chr1	8276150	8276200		Chr1	1476450	1476750		Chr1	10383100	10383150
Chr1	8371150	8371200		Chr1	1522750	1523000		Chr1	10546100	10546150
Chr1	8439800	8439850		Chr1	1592450	1592600		Chr1	10602600	10602650
Chr1	8458350	8458400		Chr1	1598300	1598500		Chr1	10659950	10660000
Chr1	8512500	8512550		Chr1	1613250	1614250		Chr1	10913600	10913650
Chr1	8815550	8815600		Chr1	1614600	1614650		Chr1	10920950	10921000
Chr1	8826950	8827000		Chr1	1617700	1617900		Chr1	10965850	10965900
Chr1	8837400	8837650		Chr1	1676750	1677050		Chr1	11018750	11018800
Chr1	8932750	8933100		Chr1	1705450	1705500		Chr1	11044800	11044850
Chr1	8936100	8936500		Chr1	1705950	1706500		Chr1	11048050	11048100
Chr1	9000900	9001200		Chr1	1728750	1729300		Chr1	11103600	11103900
Chr1	9013800	9013850		Chr1	1791950	1792000		Chr1	11146750	11146800
Chr1	9018700	9018750		Chr1	1875650	1876750		Chr1	11378300	11378350
Chr1	9078350	9078400		Chr1	1881900	1882250		Chr1	11441350	11441450
Chr1	9106200	9106250		Chr1	1937550	1937600		Chr1	11511650	11511700
Chr1	9126250	9126600		Chr1	1975100	1976800		Chr1	11558350	11558400
Chr1	9135600	9135800		Chr1	2015400	2015450		Chr1	11734050	11734100
Chr1	9201550	9201650		Chr1	2072150	2072200		Chr1	11817200	11817250
Chr1	9369900	9369950		Chr1	2157550	2157600		Chr1	11837450	11837500
Chr1	9370950	9371000		Chr1	2233800	2234450		Chr1	11839150	11839200
Chr1	9386000	9386050		Chr1	2335150	2335250		Chr1	11888650	11888700
Chr1	9465350	9465400		Chr1	2340200	2340500		Chr1	11890300	11890350
Chr1	9547550	9547600		Chr1	2415450	2415500		Chr1	11893200	11893250
Chr1	9574450	9574500		Chr1	2472900	2473300		Chr1	11899600	11899650
Chr1	9574950	9575000		Chr1	2531400	2531750		Chr1	11910250	11910300
Chr1	9584200	9584250		Chr1	2534700	2534750		Chr1	11959050	11959100
Chr1	9586550	9586600		Chr1	2540550	2540600		Chr1	11979850	11979900
Chr1	9679900	9679950		Chr1	2587200	2588400		Chr1	12021850	12021900
Chr1	9684450	9684500		Chr1	2657400	2657800		Chr1	12037400	12037450
Chr1	9686850	9686900		Chr1	2788400	2788500		Chr1	12042150	12042200
Chr1	10022550	10023350		Chr1	2800500	2800650		Chr1	12319200	12319250
Chr1	10027050	10027100		Chr1	2947350	2947400		Chr1	12324850	12324900
Chr1	10155050	10155350		Chr1	2986350	2986900		Chr1	12363050	12363100
Chr1	10208800	10208850		Chr1	2993350	2993450		Chr1	12377350	12377400
Chr1	10317400	10317450		Chr1	3023400	3024150		Chr1	12431850	12431900
Chr1	10383200	10383450		Chr1	3062000	3062150		Chr1	12445900	12445950
Chr1	10384350	10384400		Chr1	3063450	3063650		Chr1	12508500	12508550
Chr1	10603600	10603650		Chr1	3073200	3074350		Chr1	12509250	12509300
Chr1	10660300	10660350		Chr1	3250600	3250950		Chr1	12526200	12526250
Chr1	10775900	10775950		Chr1	3251300	3251500		Chr1	12569600	12569650
Chr1	10776600	10776650		Chr1	3342450	3343000		Chr1	12570000	12570050
Chr1	10839000	10839050		Chr1	3345400	3345800		Chr1	12572900	12573100
Chr1	10859400	10859450		Chr1	3412900	3414850		Chr1	12643200	12643250
Chr1	10913750	10913800		Chr1	3427850	3427900		Chr1	12674250	12674300
Chr1	10966100	10966200		Chr1	3497750	3498300		Chr1	12719750	12719800
Chr1	11020500	11020750		Chr1	3498850	3498950		Chr1	12721250	12721300
Chr1	11028900	11028950		Chr1	3546850	3547800		Chr1	12729800	12729850
Chr1	11125700	11126000		Chr1	3551650	3552550		Chr1	12766400	12766450
Chr1	11155950	11156000		Chr1	3573000	3573300		Chr1	12768350	12768400
Chr1	11173650	11173700		Chr1	3603300	3603350		Chr1	12807300	12807350
Chr1	11209050	11209100		Chr1	3730300	3730350		Chr1	12814200	12814250
Chr1	11280700	11280750		Chr1	3762100	3762200		Chr1	12824750	12824800
Chr1	11302150	11302200		Chr1	3762800	3763000		Chr1	12829050	12829100
Chr1	11312600	11312650		Chr1	3770950	3771100		Chr1	12837400	12837450
Chr1	11368550	11368600		Chr1	3771700	3771750		Chr1	12856000	12856050
Chr1	11369350	11370100		Chr1	3800050	3800100		Chr1	12902200	12902250
Chr1	11491100	11491150		Chr1	3825900	3826150		Chr1	12903500	12903550
Chr1	11518200	11518250		Chr1	3827150	3827700		Chr1	12950650	12950700
Chr1	11520300	11520650		Chr1	3892350	3892750		Chr1	12998850	12998900
Chr1	11552200	11552250		Chr1	3910300	3910350		Chr1	13014500	13014550
Chr1	11592750	11592800		Chr1	3919900	3919950		Chr1	13015450	13015500
Chr1	11664200	11664250		Chr1	3925750	3926350		Chr1	13049750	13049800
Chr1	11734350	11734700		Chr1	3926850	3926900		Chr1	13069350	13069400
Chr1	11791600	11791650		Chr1	3933300	3933400		Chr1	13081950	13082000
Chr1	11834100	11834150		Chr1	3980000	3980950		Chr1	13082400	13082450
Chr1	11839700	11839750		Chr1	4061450	4061550		Chr1	13087050	13087250
Chr1	11840450	11840500		Chr1	4093250	4093300		Chr1	13104850	13104900
Chr1	11889250	11889300		Chr1	4093650	4094000		Chr1	13107650	13107700
Chr1	11893400	11893700		Chr1	4094350	4094500		Chr1	13127550	13127600
Chr1	11982950	11983050		Chr1	4110100	4111350		Chr1	13175050	13175100
Chr1	12013850	12013900		Chr1	4112800	4112950		Chr1	13237250	13237300
Chr1	12037750	12037800		Chr1	4141950	4142000		Chr1	13243500	13243550
Chr1	12038450	12038700		Chr1	4209150	4209600		Chr1	13276000	13276100
Chr1	12039700	12040300		Chr1	4326400	4326550		Chr1	13302950	13303000
Chr1	12076700	12077100		Chr1	4333700	4334450		Chr1	13303950	13304000
Chr1	12078000	12078200		Chr1	4405850	4406800		Chr1	13324900	13324950
Chr1	12083700	12083750		Chr1	4407500	4407700		Chr1	13334750	13334800
Chr1	12131200	12131600		Chr1	4408050	4408200		Chr1	13335600	13335650
Chr1	12187200	12187250		Chr1	4408800	4408950		Chr1	13348700	13348750
Chr1	12225700	12225750		Chr1	4409350	4409650		Chr1	13371550	13371600
Chr1	12253200	12253400		Chr1	4410100	4410150		Chr1	13407950	13408250
Chr1	12257650	12257700		Chr1	4410500	4411000		Chr1	13415600	13415650
Chr1	12263750	12264150		Chr1	4415450	4416050		Chr1	13430500	13430550
Chr1	12289200	12289250		Chr1	4583000	4583550		Chr1	13435450	13435500
Chr1	12300750	12300800		Chr1	4597000	4597300		Chr1	13443900	13443950
Chr1	12306600	12306650		Chr1	4604000	4604100		Chr1	13444850	13444900
Chr1	12310800	12310850		Chr1	4658250	4658450		Chr1	13477950	13478000
Chr1	12324750	12324800		Chr1	4682450	4682700		Chr1	13482900	13482950
Chr1	12325600	12325650		Chr1	4685950	4686050		Chr1	13502650	13502700
Chr1	12330050	12330100		Chr1	4705450	4705500		Chr1	13513400	13513450
Chr1	12335850	12336250		Chr1	4770100	4770750		Chr1	13522650	13522700
Chr1	12338800	12339200		Chr1	4773100	4773200		Chr1	13524650	13524700
Chr1	12361850	12361900		Chr1	4785900	4786600		Chr1	13561850	13561900
Chr1	12376500	12376550		Chr1	4786950	4787250		Chr1	13568600	13568650
Chr1	12425650	12425700		Chr1	4860400	4860550		Chr1	13600100	13600150
Chr1	12426100	12426150		Chr1	4896650	4896850		Chr1	13625850	13625900
Chr1	12440250	12440300		Chr1	4966600	4966850		Chr1	13646450	13646500
Chr1	12440800	12440850		Chr1	5056000	5056300		Chr1	13646950	13647050
Chr1	12442650	12442700		Chr1	5091800	5091850		Chr1	13656650	13656750
Chr1	12467800	12467850		Chr1	5098350	5098650		Chr1	13660850	13660900
Chr1	12470200	12470500		Chr1	5099150	5099200		Chr1	13666300	13666350
Chr1	12498450	12498500		Chr1	5100650	5100700		Chr1	13694600	13694650
Chr1	12512700	12513100		Chr1	5101500	5102250		Chr1	13708700	13708750
Chr1	12513800	12513900		Chr1	5171900	5172100		Chr1	13714050	13714100
Chr1	12566400	12566450		Chr1	5198400	5198900		Chr1	13744100	13744150
Chr1	12572350	12572400		Chr1	5285200	5285300		Chr1	13772300	13772350
Chr1	12574850	12574900		Chr1	5353700	5353750		Chr1	13789850	13790150
Chr1	12576900	12576950		Chr1	5355250	5355500		Chr1	13792400	13792450
Chr1	12578400	12578750		Chr1	5356950	5357000		Chr1	13795300	13795350
Chr1	12579950	12580000		Chr1	5359050	5359150		Chr1	13809150	13809200
Chr1	12581400	12581850		Chr1	5378300	5378350		Chr1	13889400	13889450
Chr1	12620600	12620650		Chr1	5389650	5389850		Chr1	13903450	13903650
Chr1	12626550	12626600		Chr1	5391400	5391650		Chr1	13904000	13904350
Chr1	12627150	12627200		Chr1	5392450	5392700		Chr1	13933150	13933200
Chr1	12628000	12628050		Chr1	5436900	5437100		Chr1	13952350	13952400
Chr1	12629750	12629800		Chr1	5437450	5437800		Chr1	13959600	13959650
Chr1	12632100	12632200		Chr1	5531300	5531900		Chr1	13963950	13964000
Chr1	12645150	12645350		Chr1	5657450	5659200		Chr1	13977850	13977900
Chr1	12672650	12672700		Chr1	5679300	5679350		Chr1	14054650	14054700
Chr1	12684650	12684700		Chr1	5681700	5681900		Chr1	14064950	14065000
Chr1	12720300	12720350		Chr1	5689800	5689850		Chr1	14068100	14068150
Chr1	12731700	12731750		Chr1	5691800	5691850		Chr1	14095450	14095500
Chr1	12734400	12734450		Chr1	5696250	5696700		Chr1	14122350	14122400
Chr1	12735200	12735250		Chr1	5699950	5700300		Chr1	14132350	14132400
Chr1	12739800	12739850		Chr1	5700650	5702050		Chr1	14140850	14140900
Chr1	12741850	12741900		Chr1	5704150	5704200		Chr1	14151500	14151550
Chr1	12742650	12742700		Chr1	5718050	5718100		Chr1	14179000	14179050
Chr1	12768650	12768700		Chr1	5798800	5799500		Chr1	14210800	14210850
Chr1	12782900	12782950		Chr1	5862950	5863500		Chr1	14219000	14219050
Chr1	12803400	12803450		Chr1	5867050	5867150		Chr1	14227950	14228000
Chr1	12804350	12804400		Chr1	5899200	5899800		Chr1	14228650	14228700
Chr1	12807900	12807950		Chr1	5911700	5911900		Chr1	14254350	14254400
Chr1	12809500	12809550		Chr1	5916450	5916500		Chr1	14255150	14255200
Chr1	12810150	12810200		Chr1	5958650	5958950		Chr1	14256550	14256650
Chr1	12810650	12810700		Chr1	5965700	5966650		Chr1	14261750	14261800
Chr1	12813050	12813100		Chr1	5970750	5970950		Chr1	14264450	14264500
Chr1	12819600	12819650		Chr1	5974900	5975750		Chr1	14270700	14270750
Chr1	12822850	12823050		Chr1	6074800	6074850		Chr1	14272350	14272400
Chr1	12826550	12826600		Chr1	6075200	6075550		Chr1	14317700	14317750
Chr1	12827750	12827800		Chr1	6102450	6102500		Chr1	14319850	14319900
Chr1	12870400	12870450		Chr1	6140750	6140800		Chr1	14338650	14338700
Chr1	12874750	12874900		Chr1	6141250	6141550		Chr1	14429350	14429400
Chr1	12889950	12890100		Chr1	6156450	6157300		Chr1	14441400	14441450
Chr1	12898600	12898650		Chr1	6158100	6158900		Chr1	14469750	14469800
Chr1	12902500	12902550		Chr1	6173350	6173400		Chr1	14485100	14485150
Chr1	12904750	12904800		Chr1	6197200	6199050		Chr1	14507350	14507400
Chr1	12912600	12912650		Chr1	6210900	6210950		Chr1	14508400	14508450
Chr1	12925500	12925550		Chr1	6218550	6219200		Chr1	14602000	14602050
Chr1	12926100	12927100		Chr1	6233900	6234100		Chr1	14697350	14697400
Chr1	12928000	12928050		Chr1	6234600	6234650		Chr1	14725200	14725250
Chr1	12930350	12930500		Chr1	6235000	6235050		Chr1	14919600	14920000
Chr1	12931300	12932050		Chr1	6235800	6236100		Chr1	14925350	14925400
Chr1	12932550	12932700		Chr1	6236950	6237000		Chr1	14926400	14926450
Chr1	12950450	12950500		Chr1	6237600	6237650		Chr1	14935900	14935950
Chr1	12951900	12951950		Chr1	6263050	6263300		Chr1	14941000	14941050
Chr1	12953850	12953900		Chr1	6273500	6273700		Chr1	14950600	14950650
Chr1	12966850	12966900		Chr1	6302600	6303050		Chr1	14952600	14952650
Chr1	12976750	12976800		Chr1	6379050	6379300		Chr1	14955550	14955600
Chr1	13007400	13007450		Chr1	6380650	6380750		Chr1	14959250	14959300
Chr1	13014050	13014450		Chr1	6403100	6403900		Chr1	14972050	14972100
Chr1	13019500	13019550		Chr1	6404650	6405350		Chr1	15009550	15009600
Chr1	13020550	13020600		Chr1	6426350	6426400		Chr1	15026450	15026650
Chr1	13021000	13021550		Chr1	6454600	6454750		Chr1	15028000	15028350
Chr1	13043400	13043450		Chr1	6455350	6456100		Chr1	15042500	15042550
Chr1	13043900	13043950		Chr1	6470450	6471000		Chr1	15058300	15058350
Chr1	13055750	13056100		Chr1	6472850	6472900		Chr1	15060400	15060450
Chr1	13069500	13069550		Chr1	6473250	6473350		Chr1	15063050	15063100
Chr1	13081550	13081600		Chr1	6514400	6515250		Chr1	15075250	15075300
Chr1	13097700	13097750		Chr1	6538550	6539000		Chr1	15080550	15080600
Chr1	13107500	13107600		Chr1	6539700	6539750		Chr1	15091550	15091600
Chr1	13110250	13110550		Chr1	6540200	6540400		Chr1	15094300	15094350
Chr1	13173800	13173850		Chr1	6541250	6542400		Chr1	15096700	15096750
Chr1	13178200	13178250		Chr1	6542750	6543550		Chr1	15100600	15100650
Chr1	13180850	13180900		Chr1	6556250	6556300		Chr1	15105100	15105150
Chr1	13184400	13184450		Chr1	6574000	6574150		Chr1	15117150	15117200
Chr1	13185200	13185250		Chr1	6574550	6574750		Chr1	15121050	15121100
Chr1	13188300	13188350		Chr1	6575350	6575400		Chr1	15135800	15135850
Chr1	13190150	13190200		Chr1	6592950	6593200		Chr1	15159100	15159150
Chr1	13200900	13200950		Chr1	6615450	6615550		Chr1	15168100	15168150
Chr1	13201500	13202050		Chr1	6640300	6641050		Chr1	15179100	15179150
Chr1	13212550	13212600		Chr1	6657150	6657450		Chr1	15183350	15183400
Chr1	13233200	13233700		Chr1	6659800	6660350		Chr1	15201700	15201750
Chr1	13236500	13236550		Chr1	6704150	6704800		Chr1	15206150	15206200
Chr1	13237950	13238150		Chr1	6705300	6706500		Chr1	15297050	15297100
Chr1	13238600	13238900		Chr1	6707050	6707150		Chr1	15297550	15297600
Chr1	13242100	13242150		Chr1	6707600	6708000		Chr1	15347600	15347650
Chr1	13242550	13242600		Chr1	6708550	6709100		Chr1	15361650	15361700
Chr1	13244400	13244450		Chr1	6709500	6709750		Chr1	15378250	15378300
Chr1	13245900	13245950		Chr1	6715100	6715600		Chr1	15414900	15414950
Chr1	13246950	13247200		Chr1	6718050	6718100		Chr1	15420100	15420150
Chr1	13249650	13249800		Chr1	6720900	6722500		Chr1	15436650	15436700
Chr1	13263750	13263800		Chr1	6722850	6723250		Chr1	15471650	15471900
Chr1	13268000	13268100		Chr1	6736200	6737350		Chr1	15492350	15492400
Chr1	13271200	13271250		Chr1	6742950	6744250		Chr1	15502050	15502100
Chr1	13278950	13279000		Chr1	6759150	6759200		Chr1	15521950	15522000
Chr1	13296300	13296450		Chr1	6759600	6759700		Chr1	15534300	15534350
Chr1	13302300	13302350		Chr1	6769700	6770700		Chr1	15542100	15542150
Chr1	13303000	13303050		Chr1	6906100	6906400		Chr1	15573200	15573250
Chr1	13303400	13303450		Chr1	6927200	6927250		Chr1	15577500	15577550
Chr1	13304600	13304650		Chr1	7023500	7023700		Chr1	15585600	15585650
Chr1	13311250	13311900		Chr1	7024150	7024450		Chr1	15596850	15596900
Chr1	13347550	13347600		Chr1	7035700	7037300		Chr1	15612700	15612800
Chr1	13372250	13372600		Chr1	7077800	7078050		Chr1	15631900	15631950
Chr1	13386600	13386650		Chr1	7132800	7132900		Chr1	15633650	15633700
Chr1	13395900	13395950		Chr1	7138700	7138850		Chr1	15642850	15642900
Chr1	13400950	13402050		Chr1	7227850	7228150		Chr1	15654450	15654500
Chr1	13409000	13409150		Chr1	7241100	7241650		Chr1	15656500	15656550
Chr1	13417550	13417600		Chr1	7251800	7252000		Chr1	15680700	15680750
Chr1	13424200	13424250		Chr1	7254950	7255550		Chr1	15683300	15683350
Chr1	13425750	13425800		Chr1	7256050	7256100		Chr1	15693850	15693900
Chr1	13430150	13430200		Chr1	7256700	7257250		Chr1	15695500	15695550
Chr1	13433050	13433250		Chr1	7281800	7283000		Chr1	15699300	15699350
Chr1	13433700	13433750		Chr1	7283350	7284100		Chr1	15727300	15727350
Chr1	13434250	13434300		Chr1	7313100	7313200		Chr1	15728850	15728900
Chr1	13439500	13439550		Chr1	7344350	7344550		Chr1	15740900	15740950
Chr1	13442550	13442600		Chr1	7353000	7353050		Chr1	15770600	15770650
Chr1	13444500	13444600		Chr1	7365050	7365200		Chr1	15789650	15789700
Chr1	13456650	13456700		Chr1	7365650	7365950		Chr1	15805750	15805800
Chr1	13477750	13477850		Chr1	7392300	7393400		Chr1	15807550	15807600
Chr1	13489300	13489350		Chr1	7394500	7394750		Chr1	15808550	15808600
Chr1	13494800	13494850		Chr1	7475300	7475550		Chr1	15810250	15810300
Chr1	13500900	13500950		Chr1	7505650	7505700		Chr1	15834550	15834600
Chr1	13501600	13501650		Chr1	7541150	7541300		Chr1	15846800	15846850
Chr1	13509500	13509550		Chr1	7604900	7605050		Chr1	15853950	15854000
Chr1	13512850	13512900		Chr1	7665700	7665950		Chr1	15857200	15857300
Chr1	13517250	13517300		Chr1	7714650	7714700		Chr1	15864250	15864300
Chr1	13519700	13519750		Chr1	7717800	7718000		Chr1	15867750	15867800
Chr1	13522950	13523150		Chr1	7722000	7722050		Chr1	15874650	15874700
Chr1	13524350	13524400		Chr1	7722500	7722600		Chr1	15881350	15881400
Chr1	13561250	13561400		Chr1	7724950	7725000		Chr1	15888150	15888200
Chr1	13568350	13568400		Chr1	7725650	7725850		Chr1	15964800	15964850
Chr1	13569000	13569700		Chr1	7729950	7730000		Chr1	16003700	16003750
Chr1	13570050	13570100		Chr1	7761200	7762100		Chr1	16018600	16018650
Chr1	13571300	13571350		Chr1	7766300	7766400		Chr1	16028350	16028400
Chr1	13581150	13581200		Chr1	7783500	7784150		Chr1	16079700	16079750
Chr1	13592700	13592750		Chr1	7787400	7787600		Chr1	16090600	16090700
Chr1	13598800	13599000		Chr1	7811450	7811550		Chr1	16096200	16096250
Chr1	13600850	13601100		Chr1	7833200	7833600		Chr1	16097250	16097300
Chr1	13601450	13602250		Chr1	7935650	7935700		Chr1	16102950	16103000
Chr1	13614850	13614900		Chr1	7936600	7936850		Chr1	16103650	16103700
Chr1	13630700	13630750		Chr1	7959350	7961150		Chr1	16114600	16114650
Chr1	13631850	13632150		Chr1	7975850	7976600		Chr1	16116500	16116700
Chr1	13646800	13646850		Chr1	7985200	7986450		Chr1	16117050	16117100
Chr1	13648900	13648950		Chr1	8016400	8016600		Chr1	16147250	16147300
Chr1	13650700	13650750		Chr1	8044050	8044100		Chr1	16171800	16171850
Chr1	13651250	13651300		Chr1	8053750	8053800		Chr1	16176250	16176300
Chr1	13654950	13655050		Chr1	8114750	8116750		Chr1	16187750	16187800
Chr1	13655500	13655550		Chr1	8154200	8154350		Chr1	16194550	16194600
Chr1	13660800	13660850		Chr1	8160300	8160350		Chr1	16199200	16199250
Chr1	13663400	13663450		Chr1	8169950	8170150		Chr1	16204100	16204400
Chr1	13666150	13666200		Chr1	8178400	8178450		Chr1	16211400	16211450
Chr1	13707600	13707650		Chr1	8189850	8190550		Chr1	16227100	16227150
Chr1	13708450	13708500		Chr1	8201250	8201500		Chr1	16234200	16234250
Chr1	13710750	13710800		Chr1	8204700	8205500		Chr1	16249100	16249150
Chr1	13716000	13716350		Chr1	8235900	8236500		Chr1	16251450	16251500
Chr1	13731400	13731700		Chr1	8237850	8238100		Chr1	16257350	16257400
Chr1	13734200	13734250		Chr1	8238500	8238900		Chr1	16269750	16269800
Chr1	13740650	13740700		Chr1	8252500	8252600		Chr1	16281950	16282000
Chr1	13743900	13744000		Chr1	8254800	8254900		Chr1	16312050	16312100
Chr1	13746200	13746600		Chr1	8266650	8267100		Chr1	16318750	16318800
Chr1	13748700	13749450		Chr1	8272400	8273000		Chr1	16321450	16321500
Chr1	13749900	13749950		Chr1	8276800	8279100		Chr1	16324700	16324750
Chr1	13751250	13751300		Chr1	8289650	8291050		Chr1	16327250	16327450
Chr1	13753200	13753250		Chr1	8291550	8291600		Chr1	16334150	16334200
Chr1	13758850	13758900		Chr1	8319550	8320450		Chr1	16336700	16336750
Chr1	13761550	13761600		Chr1	8374550	8374600		Chr1	16344800	16344850
Chr1	13772800	13772850		Chr1	8374950	8375100		Chr1	16346750	16346800
Chr1	13773550	13773600		Chr1	8388750	8388800		Chr1	16347300	16347350
Chr1	13791000	13791050		Chr1	8392200	8392350		Chr1	16356100	16356150
Chr1	13795650	13795700		Chr1	8409000	8409100		Chr1	16365450	16365500
Chr1	13799800	13799850		Chr1	8453400	8453600		Chr1	16379400	16379450
Chr1	13813950	13814100		Chr1	8456750	8457200		Chr1	16380100	16380150
Chr1	13826150	13826200		Chr1	8461600	8461700		Chr1	16451150	16451500
Chr1	13833450	13833500		Chr1	8471700	8472050		Chr1	16456200	16456250
Chr1	13854600	13854650		Chr1	8472600	8472650		Chr1	16500850	16501250
Chr1	13860250	13860550		Chr1	8473250	8473450		Chr1	16515750	16515800
Chr1	13861350	13861400		Chr1	8475150	8475250		Chr1	16540400	16540500
Chr1	13862400	13862450		Chr1	8476150	8476350		Chr1	16558500	16558550
Chr1	13862800	13862850		Chr1	8488700	8489700		Chr1	16586100	16586150
Chr1	13871500	13871950		Chr1	8490350	8490550		Chr1	16602050	16602100
Chr1	13872550	13872600		Chr1	8492750	8492800		Chr1	16609100	16609150
Chr1	13873100	13873150		Chr1	8495250	8495300		Chr1	16610950	16611000
Chr1	13873550	13873600		Chr1	8497300	8497550		Chr1	16614950	16615000
Chr1	13877800	13877850		Chr1	8515500	8515550		Chr1	16626750	16626800
Chr1	13880850	13880900		Chr1	8538750	8539200		Chr1	16629350	16629400
Chr1	13891400	13891450		Chr1	8539600	8539750		Chr1	16632150	16632200
Chr1	13908850	13908900		Chr1	8543900	8543950		Chr1	16658300	16658350
Chr1	13909300	13909350		Chr1	8573150	8573200		Chr1	16684700	16684750
Chr1	13915950	13916200		Chr1	8577050	8577600		Chr1	16686000	16686550
Chr1	13917150	13917200		Chr1	8621100	8621450		Chr1	16717450	16717500
Chr1	13923850	13923900		Chr1	8622750	8623700		Chr1	16717900	16717950
Chr1	13924850	13924900		Chr1	8644950	8645350		Chr1	16729300	16729350
Chr1	13925250	13925300		Chr1	8646150	8646200		Chr1	16730700	16730750
Chr1	13937950	13938000		Chr1	8647950	8648000		Chr1	16767000	16767050
Chr1	13941800	13941850		Chr1	8649450	8649550		Chr1	16805450	16805500
Chr1	13942300	13942350		Chr1	8681950	8682150		Chr1	16946550	16946600
Chr1	13946900	13946950		Chr1	8690400	8690550		Chr1	16952600	16952800
Chr1	13950550	13950600		Chr1	8690900	8691050		Chr1	16958800	16958850
Chr1	13956250	13956300		Chr1	8691650	8691950		Chr1	16985650	16985700
Chr1	13981250	13981300		Chr1	8723350	8723400		Chr1	17018650	17018700
Chr1	13986350	13986400		Chr1	8728800	8728850		Chr1	17035800	17035850
Chr1	13988100	13988150		Chr1	8729450	8729500		Chr1	17056300	17056350
Chr1	13991750	13992150		Chr1	8733500	8733600		Chr1	17070450	17070500
Chr1	13992850	13992900		Chr1	8738650	8738700		Chr1	17070850	17070900
Chr1	13993850	13993900		Chr1	8741500	8741600		Chr1	17094800	17094850
Chr1	14010150	14010200		Chr1	8745000	8745050		Chr1	17106800	17106850
Chr1	14018500	14018550		Chr1	8765650	8765700		Chr1	17113950	17114000
Chr1	14023850	14023900		Chr1	8775650	8775850		Chr1	17215400	17215450
Chr1	14041500	14041550		Chr1	8790050	8790550		Chr1	17239850	17240000
Chr1	14042700	14043700		Chr1	8791500	8791550		Chr1	17278350	17278400
Chr1	14046600	14046650		Chr1	8792150	8793350		Chr1	17313750	17314050
Chr1	14060300	14060450		Chr1	8794050	8794800		Chr1	17365250	17365300
Chr1	14077350	14077400		Chr1	8795400	8795850		Chr1	17406100	17406150
Chr1	14079850	14079900		Chr1	8798100	8798400		Chr1	17410350	17410500
Chr1	14082950	14083000		Chr1	8812550	8812750		Chr1	17439600	17439650
Chr1	14086550	14086650		Chr1	8831500	8831550		Chr1	17512950	17513050
Chr1	14098950	14099000		Chr1	8838350	8838400		Chr1	17553000	17553050
Chr1	14102950	14103000		Chr1	8869550	8870750		Chr1	17607550	17607600
Chr1	14110150	14110200		Chr1	8927650	8927750		Chr1	17616850	17616900
Chr1	14111150	14111200		Chr1	9004800	9005100		Chr1	17620350	17620400
Chr1	14121900	14121950		Chr1	9008900	9008950		Chr1	17658150	17658200
Chr1	14127250	14127650		Chr1	9015500	9015700		Chr1	17734250	17734300
Chr1	14128300	14128350		Chr1	9019400	9019450		Chr1	17824300	17824350
Chr1	14132400	14132450		Chr1	9062200	9062550		Chr1	17838350	17838400
Chr1	14132800	14132850		Chr1	9077650	9077700		Chr1	17844500	17844550
Chr1	14138100	14138900		Chr1	9081650	9081750		Chr1	17845200	17845250
Chr1	14141750	14141800		Chr1	9082700	9082950		Chr1	17846050	17846100
Chr1	14143750	14143800		Chr1	9136650	9137250		Chr1	17980000	17980050
Chr1	14144650	14144700		Chr1	9138050	9138300		Chr1	18018450	18018500
Chr1	14179800	14179850		Chr1	9174250	9174600		Chr1	18089500	18089550
Chr1	14194900	14194950		Chr1	9175250	9175950		Chr1	18094650	18094700
Chr1	14207200	14207250		Chr1	9177350	9177800		Chr1	18304450	18304500
Chr1	14208100	14208150		Chr1	9187900	9188600		Chr1	18538450	18538500
Chr1	14208750	14209100		Chr1	9204050	9204200		Chr1	18658100	18658150
Chr1	14211500	14211550		Chr1	9204550	9204600		Chr1	18747850	18747950
Chr1	14212250	14212300		Chr1	9205200	9205300		Chr1	18851950	18852000
Chr1	14217500	14217550		Chr1	9208850	9208900		Chr1	18852700	18852750
Chr1	14218150	14218200		Chr1	9234850	9234900		Chr1	18966650	18966700
Chr1	14223950	14224000		Chr1	9236000	9236150		Chr1	18970500	18970550
Chr1	14230900	14230950		Chr1	9237050	9237150		Chr1	19028100	19028150
Chr1	14232200	14232500		Chr1	9283550	9283600		Chr1	19234800	19234850
Chr1	14239150	14239200		Chr1	9292150	9292200		Chr1	19291750	19291800
Chr1	14247100	14247150		Chr1	9304750	9306050		Chr1	19339750	19339800
Chr1	14259400	14259450		Chr1	9335450	9335650		Chr1	19342150	19342200
Chr1	14260550	14260600		Chr1	9354000	9354050		Chr1	19343550	19343600
Chr1	14260950	14261050		Chr1	9357850	9358050		Chr1	19379000	19379050
Chr1	14267150	14267200		Chr1	9367450	9367550		Chr1	19379950	19380000
Chr1	14270300	14270350		Chr1	9367900	9367950		Chr1	19420450	19420500
Chr1	14272850	14272900		Chr1	9373250	9373700		Chr1	19599600	19599650
Chr1	14274350	14274400		Chr1	9374900	9374950		Chr1	19729950	19730000
Chr1	14301400	14301500		Chr1	9384100	9384400		Chr1	19735500	19735550
Chr1	14307050	14307200		Chr1	9385000	9385050		Chr1	20313850	20313900
Chr1	14312250	14312350		Chr1	9412400	9412450		Chr1	20331350	20331400
Chr1	14315900	14315950		Chr1	9418050	9418400		Chr1	20432200	20432300
Chr1	14317600	14317650		Chr1	9418900	9418950		Chr1	20476650	20476700
Chr1	14319150	14319200		Chr1	9432400	9432450		Chr1	20721000	20721050
Chr1	14326700	14326750		Chr1	9547050	9547200		Chr1	20748200	20748250
Chr1	14330100	14330400		Chr1	9547950	9548000		Chr1	20791500	20791700
Chr1	14334350	14334400		Chr1	9548800	9549000		Chr1	20795150	20795200
Chr1	14338850	14338900		Chr1	9550700	9550750		Chr1	20890250	20890300
Chr1	14388650	14388700		Chr1	9560150	9560200		Chr1	21147900	21147950
Chr1	14429250	14429300		Chr1	9565000	9565050		Chr1	21244450	21244500
Chr1	14439950	14440000		Chr1	9572400	9572550		Chr1	21499700	21499750
Chr1	14441000	14441050		Chr1	9573400	9573600		Chr1	21560450	21560500
Chr1	14441700	14441750		Chr1	9581550	9581600		Chr1	21757050	21757100
Chr1	14444900	14444950		Chr1	9585500	9586000		Chr1	21824350	21824400
Chr1	14448650	14448700		Chr1	9587050	9587450		Chr1	22019200	22019250
Chr1	14453500	14453550		Chr1	9626900	9627100		Chr1	22067600	22067650
Chr1	14454450	14454550		Chr1	9676500	9676900		Chr1	22160250	22160300
Chr1	14456400	14456450		Chr1	9679400	9679450		Chr1	22269650	22269700
Chr1	14462500	14462550		Chr1	9689450	9689500		Chr1	22408750	22408800
Chr1	14472050	14472100		Chr1	9691000	9691300		Chr1	22697950	22698000
Chr1	14473900	14473950		Chr1	9706350	9706750		Chr1	22854450	22854500
Chr1	14476700	14476750		Chr1	9707850	9708000		Chr1	22855100	22855150
Chr1	14479300	14479350		Chr1	9708500	9708550		Chr1	23006300	23006350
Chr1	14481550	14481600		Chr1	9746300	9746550		Chr1	23149400	23149450
Chr1	14488650	14488700		Chr1	9754500	9756550		Chr1	23330250	23330300
Chr1	14489550	14489600		Chr1	9759050	9759450		Chr1	23436000	23436050
Chr1	14496400	14496450		Chr1	9762600	9762750		Chr1	23568600	23568650
Chr1	14497050	14497100		Chr1	9778350	9778450		Chr1	23570400	23570450
Chr1	14501350	14501400		Chr1	9811800	9812350		Chr1	23966350	23966400
Chr1	14501800	14501850		Chr1	9816700	9818300		Chr1	24108300	24108350
Chr1	14506700	14506750		Chr1	9829250	9829300		Chr1	24425600	24425650
Chr1	14510000	14510050		Chr1	9836500	9836550		Chr1	24541350	24541400
Chr1	14542450	14542500		Chr1	9836950	9837600		Chr1	24620600	24620650
Chr1	14586150	14586200		Chr1	9852700	9853500		Chr1	24675800	24675850
Chr1	14586650	14586700		Chr1	9862900	9863300		Chr1	24741300	24741350
Chr1	14587200	14587250		Chr1	9865350	9865900		Chr1	24781650	24781700
Chr1	14587700	14587750		Chr1	9866250	9866900		Chr1	25097800	25097850
Chr1	14594400	14594450		Chr1	9879750	9879850		Chr1	25247350	25247400
Chr1	14595300	14595350		Chr1	9883900	9884100		Chr1	25279050	25279150
Chr1	14599300	14599350		Chr1	9894500	9894550		Chr1	25510350	25510400
Chr1	14600300	14600350		Chr1	9900800	9900850		Chr1	25566350	25566400
Chr1	14604550	14604600		Chr1	9901650	9901850		Chr1	25675950	25676000
Chr1	14658050	14658450		Chr1	9903750	9904050		Chr1	25928550	25928600
Chr1	14660150	14660200		Chr1	9909500	9909550		Chr1	26207250	26207300
Chr1	14676200	14677200		Chr1	9915450	9915800		Chr1	26285350	26285600
Chr1	14699900	14700250		Chr1	9916300	9916500		Chr1	26369000	26369050
Chr1	14701150	14701650		Chr1	9918450	9919350		Chr1	26859200	26859250
Chr1	14702100	14702800		Chr1	9925800	9926100		Chr1	26956850	26956900
Chr1	14705000	14705050		Chr1	9926850	9926900		Chr1	27059800	27059850
Chr1	14711000	14711150		Chr1	9939350	9939650		Chr1	28397450	28397500
Chr1	14742400	14742450		Chr1	9958650	9958850		Chr1	28581950	28582000
Chr1	14892000	14892050		Chr1	10008500	10008700		Chr1	28711000	28711050
Chr1	14892600	14892650		Chr1	10012850	10013300		Chr1	29166900	29166950
Chr1	14893600	14893650		Chr1	10021350	10022200		Chr1	29265750	29265800
Chr1	14914750	14915000		Chr1	10060700	10060750		Chr1	29588900	29589150
Chr1	14921700	14921750		Chr1	10115150	10115200		Chr1	29589700	29589750
Chr1	14922250	14922300		Chr1	10118700	10118750		Chr1	29841300	29841350
Chr1	14926700	14926750		Chr1	10144900	10144950		Chr1	30415550	30415600
Chr1	14936750	14936800		Chr1	10152700	10153000		Chr2	5900	5950
Chr1	14937200	14937250		Chr1	10156150	10156800		Chr2	7800	7850
Chr1	14941150	14941200		Chr1	10159800	10159850		Chr2	17400	17450
Chr1	14941950	14942000		Chr1	10161000	10161100		Chr2	59050	59100
Chr1	14952000	14952200		Chr1	10161800	10161850		Chr2	144200	144250
Chr1	14953750	14953800		Chr1	10206950	10207000		Chr2	243850	243900
Chr1	14954350	14954400		Chr1	10221200	10221300		Chr2	267950	268000
Chr1	14955850	14955900		Chr1	10222300	10222350		Chr2	373100	373150
Chr1	14956350	14956400		Chr1	10239300	10240200		Chr2	375250	375300
Chr1	14956800	14956850		Chr1	10259900	10259950		Chr2	456200	456250
Chr1	14957750	14957800		Chr1	10314500	10314850		Chr2	463500	463550
Chr1	14973800	14973850		Chr1	10315400	10315450		Chr2	531350	531400
Chr1	14975300	14975350		Chr1	10330050	10330150		Chr2	532850	532900
Chr1	14976800	14976850		Chr1	10347250	10347350		Chr2	579600	579650
Chr1	14977900	14977950		Chr1	10347950	10348400		Chr2	691750	691800
Chr1	14990300	14990400		Chr1	10349100	10349450		Chr2	891200	891250
Chr1	14997150	14997350		Chr1	10357100	10357450		Chr2	913700	913750
Chr1	15000000	15000050		Chr1	10360650	10360750		Chr2	930000	930050
Chr1	15000650	15000700		Chr1	10363200	10363300		Chr2	1029500	1029550
Chr1	15012650	15012700		Chr1	10421500	10421700		Chr2	1211900	1211950
Chr1	15013350	15013400		Chr1	10443350	10443400		Chr2	1220650	1220700
Chr1	15023800	15023850		Chr1	10444000	10444050		Chr2	1231500	1231550
Chr1	15024950	15025100		Chr1	10490750	10491150		Chr2	1238900	1239100
Chr1	15025650	15025700		Chr1	10496450	10496500		Chr2	1267450	1267500
Chr1	15027050	15027450		Chr1	10497550	10497900		Chr2	1286700	1286750
Chr1	15028600	15028650		Chr1	10506600	10507250		Chr2	1350250	1350600
Chr1	15029300	15029350		Chr1	10512750	10512950		Chr2	1425100	1425150
Chr1	15033200	15033700		Chr1	10523650	10523750		Chr2	1506700	1507050
Chr1	15047450	15047500		Chr1	10525900	10525950		Chr2	1631700	1631750
Chr1	15048700	15048750		Chr1	10526550	10526950		Chr2	1649200	1649250
Chr1	15052700	15052750		Chr1	10527300	10527350		Chr2	1649750	1649800
Chr1	15055100	15055150		Chr1	10527850	10527900		Chr2	1650200	1650250
Chr1	15060300	15060350		Chr1	10528550	10528650		Chr2	1668450	1668500
Chr1	15067850	15067900		Chr1	10534750	10534900		Chr2	1673400	1673450
Chr1	15069550	15069600		Chr1	10540300	10540350		Chr2	1727900	1727950
Chr1	15070200	15070250		Chr1	10554450	10554550		Chr2	1747350	1747400
Chr1	15075350	15075400		Chr1	10568150	10568200		Chr2	1751500	1751550
Chr1	15081400	15081450		Chr1	10568700	10568950		Chr2	1752150	1752200
Chr1	15083500	15083550		Chr1	10570050	10570400		Chr2	1758300	1758550
Chr1	15088150	15088200		Chr1	10579300	10579500		Chr2	1766300	1766700
Chr1	15089000	15089050		Chr1	10579950	10580150		Chr2	1774300	1774500
Chr1	15097050	15097100		Chr1	10591400	10592400		Chr2	1781650	1781700
Chr1	15098800	15098850		Chr1	10593450	10593800		Chr2	1815600	1815650
Chr1	15100650	15100700		Chr1	10594350	10594400		Chr2	1833850	1833900
Chr1	15101100	15101150		Chr1	10594850	10595100		Chr2	1880950	1881000
Chr1	15102450	15102500		Chr1	10597950	10598350		Chr2	1887600	1887650
Chr1	15109700	15109750		Chr1	10604800	10604850		Chr2	1899250	1899300
Chr1	15138300	15138350		Chr1	10623850	10624650		Chr2	1906500	1906550
Chr1	15141100	15141150		Chr1	10652500	10652850		Chr2	1957800	1957850
Chr1	15143850	15143900		Chr1	10654500	10654550		Chr2	1969500	1969550
Chr1	15168900	15168950		Chr1	10659300	10659400		Chr2	1972100	1972150
Chr1	15169750	15169800		Chr1	10661200	10661450		Chr2	1997350	1997400
Chr1	15174700	15174750		Chr1	10666150	10666250		Chr2	2019300	2019750
Chr1	15181450	15181500		Chr1	10696700	10696850		Chr2	2020700	2020750
Chr1	15191900	15191950		Chr1	10699150	10699200		Chr2	2041350	2041400
Chr1	15195250	15195300		Chr1	10701400	10701550		Chr2	2061250	2061300
Chr1	15201100	15201150		Chr1	10702800	10702900		Chr2	2063300	2063350
Chr1	15203350	15203400		Chr1	10725100	10725150		Chr2	2084950	2085000
Chr1	15208350	15208400		Chr1	10777550	10777600		Chr2	2102900	2102950
Chr1	15227000	15227050		Chr1	10778700	10778750		Chr2	2104250	2104500
Chr1	15237100	15237150		Chr1	10801350	10801550		Chr2	2115150	2115200
Chr1	15267250	15267300		Chr1	10802450	10803350		Chr2	2123750	2123800
Chr1	15276100	15276150		Chr1	10814250	10814500		Chr2	2130250	2130300
Chr1	15318550	15318600		Chr1	10852650	10853150		Chr2	2152550	2152600
Chr1	15330050	15330100		Chr1	10867150	10867700		Chr2	2169800	2169900
Chr1	15349600	15349650		Chr1	10915000	10915350		Chr2	2170600	2170650
Chr1	15389650	15389700		Chr1	10915750	10916250		Chr2	2195700	2195750
Chr1	15406300	15406350		Chr1	10922400	10922800		Chr2	2202650	2202700
Chr1	15417450	15417500		Chr1	10923200	10923350		Chr2	2207550	2207600
Chr1	15423000	15423050		Chr1	10923700	10923750		Chr2	2213850	2213900
Chr1	15428000	15428050		Chr1	10924650	10924950		Chr2	2240250	2240300
Chr1	15428850	15428900		Chr1	10929400	10929500		Chr2	2252250	2252300
Chr1	15430300	15430350		Chr1	10930700	10931850		Chr2	2255500	2255800
Chr1	15431850	15431900		Chr1	10982100	10983600		Chr2	2263600	2263650
Chr1	15434000	15434100		Chr1	11005850	11005900		Chr2	2273950	2274000
Chr1	15434800	15434850		Chr1	11006250	11006700		Chr2	2276100	2276150
Chr1	15436950	15437000		Chr1	11016200	11016250		Chr2	2285600	2285650
Chr1	15446200	15446250		Chr1	11032200	11032600		Chr2	2287000	2287050
Chr1	15446600	15446650		Chr1	11044300	11044400		Chr2	2306650	2306700
Chr1	15449800	15449850		Chr1	11045700	11045800		Chr2	2387550	2387600
Chr1	15452650	15452700		Chr1	11046200	11046550		Chr2	2391200	2391250
Chr1	15478550	15478600		Chr1	11048700	11049250		Chr2	2412600	2412650
Chr1	15482250	15482300		Chr1	11049750	11049900		Chr2	2414150	2414350
Chr1	15483800	15483850		Chr1	11050700	11051450		Chr2	2424250	2424300
Chr1	15486100	15486150		Chr1	11064500	11064550		Chr2	2450500	2450550
Chr1	15486700	15486750		Chr1	11083100	11083150		Chr2	2451200	2451250
Chr1	15487750	15487800		Chr1	11088850	11088950		Chr2	2453150	2453200
Chr1	15496750	15496800		Chr1	11089400	11089450		Chr2	2461850	2461900
Chr1	15498350	15498400		Chr1	11090400	11090450		Chr2	2467700	2467750
Chr1	15502900	15502950		Chr1	11093800	11093850		Chr2	2483450	2483500
Chr1	15509050	15509100		Chr1	11102400	11102450		Chr2	2549100	2549150
Chr1	15512300	15512350		Chr1	11111100	11111250		Chr2	2558350	2558400
Chr1	15513850	15513900		Chr1	11117450	11117650		Chr2	2559350	2559400
Chr1	15514450	15514700		Chr1	11127350	11127400		Chr2	2602400	2602450
Chr1	15522550	15522600		Chr1	11128950	11129250		Chr2	2635400	2635450
Chr1	15524450	15524500		Chr1	11131600	11131650		Chr2	2641350	2641400
Chr1	15526750	15526800		Chr1	11132050	11132350		Chr2	2660250	2660750
Chr1	15533400	15533450		Chr1	11132700	11132850		Chr2	2745000	2745050
Chr1	15535700	15535750		Chr1	11148200	11148250		Chr2	2765900	2766000
Chr1	15537950	15538000		Chr1	11149650	11149700		Chr2	2829400	2829450
Chr1	15544600	15544650		Chr1	11152700	11153000		Chr2	2839850	2839900
Chr1	15549300	15549400		Chr1	11153850	11154100		Chr2	2846350	2846400
Chr1	15550750	15550800		Chr1	11174200	11174800		Chr2	2855050	2855100
Chr1	15553300	15553350		Chr1	11178750	11178900		Chr2	2870500	2870550
Chr1	15553850	15553900		Chr1	11204450	11204600		Chr2	2871850	2871900
Chr1	15556450	15556500		Chr1	11212450	11212550		Chr2	2906700	2907050
Chr1	15563850	15563900		Chr1	11228600	11228850		Chr2	2911100	2911150
Chr1	15569800	15569850		Chr1	11230450	11230650		Chr2	2915800	2915850
Chr1	15578750	15578800		Chr1	11241600	11242200		Chr2	2969900	2969950
Chr1	15581150	15581200		Chr1	11259050	11259750		Chr2	2999250	2999450
Chr1	15585850	15585900		Chr1	11284450	11284500		Chr2	3000700	3000750
Chr1	15586900	15586950		Chr1	11286800	11287250		Chr2	3059950	3060000
Chr1	15587900	15587950		Chr1	11298350	11298500		Chr2	3061150	3061450
Chr1	15588700	15588750		Chr1	11298850	11299250		Chr2	3072650	3072700
Chr1	15590800	15590850		Chr1	11301000	11301700		Chr2	3077500	3077550
Chr1	15591700	15591750		Chr1	11304500	11304550		Chr2	3088650	3088700
Chr1	15594600	15594650		Chr1	11310000	11310350		Chr2	3096300	3096350
Chr1	15595050	15595200		Chr1	11315350	11315400		Chr2	3118300	3118350
Chr1	15595650	15595700		Chr1	11325200	11325250		Chr2	3131850	3131900
Chr1	15614750	15614800		Chr1	11351500	11352350		Chr2	3162500	3162550
Chr1	15615600	15615650		Chr1	11366000	11366050		Chr2	3173550	3173600
Chr1	15616450	15616550		Chr1	11366750	11367050		Chr2	3180400	3180450
Chr1	15617200	15617450		Chr1	11368150	11368200		Chr2	3204700	3204750
Chr1	15624500	15624550		Chr1	11371050	11371100		Chr2	3220400	3220450
Chr1	15631850	15631900		Chr1	11385050	11385150		Chr2	3222000	3222050
Chr1	15634950	15635050		Chr1	11387950	11388000		Chr2	3259900	3259950
Chr1	15636450	15636800		Chr1	11407750	11408500		Chr2	3293600	3293650
Chr1	15637350	15637400		Chr1	11409000	11410250		Chr2	3344900	3344950
Chr1	15657800	15657850		Chr1	11421200	11421300		Chr2	3345600	3345650
Chr1	15665650	15665700		Chr1	11422100	11422400		Chr2	3395000	3395050
Chr1	15668250	15668300		Chr1	11427750	11428050		Chr2	3405750	3405800
Chr1	15671350	15671400		Chr1	11452350	11452400		Chr2	3438200	3438250
Chr1	15685100	15685150		Chr1	11452950	11453000		Chr2	3465200	3465300
Chr1	15689600	15689650		Chr1	11479500	11479550		Chr2	3533450	3533850
Chr1	15692000	15692050		Chr1	11490200	11490750		Chr2	3563150	3563200
Chr1	15701750	15701800		Chr1	11492950	11493500		Chr2	3572700	3573100
Chr1	15702200	15702250		Chr1	11517500	11517800		Chr2	3598500	3598550
Chr1	15705400	15705450		Chr1	11521650	11522400		Chr2	3599800	3599850
Chr1	15726600	15726650		Chr1	11525750	11526250		Chr2	3606050	3606100
Chr1	15727150	15727200		Chr1	11526750	11526800		Chr2	3615050	3615100
Chr1	15737100	15737150		Chr1	11527250	11527300		Chr2	3620650	3620700
Chr1	15738400	15738450		Chr1	11536600	11537000		Chr2	3626500	3626550
Chr1	15746750	15747150		Chr1	11550500	11550650		Chr2	3628050	3628100
Chr1	15750350	15750400		Chr1	11564750	11564800		Chr2	3628700	3628750
Chr1	15751750	15751800		Chr1	11585850	11586300		Chr2	3635200	3635250
Chr1	15762450	15762500		Chr1	11609750	11610600		Chr2	3660250	3660300
Chr1	15762900	15762950		Chr1	11611550	11611600		Chr2	3663050	3663100
Chr1	15763400	15763700		Chr1	11617500	11617700		Chr2	3671450	3671500
Chr1	15766050	15766100		Chr1	11620600	11620800		Chr2	3695250	3695300
Chr1	15770250	15770300		Chr1	11632200	11632250		Chr2	3703200	3703250
Chr1	15775450	15775500		Chr1	11636850	11637350		Chr2	3720100	3720150
Chr1	15778550	15778600		Chr1	11637700	11637750		Chr2	3727700	3727750
Chr1	15779000	15779050		Chr1	11644250	11644550		Chr2	3749450	3749500
Chr1	15782450	15782500		Chr1	11648150	11648200		Chr2	3749950	3750000
Chr1	15784400	15784450		Chr1	11648700	11649350		Chr2	3812850	3812900
Chr1	15786700	15786750		Chr1	11649700	11649950		Chr2	3827550	3827600
Chr1	15787550	15787600		Chr1	11656750	11656800		Chr2	3886100	3886150
Chr1	15790800	15790850		Chr1	11661100	11662250		Chr2	3930400	3930450
Chr1	15796200	15796250		Chr1	11666400	11667050		Chr2	3954000	3954050
Chr1	15796950	15797000		Chr1	11669350	11669550		Chr2	3961850	3961900
Chr1	15806350	15807100		Chr1	11670200	11670250		Chr2	4000950	4001000
Chr1	15808000	15808050		Chr1	11678650	11678700		Chr2	4049050	4049300
Chr1	15809600	15809650		Chr1	11692600	11692650		Chr2	4066150	4066200
Chr1	15810450	15810500		Chr1	11700150	11701750		Chr2	4075200	4075250
Chr1	15823300	15823350		Chr1	11703750	11704200		Chr2	4097450	4097500
Chr1	15827400	15827500		Chr1	11704550	11705000		Chr2	4100250	4100300
Chr1	15829200	15829300		Chr1	11706500	11708850		Chr2	4101800	4101850
Chr1	15834100	15834150		Chr1	11711000	11711400		Chr2	4107950	4108000
Chr1	15848400	15848600		Chr1	11721200	11721550		Chr2	4126450	4126500
Chr1	15851750	15851800		Chr1	11721900	11722450		Chr2	4136450	4136500
Chr1	15853000	15853050		Chr1	11732400	11733350		Chr2	4138600	4138650
Chr1	15860950	15861600		Chr1	11735600	11736950		Chr2	4141200	4141250
Chr1	15864200	15864250		Chr1	11737400	11737450		Chr2	4142250	4142300
Chr1	15866400	15866700		Chr1	11740700	11740850		Chr2	4173750	4173800
Chr1	15868900	15868950		Chr1	11752300	11752550		Chr2	4179600	4179650
Chr1	15870400	15870450		Chr1	11753100	11753200		Chr2	4194200	4194250
Chr1	15874700	15874750		Chr1	11754200	11754950		Chr2	4204100	4204150
Chr1	15880850	15880900		Chr1	11782500	11783450		Chr2	4220000	4220050
Chr1	15881650	15881700		Chr1	11789450	11789550		Chr2	4257050	4257100
Chr1	15907600	15907700		Chr1	11793950	11794050		Chr2	4265450	4265500
Chr1	15908350	15908600		Chr1	11803550	11804150		Chr2	4268650	4268700
Chr1	15912500	15912550		Chr1	11805800	11806750		Chr2	4271000	4271050
Chr1	15918250	15918300		Chr1	11807950	11808300		Chr2	4299550	4299600
Chr1	15925350	15925550		Chr1	11817650	11818750		Chr2	4325750	4325800
Chr1	15932800	15932850		Chr1	11822100	11822600		Chr2	4328000	4328050
Chr1	15942050	15943050		Chr1	11832100	11832150		Chr2	4333850	4333900
Chr1	15955550	15955700		Chr1	11832600	11832650		Chr2	4334900	4334950
Chr1	15964000	15964050		Chr1	11834750	11834900		Chr2	4337550	4337600
Chr1	15964700	15964750		Chr1	11835500	11835750		Chr2	4387250	4387300
Chr1	15968200	15968250		Chr1	11836500	11836800		Chr2	4408350	4408400
Chr1	15968750	15968850		Chr1	11857400	11857550		Chr2	4425950	4426100
Chr1	15971400	15971450		Chr1	11859850	11860050		Chr2	4430650	4430700
Chr1	15987900	15987950		Chr1	11861700	11861800		Chr2	4442250	4442300
Chr1	15990850	15990900		Chr1	11879900	11880700		Chr2	4449850	4449900
Chr1	15991500	15991550		Chr1	11887900	11887950		Chr2	4468400	4468450
Chr1	15993650	15993700		Chr1	11890700	11890750		Chr2	4479200	4479250
Chr1	15994600	15995800		Chr1	11895750	11896150		Chr2	4482250	4482300
Chr1	16000800	16000850		Chr1	11897850	11897900		Chr2	4519250	4519300
Chr1	16022500	16022550		Chr1	11898700	11898750		Chr2	4519900	4519950
Chr1	16026800	16027050		Chr1	11899200	11899250		Chr2	4523900	4523950
Chr1	16037250	16037300		Chr1	11901550	11901950		Chr2	4551200	4551250
Chr1	16041900	16041950		Chr1	11930600	11930900		Chr2	4576000	4576050
Chr1	16046350	16046400		Chr1	11935450	11936100		Chr2	4590750	4590800
Chr1	16053950	16054000		Chr1	11957900	11958700		Chr2	4602250	4602300
Chr1	16061600	16061650		Chr1	11960400	11961050		Chr2	4622650	4622700
Chr1	16064050	16064100		Chr1	11980400	11980550		Chr2	4625050	4625100
Chr1	16066300	16066350		Chr1	11981050	11981100		Chr2	4674750	4674800
Chr1	16067150	16067450		Chr1	11981600	11982100		Chr2	4697200	4697250
Chr1	16068550	16068600		Chr1	11988100	11988400		Chr2	4725650	4725700
Chr1	16070150	16070250		Chr1	11992150	11992650		Chr2	4735550	4735600
Chr1	16070900	16070950		Chr1	11998200	11998300		Chr2	4742000	4742050
Chr1	16073900	16074300		Chr1	12009200	12009550		Chr2	4761150	4761200
Chr1	16086800	16086850		Chr1	12010000	12010050		Chr2	4767050	4767100
Chr1	16093500	16093550		Chr1	12012900	12013300		Chr2	4776350	4776400
Chr1	16103150	16103200		Chr1	12016300	12016350		Chr2	4785050	4785100
Chr1	16103800	16103850		Chr1	12020150	12020200		Chr2	4790100	4790150
Chr1	16110200	16110250		Chr1	12022550	12022600		Chr2	4794050	4794100
Chr1	16114550	16114600		Chr1	12039200	12039250		Chr2	4796900	4796950
Chr1	16116750	16116800		Chr1	12041000	12041350		Chr2	4831000	4831050
Chr1	16118750	16118800		Chr1	12050250	12050450		Chr2	4862300	4862350
Chr1	16119450	16119500		Chr1	12060000	12060200		Chr2	4862900	4862950
Chr1	16124000	16124050		Chr1	12062350	12062550		Chr2	4883800	4883850
Chr1	16146450	16146500		Chr1	12062900	12063600		Chr2	4910000	4910050
Chr1	16147200	16147250		Chr1	12070700	12070750		Chr2	4920650	4920700
Chr1	16149450	16149500		Chr1	12079250	12080850		Chr2	4945100	4945150
Chr1	16159400	16159750		Chr1	12084150	12084350		Chr2	4951150	4951200
Chr1	16162400	16162450		Chr1	12097250	12098000		Chr2	4960950	4961000
Chr1	16163250	16163300		Chr1	12133250	12133400		Chr2	4974600	4974650
Chr1	16164850	16164900		Chr1	12136600	12136950		Chr2	4975550	4975600
Chr1	16166350	16166400		Chr1	12137600	12137700		Chr2	4997100	4997150
Chr1	16166750	16166850		Chr1	12138800	12139050		Chr2	5023750	5023800
Chr1	16168800	16168850		Chr1	12143150	12143250		Chr2	5039700	5039750
Chr1	16169700	16169750		Chr1	12155150	12155250		Chr2	5041000	5041050
Chr1	16170700	16170750		Chr1	12166300	12167150		Chr2	5061100	5061150
Chr1	16172000	16172050		Chr1	12172600	12172650		Chr2	5089300	5089350
Chr1	16172850	16173200		Chr1	12173050	12173100		Chr2	5096300	5096350
Chr1	16174350	16174800		Chr1	12177150	12177200		Chr2	5121500	5121650
Chr1	16176000	16176050		Chr1	12183400	12184000		Chr2	5125500	5125550
Chr1	16181750	16182300		Chr1	12184650	12184850		Chr2	5129100	5129150
Chr1	16183450	16183500		Chr1	12215100	12215150		Chr2	5130750	5130800
Chr1	16188150	16188200		Chr1	12218700	12218850		Chr2	5137800	5137850
Chr1	16190250	16190300		Chr1	12228800	12228900		Chr2	5141550	5141900
Chr1	16196350	16196400		Chr1	12231200	12231250		Chr2	5148050	5148100
Chr1	16197750	16197800		Chr1	12240400	12240900		Chr2	5161400	5161450
Chr1	16203100	16203150		Chr1	12249250	12249300		Chr2	5164150	5164200
Chr1	16218050	16218100		Chr1	12263050	12263250		Chr2	5195050	5195100
Chr1	16221700	16221900		Chr1	12264500	12264800		Chr2	5198650	5198700
Chr1	16225650	16225700		Chr1	12270300	12270350		Chr2	5219000	5219050
Chr1	16227650	16227700		Chr1	12272050	12272100		Chr2	5220600	5220650
Chr1	16234100	16234200		Chr1	12277500	12278100		Chr2	5221350	5221400
Chr1	16240200	16240250		Chr1	12283050	12283150		Chr2	5225050	5225100
Chr1	16242150	16242200		Chr1	12286550	12287600		Chr2	5227150	5227200
Chr1	16243250	16243550		Chr1	12299200	12299250		Chr2	5235700	5235750
Chr1	16244350	16244400		Chr1	12300350	12300400		Chr2	5250450	5250500
Chr1	16245000	16245150		Chr1	12302900	12303150		Chr2	5253350	5253400
Chr1	16301950	16302000		Chr1	12306000	12306050		Chr2	5262050	5262100
Chr1	16304300	16304350		Chr1	12317850	12317950		Chr2	5263500	5263550
Chr1	16316000	16316100		Chr1	12327950	12328550		Chr2	5275150	5275200
Chr1	16317300	16317600		Chr1	12329000	12329550		Chr2	5287550	5287600
Chr1	16321050	16321100		Chr1	12334950	12335000		Chr2	5323750	5323900
Chr1	16324850	16324900		Chr1	12336600	12336650		Chr2	5324300	5324450
Chr1	16325350	16325450		Chr1	12337700	12337750		Chr2	5344150	5344200
Chr1	16327500	16327550		Chr1	12338300	12338350		Chr2	5347900	5347950
Chr1	16330250	16330300		Chr1	12364600	12366000		Chr2	5349750	5349800
Chr1	16335350	16335400		Chr1	12373950	12374050		Chr2	5387100	5387150
Chr1	16336650	16336700		Chr1	12387500	12388100		Chr2	5399750	5399800
Chr1	16343800	16343950		Chr1	12389750	12389800		Chr2	5406400	5406450
Chr1	16345000	16345050		Chr1	12391450	12391750		Chr2	5495050	5495100
Chr1	16347050	16347100		Chr1	12401400	12401550		Chr2	5502400	5502450
Chr1	16347600	16347650		Chr1	12418050	12418100		Chr2	5527700	5528050
Chr1	16348300	16348500		Chr1	12424950	12425150		Chr2	5542000	5542050
Chr1	16349800	16350050		Chr1	12435200	12435450		Chr2	5569050	5569100
Chr1	16365800	16365850		Chr1	12443900	12444000		Chr2	5576550	5576600
Chr1	16369350	16369400		Chr1	12446550	12447050		Chr2	5577700	5577750
Chr1	16372600	16372650		Chr1	12453300	12453350		Chr2	5585200	5585250
Chr1	16375550	16375600		Chr1	12455250	12455350		Chr2	5590900	5590950
Chr1	16381450	16381500		Chr1	12457700	12458250		Chr2	5604150	5604200
Chr1	16398150	16398200		Chr1	12466350	12466800		Chr2	5634900	5634950
Chr1	16422550	16423150		Chr1	12468550	12468600		Chr2	5659850	5659950
Chr1	16423700	16423800		Chr1	12469100	12469600		Chr2	5669100	5669150
Chr1	16450050	16450600		Chr1	12471050	12471550		Chr2	5776700	5776750
Chr1	16452350	16452450		Chr1	12476900	12477500		Chr2	5783250	5783300
Chr1	16453550	16454200		Chr1	12477900	12477950		Chr2	5784050	5784100
Chr1	16456150	16456200		Chr1	12483150	12483550		Chr2	5798950	5799000
Chr1	16491200	16491600		Chr1	12496250	12496300		Chr2	5804200	5804250
Chr1	16494900	16495050		Chr1	12497500	12497550		Chr2	5810650	5810700
Chr1	16499150	16499500		Chr1	12500000	12500050		Chr2	5813500	5813550
Chr1	16507750	16507800		Chr1	12500400	12500950		Chr2	5822550	5822600
Chr1	16508700	16508750		Chr1	12507050	12507100		Chr2	5825350	5825400
Chr1	16513650	16514000		Chr1	12510900	12510950		Chr2	5849250	5849300
Chr1	16515150	16515550		Chr1	12511350	12511650		Chr2	5852900	5852950
Chr1	16518650	16518700		Chr1	12514850	12514900		Chr2	5876750	5876800
Chr1	16524150	16524200		Chr1	12517250	12517700		Chr2	5880500	5880550
Chr1	16534800	16534850		Chr1	12519850	12519900		Chr2	5939400	5939450
Chr1	16540100	16540200		Chr1	12525100	12525650		Chr2	5944650	5944700
Chr1	16540800	16541150		Chr1	12526600	12526950		Chr2	5974700	5974750
Chr1	16544100	16544200		Chr1	12527300	12527650		Chr2	5982300	5982350
Chr1	16555200	16555250		Chr1	12530100	12530350		Chr2	5983100	5983150
Chr1	16558200	16558250		Chr1	12543800	12543850		Chr2	5986900	5986950
Chr1	16571150	16571550		Chr1	12548250	12548350		Chr2	5997800	5997850
Chr1	16596800	16596850		Chr1	12555150	12555250		Chr2	5998200	5998250
Chr1	16602650	16602700		Chr1	12555900	12556200		Chr2	5999100	5999150
Chr1	16606200	16606250		Chr1	12556550	12556700		Chr2	5999850	5999900
Chr1	16607000	16607050		Chr1	12562200	12563550		Chr2	6005650	6005700
Chr1	16609800	16609850		Chr1	12564050	12564200		Chr2	6030450	6030500
Chr1	16615050	16615100		Chr1	12565300	12565900		Chr2	6080850	6080900
Chr1	16620400	16620450		Chr1	12573850	12573900		Chr2	6087500	6087550
Chr1	16626500	16626550		Chr1	12574400	12574500		Chr2	6093150	6093200
Chr1	16627500	16627550		Chr1	12576300	12576500		Chr2	6095300	6095350
Chr1	16628500	16628750		Chr1	12577350	12577400		Chr2	6129750	6129800
Chr1	16631900	16631950		Chr1	12577800	12577850		Chr2	6155400	6155450
Chr1	16650300	16650350		Chr1	12580750	12580800		Chr2	6172600	6172650
Chr1	16651550	16651600		Chr1	12590650	12591500		Chr2	6234300	6234500
Chr1	16668600	16668650		Chr1	12592000	12593900		Chr2	6236150	6236200
Chr1	16684300	16684350		Chr1	12594650	12595100		Chr2	6264650	6264700
Chr1	16686800	16686850		Chr1	12603950	12604000		Chr2	6295550	6295600
Chr1	16695750	16695800		Chr1	12610800	12611000		Chr2	6412850	6412900
Chr1	16702450	16702500		Chr1	12615050	12615100		Chr2	6429850	6429900
Chr1	16710250	16710350		Chr1	12618650	12618700		Chr2	6515550	6515600
Chr1	16719200	16719250		Chr1	12619200	12619550		Chr2	6568450	6568500
Chr1	16722000	16722100		Chr1	12630500	12630550		Chr2	6569650	6569700
Chr1	16722550	16722600		Chr1	12630950	12631700		Chr2	6570200	6570250
Chr1	16741800	16741850		Chr1	12633250	12633300		Chr2	6572650	6572700
Chr1	16742400	16742450		Chr1	12635500	12635550		Chr2	6579600	6579700
Chr1	16746850	16746900		Chr1	12636250	12636700		Chr2	6590200	6590250
Chr1	16749900	16749950		Chr1	12640800	12640900		Chr2	6599400	6599450
Chr1	16752400	16752450		Chr1	12642600	12642650		Chr2	6634700	6634750
Chr1	16758050	16758100		Chr1	12643750	12643800		Chr2	6647850	6648100
Chr1	16769900	16770000		Chr1	12646100	12646150		Chr2	6660200	6660250
Chr1	16820650	16820700		Chr1	12651200	12651850		Chr2	6728650	6728700
Chr1	16830450	16830500		Chr1	12653250	12653350		Chr2	6730650	6730700
Chr1	16853450	16853500		Chr1	12662500	12662900		Chr2	6749200	6749250
Chr1	16855600	16855650		Chr1	12688800	12688950		Chr2	6786800	6786850
Chr1	16857400	16857550		Chr1	12691400	12692700		Chr2	6848450	6848500
Chr1	16861250	16861300		Chr1	12702350	12702400		Chr2	6942000	6942250
Chr1	16877050	16877450		Chr1	12703850	12703950		Chr2	6972550	6972600
Chr1	16881850	16882550		Chr1	12713450	12713600		Chr2	6991600	6991700
Chr1	16903750	16903800		Chr1	12728500	12728550		Chr2	7011200	7011250
Chr1	16944800	16944850		Chr1	12728950	12729000		Chr2	7016700	7016750
Chr1	16946600	16946650		Chr1	12733150	12733550		Chr2	7087850	7087900
Chr1	16947200	16947250		Chr1	12736800	12736850		Chr2	7111100	7111200
Chr1	16949300	16949350		Chr1	12760950	12761800		Chr2	7158050	7158100
Chr1	16949700	16949750		Chr1	12767600	12767650		Chr2	7184650	7184700
Chr1	16950300	16950450		Chr1	12806200	12806250		Chr2	7190900	7190950
Chr1	16951650	16952450		Chr1	12816350	12816400		Chr2	7191350	7191400
Chr1	16952800	16953400		Chr1	12818450	12818500		Chr2	7293650	7293850
Chr1	16957150	16957200		Chr1	12821250	12821300		Chr2	7353050	7353200
Chr1	16985100	16985400		Chr1	12824050	12824300		Chr2	7381250	7381300
Chr1	16986600	16986650		Chr1	12839400	12839550		Chr2	7439150	7439200
Chr1	16996450	16996550		Chr1	12846100	12846750		Chr2	7450950	7451050
Chr1	17019300	17019400		Chr1	12851300	12851350		Chr2	7454150	7454200
Chr1	17024750	17024800		Chr1	12853950	12855650		Chr2	7464200	7464250
Chr1	17025950	17026000		Chr1	12863000	12863050		Chr2	7650550	7650600
Chr1	17035650	17035700		Chr1	12866250	12867050		Chr2	7660000	7660050
Chr1	17042300	17042350		Chr1	12869150	12869200		Chr2	7661100	7661150
Chr1	17042900	17042950		Chr1	12872450	12872500		Chr2	7692250	7692300
Chr1	17056350	17056400		Chr1	12873650	12873700		Chr2	7808200	7808250
Chr1	17106700	17106750		Chr1	12874250	12874300		Chr2	8018250	8018300
Chr1	17107550	17107600		Chr1	12875500	12876750		Chr2	8038650	8038700
Chr1	17112250	17112300		Chr1	12887050	12887150		Chr2	8077000	8077050
Chr1	17196200	17197000		Chr1	12887650	12887700		Chr2	8088800	8088850
Chr1	17197850	17197900		Chr1	12888200	12888250		Chr2	8208900	8208950
Chr1	17217650	17217700		Chr1	12889100	12889150		Chr2	8449400	8449550
Chr1	17246800	17246850		Chr1	12894800	12894850		Chr2	8489550	8489600
Chr1	17274250	17274400		Chr1	12895450	12895550		Chr2	8560600	8560650
Chr1	17280400	17280600		Chr1	12896300	12896450		Chr2	8619050	8619100
Chr1	17290000	17290150		Chr1	12899450	12899500		Chr2	8754450	8754500
Chr1	17290750	17290800		Chr1	12900200	12900550		Chr2	8822150	8822200
Chr1	17313400	17313450		Chr1	12900950	12901600		Chr2	8824850	8824900
Chr1	17317100	17317300		Chr1	12904050	12904100		Chr2	8884250	8884300
Chr1	17318650	17318700		Chr1	12905900	12908300		Chr2	8956650	8956700
Chr1	17323900	17323950		Chr1	12916050	12916150		Chr2	8963900	8963950
Chr1	17407300	17407350		Chr1	12918600	12918950		Chr2	8995850	8995900
Chr1	17408100	17408150		Chr1	12929500	12929550		Chr2	9010600	9010650
Chr1	17410550	17410600		Chr1	12942150	12942200		Chr2	9382450	9382500
Chr1	17448000	17448050		Chr1	12942550	12942650		Chr2	9445250	9445300
Chr1	17487750	17487800		Chr1	12958050	12958300		Chr2	9558450	9558500
Chr1	17521400	17521450		Chr1	12959500	12960250		Chr2	9726600	9726650
Chr1	17541450	17541500		Chr1	12961900	12961950		Chr2	9739000	9739050
Chr1	17542300	17542350		Chr1	12967950	12968100		Chr2	9814750	9814800
Chr1	17542950	17543000		Chr1	12968600	12968750		Chr2	9849750	9849800
Chr1	17544900	17544950		Chr1	12976150	12976200		Chr2	10003500	10003550
Chr1	17545650	17545700		Chr1	12980350	12980550		Chr2	10007950	10008000
Chr1	17546050	17546550		Chr1	12983150	12983200		Chr2	10022000	10022050
Chr1	17549150	17549450		Chr1	12987550	12987900		Chr2	10090650	10090750
Chr1	17609150	17609200		Chr1	12993000	12993600		Chr2	10367700	10367750
Chr1	17657250	17657300		Chr1	12994600	12994800		Chr2	10369150	10369200
Chr1	17659550	17659600		Chr1	12995350	12996000		Chr2	10390250	10390300
Chr1	17667450	17667600		Chr1	13012800	13012950		Chr2	10407050	10407100
Chr1	17678650	17678700		Chr1	13016100	13016150		Chr2	10412750	10412800
Chr1	17686650	17686700		Chr1	13016850	13017400		Chr2	10413250	10413300
Chr1	17759450	17759550		Chr1	13024750	13024800		Chr2	10413650	10413700
Chr1	17822450	17822500		Chr1	13028100	13028350		Chr2	10534400	10534450
Chr1	17823350	17823400		Chr1	13028750	13028800		Chr2	10553650	10553700
Chr1	17823850	17823950		Chr1	13029600	13029650		Chr2	10657200	10657250
Chr1	17843400	17843450		Chr1	13030300	13030400		Chr2	10709700	10709750
Chr1	17844950	17845000		Chr1	13034100	13034200		Chr2	10710150	10710200
Chr1	17846100	17846150		Chr1	13037200	13037250		Chr2	10874550	10874600
Chr1	17979950	17980000		Chr1	13039050	13039550		Chr2	10875850	10875900
Chr1	18002250	18002300		Chr1	13042700	13042750		Chr2	10944250	10944300
Chr1	18093900	18093950		Chr1	13050150	13050200		Chr2	11395200	11395250
Chr1	18154500	18154550		Chr1	13056800	13057350		Chr2	11770500	11770550
Chr1	18289000	18289050		Chr1	13059300	13060900		Chr2	11844600	11844650
Chr1	18423950	18424000		Chr1	13062450	13062500		Chr2	11882050	11882100
Chr1	18506850	18507050		Chr1	13065100	13065250		Chr2	11923100	11923150
Chr1	18541500	18541550		Chr1	13067800	13068200		Chr2	13005450	13005500
Chr1	18640800	18640850		Chr1	13068750	13068800		Chr2	13028300	13028350
Chr1	18641800	18641850		Chr1	13070650	13070850		Chr2	13310550	13310600
Chr1	18642350	18642500		Chr1	13075700	13075950		Chr2	13425400	13425450
Chr1	18657700	18657850		Chr1	13080500	13080550		Chr2	13426550	13426650
Chr1	18731950	18732000		Chr1	13085400	13085750		Chr2	13849350	13849400
Chr1	18769050	18769100		Chr1	13086150	13086200		Chr2	14472400	14472450
Chr1	18852250	18852350		Chr1	13088050	13088100		Chr2	14701950	14702000
Chr1	18853400	18853450		Chr1	13088450	13088500		Chr2	16006100	16006150
Chr1	18854200	18854300		Chr1	13089200	13089250		Chr2	16010800	16010850
Chr1	18892650	18892700		Chr1	13104200	13104300		Chr2	16302250	16302300
Chr1	18907900	18907950		Chr1	13105850	13105900		Chr2	17338750	17338800
Chr1	18983600	18983650		Chr1	13106500	13107000		Chr2	17341100	17341150
Chr1	18994850	18994950		Chr1	13108550	13109400		Chr2	17344900	17344950
Chr1	19022200	19022250		Chr1	13111700	13111750		Chr2	17390800	17390850
Chr1	19073200	19073700		Chr1	13112250	13112350		Chr2	18355950	18356000
Chr1	19317900	19317950		Chr1	13114300	13114950		Chr2	18655400	18655450
Chr1	19343450	19343500		Chr1	13119450	13119500		Chr2	19588700	19588750
Chr1	19376000	19376050		Chr1	13121300	13121400		Chr2	19646900	19646950
Chr1	19378600	19378650		Chr1	13121850	13121950		Chr3	129200	129250
Chr1	19400100	19400150		Chr1	13125900	13126000		Chr3	685250	685300
Chr1	19441100	19441150		Chr1	13126900	13127050		Chr3	862200	862250
Chr1	19595850	19596150		Chr1	13128050	13128500		Chr3	1114850	1114900
Chr1	19700800	19700900		Chr1	13129950	13130500		Chr3	1249750	1249800
Chr1	19703400	19703450		Chr1	13139850	13140250		Chr3	1508200	1508250
Chr1	19705100	19705150		Chr1	13148300	13148350		Chr3	1675600	1675650
Chr1	19716350	19716450		Chr1	13149150	13149200		Chr3	2202750	2202800
Chr1	19722850	19722900		Chr1	13149650	13149700		Chr3	2617300	2617350
Chr1	19724850	19724900		Chr1	13150200	13150450		Chr3	2687200	2687250
Chr1	19725350	19725400		Chr1	13151900	13152900		Chr3	2960250	2960300
Chr1	19725800	19725900		Chr1	13154050	13154150		Chr3	3189050	3189100
Chr1	19732650	19732700		Chr1	13155800	13156300		Chr3	3213550	3213600
Chr1	19733150	19733450		Chr1	13160800	13160850		Chr3	3410200	3410250
Chr1	19797750	19798050		Chr1	13161250	13161550		Chr3	3542500	3542550
Chr1	19823500	19823550		Chr1	13165000	13165400		Chr3	3811500	3811550
Chr1	19839200	19839250		Chr1	13166500	13166950		Chr3	3813000	3813200
Chr1	19926100	19926150		Chr1	13171300	13171350		Chr3	4015850	4015900
Chr1	19932950	19933000		Chr1	13172950	13173400		Chr3	4341700	4341750
Chr1	19933450	19933500		Chr1	13191500	13192500		Chr3	4456100	4456200
Chr1	20016450	20016500		Chr1	13198750	13198800		Chr3	4639850	4639900
Chr1	20080150	20080200		Chr1	13199800	13200150		Chr3	5584500	5584550
Chr1	20089950	20090000		Chr1	13204750	13204800		Chr3	5728550	5728600
Chr1	20157150	20157250		Chr1	13214050	13214100		Chr3	5955050	5955250
Chr1	20278550	20278650		Chr1	13215400	13215800		Chr3	6098300	6098350
Chr1	20313700	20313750		Chr1	13218200	13218300		Chr3	6550450	6550500
Chr1	20314550	20314600		Chr1	13219600	13220500		Chr3	6752150	6752200
Chr1	20329800	20330050		Chr1	13230650	13230700		Chr3	6990400	6990450
Chr1	20331300	20331350		Chr1	13231550	13232450		Chr3	6991100	6991300
Chr1	20331850	20332150		Chr1	13234500	13234550		Chr3	7132250	7132300
Chr1	20332500	20332550		Chr1	13236000	13236050		Chr3	7234100	7234150
Chr1	20369950	20370000		Chr1	13240700	13240750		Chr3	7251450	7251500
Chr1	20397600	20397650		Chr1	13241100	13241200		Chr3	8002700	8002750
Chr1	20398600	20398650		Chr1	13241550	13241600		Chr3	8003250	8003550
Chr1	20468750	20468850		Chr1	13243950	13244000		Chr3	8367900	8367950
Chr1	20477500	20477650		Chr1	13245250	13245300		Chr3	8537600	8537650
Chr1	20646900	20646950		Chr1	13246550	13246600		Chr3	8614100	8614150
Chr1	20684950	20685000		Chr1	13248550	13248950		Chr3	8848500	8848750
Chr1	20695100	20695150		Chr1	13250250	13251600		Chr3	8849100	8849350
Chr1	20696400	20696450		Chr1	13256900	13257250		Chr3	8852350	8852400
Chr1	20710400	20710450		Chr1	13259300	13261050		Chr3	8957350	8957450
Chr1	20794950	20795000		Chr1	13261450	13261750		Chr3	8988850	8988900
Chr1	20819800	20819850		Chr1	13263250	13263300		Chr3	9005300	9005350
Chr1	20823900	20823950		Chr1	13285600	13285650		Chr3	9135550	9135600
Chr1	20927000	20927250		Chr1	13286650	13287950		Chr3	9236700	9236750
Chr1	21081350	21081400		Chr1	13288700	13289050		Chr3	9327700	9327750
Chr1	21104150	21104200		Chr1	13290600	13290650		Chr3	9379900	9379950
Chr1	21153600	21153650		Chr1	13293600	13293650		Chr3	9557750	9557800
Chr1	21212900	21212950		Chr1	13294800	13294850		Chr3	9578000	9578050
Chr1	21216700	21216750		Chr1	13297800	13297850		Chr3	9616550	9616600
Chr1	21217600	21217650		Chr1	13298200	13298250		Chr3	9617600	9617650
Chr1	21223950	21224000		Chr1	13300650	13300850		Chr3	9755300	9755350
Chr1	21244750	21244800		Chr1	13301400	13301450		Chr3	9789350	9789400
Chr1	21301600	21301650		Chr1	13306050	13306150		Chr3	10075750	10075800
Chr1	21414450	21414500		Chr1	13306850	13306900		Chr3	10108600	10108650
Chr1	21451350	21451400		Chr1	13310050	13310400		Chr3	10111250	10111300
Chr1	21456300	21456350		Chr1	13312500	13312550		Chr3	10345900	10345950
Chr1	21583600	21583800		Chr1	13313500	13313950		Chr3	10462750	10462800
Chr1	21584500	21584550		Chr1	13323950	13324150		Chr3	10546350	10546400
Chr1	21646250	21646300		Chr1	13342450	13342550		Chr3	10564150	10564200
Chr1	21729450	21729500		Chr1	13345650	13346200		Chr3	10645100	10645150
Chr1	21740300	21740350		Chr1	13346700	13347100		Chr3	10764850	10764900
Chr1	21747850	21748200		Chr1	13348200	13348250		Chr3	10804550	10804600
Chr1	21755300	21755350		Chr1	13349250	13349500		Chr3	10884300	10884400
Chr1	21911950	21912000		Chr1	13354750	13354800		Chr3	10887850	10887900
Chr1	21933650	21933700		Chr1	13355250	13355650		Chr3	10932250	10932650
Chr1	21964950	21965000		Chr1	13356200	13356550		Chr3	10935600	10935650
Chr1	21990700	21990750		Chr1	13357150	13357650		Chr3	10962500	10962550
Chr1	21991800	21991850		Chr1	13359200	13359300		Chr3	10972550	10972600
Chr1	21992350	21992400		Chr1	13360600	13361150		Chr3	11020650	11020950
Chr1	22042700	22042750		Chr1	13366250	13366300		Chr3	11060300	11060350
Chr1	22059050	22059500		Chr1	13387750	13387800		Chr3	11070500	11070550
Chr1	22108300	22108350		Chr1	13388150	13388200		Chr3	11071200	11071300
Chr1	22282700	22282750		Chr1	13389050	13389100		Chr3	11079650	11079700
Chr1	22607000	22607050		Chr1	13397250	13397300		Chr3	11111650	11111700
Chr1	22618200	22618250		Chr1	13402750	13402800		Chr3	11134700	11134750
Chr1	22637450	22637500		Chr1	13422150	13422400		Chr3	11157900	11158000
Chr1	22695200	22695450		Chr1	13424850	13424900		Chr3	11170650	11170700
Chr1	22696550	22696600		Chr1	13425250	13425300		Chr3	11265950	11266200
Chr1	22845550	22845600		Chr1	13431650	13431700		Chr3	11352050	11352100
Chr1	22851950	22852000		Chr1	13437900	13438550		Chr3	11358350	11358400
Chr1	22853950	22854050		Chr1	13448400	13449650		Chr3	11379050	11379100
Chr1	22876550	22876600		Chr1	13453700	13453750		Chr3	11403100	11403150
Chr1	23101850	23101900		Chr1	13462000	13462150		Chr3	11409150	11409200
Chr1	23149350	23149400		Chr1	13463300	13463450		Chr3	11423900	11423950
Chr1	23173350	23173400		Chr1	13464900	13465050		Chr3	11428050	11428100
Chr1	23238200	23238250		Chr1	13465450	13465500		Chr3	11432450	11432500
Chr1	23394000	23394200		Chr1	13465950	13466000		Chr3	11434800	11434850
Chr1	23435550	23435700		Chr1	13468350	13468400		Chr3	11455550	11455600
Chr1	23622900	23622950		Chr1	13473750	13473800		Chr3	11476600	11476700
Chr1	23679950	23680100		Chr1	13476950	13477150		Chr3	11485350	11485400
Chr1	23880650	23880700		Chr1	13487000	13487100		Chr3	11526900	11526950
Chr1	23884800	23884850		Chr1	13495200	13496000		Chr3	11552950	11553000
Chr1	23926850	23926900		Chr1	13497550	13497650		Chr3	11554300	11554350
Chr1	23929000	23929050		Chr1	13508150	13508650		Chr3	11561900	11561950
Chr1	23929500	23929550		Chr1	13510550	13510600		Chr3	11566700	11566750
Chr1	23930000	23930250		Chr1	13515200	13515950		Chr3	11577950	11578000
Chr1	23965850	23965900		Chr1	13520550	13520600		Chr3	11617650	11617700
Chr1	24215100	24215150		Chr1	13522100	13522150		Chr3	11620650	11620700
Chr1	24458150	24458200		Chr1	13526400	13526450		Chr3	11630200	11630250
Chr1	24462600	24462650		Chr1	13527500	13527600		Chr3	11706600	11706700
Chr1	24721100	24721150		Chr1	13528800	13528900		Chr3	11820250	11820300
Chr1	24857550	24857600		Chr1	13532550	13532650		Chr3	11854450	11854500
Chr1	24957050	24957100		Chr1	13544150	13545000		Chr3	11873300	11873350
Chr1	25097850	25097900		Chr1	13545800	13545850		Chr3	11890650	11890700
Chr1	25161150	25161200		Chr1	13548400	13548500		Chr3	11905800	11905850
Chr1	25182400	25182450		Chr1	13549050	13549700		Chr3	11931900	11932200
Chr1	25197350	25197400		Chr1	13564950	13565000		Chr3	11937750	11937800
Chr1	25216050	25216100		Chr1	13565550	13565600		Chr3	11944700	11944750
Chr1	25349150	25349200		Chr1	13566150	13566200		Chr3	11999400	11999450
Chr1	25384700	25384750		Chr1	13566900	13567000		Chr3	12036500	12036550
Chr1	25676900	25676950		Chr1	13572100	13572550		Chr3	12049700	12049750
Chr1	25971800	25972000		Chr1	13573250	13573300		Chr3	12052850	12052950
Chr1	26034850	26035150		Chr1	13582100	13582150		Chr3	12054400	12054450
Chr1	26268000	26268050		Chr1	13584900	13585150		Chr3	12068350	12068400
Chr1	26268550	26268600		Chr1	13585500	13585550		Chr3	12081800	12081850
Chr1	26344200	26344350		Chr1	13586400	13586450		Chr3	12152100	12152150
Chr1	26369600	26369650		Chr1	13590500	13590550		Chr3	12172050	12172100
Chr1	26528800	26528850		Chr1	13591150	13591250		Chr3	12187500	12187550
Chr1	26882350	26882550		Chr1	13591750	13592100		Chr3	12201950	12202000
Chr1	26883050	26883100		Chr1	13602600	13602650		Chr3	12217850	12217900
Chr1	26883550	26883600		Chr1	13616700	13616750		Chr3	12233600	12233700
Chr1	26956750	26956850		Chr1	13624200	13624250		Chr3	12267050	12267100
Chr1	26994400	26994450		Chr1	13634400	13634450		Chr3	12279600	12279650
Chr1	27068650	27068700		Chr1	13637050	13637100		Chr3	12315200	12315250
Chr1	27516350	27516400		Chr1	13639450	13640250		Chr3	12315600	12315650
Chr1	28576200	28576250		Chr1	13652800	13652850		Chr3	12316300	12316350
Chr1	28582000	28582050		Chr1	13659250	13659900		Chr3	12328950	12329000
Chr1	28843250	28843300		Chr1	13666700	13668400		Chr3	12339150	12339200
Chr1	29316300	29316350		Chr1	13669100	13669150		Chr3	12398050	12398150
Chr1	29589300	29589600		Chr1	13671150	13671300		Chr3	12404450	12404500
Chr1	29800600	29800650		Chr1	13674250	13674400		Chr3	12459650	12459700
Chr1	29812200	29812250		Chr1	13675100	13675700		Chr3	12467300	12467350
Chr1	29900350	29900400		Chr1	13682600	13682750		Chr3	12483100	12483150
Chr1	30069100	30069300		Chr1	13684550	13684700		Chr3	12536700	12536750
Chr1	30346650	30346700		Chr1	13686900	13686950		Chr3	12538400	12538450
Chr2	6200	6250		Chr1	13687750	13687800		Chr3	12547600	12547900
Chr2	8300	8550		Chr1	13695100	13695200		Chr3	12549050	12549100
Chr2	13000	13050		Chr1	13699350	13699750		Chr3	12550500	12550550
Chr2	29550	29600		Chr1	13700100	13700250		Chr3	12552900	12552950
Chr2	37600	37650		Chr1	13703900	13704350		Chr3	12586500	12586550
Chr2	60400	60450		Chr1	13707050	13707100		Chr3	12593700	12593750
Chr2	67400	67600		Chr1	13712000	13712050		Chr3	12602000	12602050
Chr2	131850	132100		Chr1	13727750	13728300		Chr3	12617450	12617500
Chr2	215250	215300		Chr1	13728750	13728800		Chr3	12643850	12643900
Chr2	223000	223050		Chr1	13729350	13729400		Chr3	12672150	12672200
Chr2	245650	245700		Chr1	13744550	13744600		Chr3	12713200	12713250
Chr2	246350	246400		Chr1	13745450	13745550		Chr3	12722150	12722200
Chr2	448350	448400		Chr1	13775650	13775850		Chr3	12761650	12761700
Chr2	456250	456350		Chr1	13777300	13777350		Chr3	12767550	12767600
Chr2	481300	481350		Chr1	13779900	13779950		Chr3	12777250	12777300
Chr2	485500	485700		Chr1	13780850	13780900		Chr3	12779000	12779050
Chr2	534050	534100		Chr1	13782850	13782900		Chr3	12808700	12808750
Chr2	542150	542200		Chr1	13798900	13798950		Chr3	12810150	12810300
Chr2	565900	565950		Chr1	13808350	13808400		Chr3	12864350	12864400
Chr2	572950	573000		Chr1	13810900	13811500		Chr3	12917250	12917300
Chr2	576300	576350		Chr1	13812200	13813450		Chr3	12946350	12946400
Chr2	577050	577100		Chr1	13814700	13814750		Chr3	12970350	12970400
Chr2	579650	579700		Chr1	13836250	13836500		Chr3	12980400	12980450
Chr2	581450	581500		Chr1	13837850	13838000		Chr3	12985700	12985750
Chr2	601750	601800		Chr1	13850750	13850800		Chr3	12990450	12991050
Chr2	616500	616700		Chr1	13852000	13852050		Chr3	12992650	12992800
Chr2	624150	624200		Chr1	13852400	13852550		Chr3	12993150	12993200
Chr2	722000	722050		Chr1	13855650	13855700		Chr3	13012600	13012650
Chr2	794350	794400		Chr1	13856650	13856800		Chr3	13021300	13021350
Chr2	795600	795800		Chr1	13859800	13859850		Chr3	13032400	13032450
Chr2	821850	821900		Chr1	13860900	13860950		Chr3	13035850	13035900
Chr2	823800	823850		Chr1	13865750	13865800		Chr3	13041550	13041600
Chr2	824850	824900		Chr1	13866650	13867100		Chr3	13059000	13059050
Chr2	888600	888850		Chr1	13868150	13868750		Chr3	13068200	13068250
Chr2	894650	894700		Chr1	13869850	13870300		Chr3	13152850	13152900
Chr2	925000	925600		Chr1	13879050	13879650		Chr3	13174350	13174400
Chr2	931350	931400		Chr1	13880300	13880350		Chr3	13187700	13187750
Chr2	1005150	1005200		Chr1	13882600	13883050		Chr3	13219550	13219600
Chr2	1053800	1053850		Chr1	13883550	13883850		Chr3	13230200	13230250
Chr2	1075300	1075350		Chr1	13889800	13890850		Chr3	13264150	13264200
Chr2	1089400	1089450		Chr1	13893000	13893050		Chr3	13289700	13289750
Chr2	1110200	1110250		Chr1	13893450	13893500		Chr3	13344300	13344350
Chr2	1200650	1201000		Chr1	13894550	13895350		Chr3	13353250	13353300
Chr2	1202600	1202650		Chr1	13896100	13896400		Chr3	13378950	13379000
Chr2	1213400	1213600		Chr1	13901300	13901700		Chr3	13407600	13407650
Chr2	1215950	1216000		Chr1	13902050	13902200		Chr3	13416950	13417000
Chr2	1220250	1220350		Chr1	13902900	13903050		Chr3	13428650	13428700
Chr2	1221450	1221500		Chr1	13904800	13905050		Chr3	13442650	13442700
Chr2	1224800	1224850		Chr1	13907000	13907050		Chr3	13458000	13458050
Chr2	1233050	1233150		Chr1	13907950	13908000		Chr3	13468150	13468200
Chr2	1239900	1239950		Chr1	13909800	13909850		Chr3	13482250	13482300
Chr2	1240550	1240700		Chr1	13912650	13912700		Chr3	13550650	13550700
Chr2	1243350	1243400		Chr1	13913250	13913300		Chr3	13561200	13561250
Chr2	1246400	1246750		Chr1	13940950	13941000		Chr3	13585500	13585550
Chr2	1252750	1252850		Chr1	13966200	13966250		Chr3	13590700	13590750
Chr2	1254600	1254650		Chr1	13966800	13967000		Chr3	13596500	13596550
Chr2	1256850	1256900		Chr1	13979000	13979100		Chr3	13602300	13602350
Chr2	1269350	1269400		Chr1	13979500	13979700		Chr3	13602850	13602900
Chr2	1270000	1270400		Chr1	13980650	13980700		Chr3	13655600	13655650
Chr2	1270900	1270950		Chr1	13981700	13981800		Chr3	13670450	13670500
Chr2	1279650	1279700		Chr1	13988600	13988650		Chr3	13689400	13689450
Chr2	1289300	1289350		Chr1	13989650	13989750		Chr3	13697750	13697800
Chr2	1293350	1293400		Chr1	13990200	13990250		Chr3	13715600	13715750
Chr2	1294550	1294600		Chr1	13997900	13997950		Chr3	13717650	13717700
Chr2	1296300	1296350		Chr1	13998550	13998600		Chr3	13727350	13727550
Chr2	1303600	1303650		Chr1	13999150	13999300		Chr3	13730150	13730200
Chr2	1304900	1305250		Chr1	14000600	14000650		Chr3	13733000	13733050
Chr2	1310350	1310450		Chr1	14001450	14001500		Chr3	13746150	13746200
Chr2	1311300	1311350		Chr1	14002700	14002800		Chr3	13747350	13747400
Chr2	1313150	1313250		Chr1	14004950	14005700		Chr3	13748750	13748800
Chr2	1330050	1330450		Chr1	14008550	14008850		Chr3	13757750	13757800
Chr2	1341300	1341350		Chr1	14012050	14012100		Chr3	13771400	13771450
Chr2	1342400	1342450		Chr1	14012800	14013550		Chr3	13776000	13776050
Chr2	1343100	1343150		Chr1	14014150	14014250		Chr3	13782850	13782900
Chr2	1343750	1343800		Chr1	14018950	14019000		Chr3	13787200	13787250
Chr2	1349500	1350000		Chr1	14019400	14019500		Chr3	13792900	13793300
Chr2	1362400	1362650		Chr1	14024500	14024550		Chr3	13808950	13809000
Chr2	1392900	1392950		Chr1	14030800	14031000		Chr3	13809900	13809950
Chr2	1423700	1423750		Chr1	14031550	14031650		Chr3	13839100	13839150
Chr2	1456550	1456750		Chr1	14062900	14062950		Chr3	13855150	13855200
Chr2	1469500	1469950		Chr1	14099750	14099800		Chr3	13856800	13856850
Chr2	1489750	1489800		Chr1	14123600	14123650		Chr3	13859250	13859650
Chr2	1497800	1497850		Chr1	14139300	14139350		Chr3	13863850	13863900
Chr2	1499850	1499900		Chr1	14146500	14147050		Chr3	13935500	13935550
Chr2	1512100	1512400		Chr1	14152900	14153200		Chr3	13944900	13944950
Chr2	1521950	1522150		Chr1	14154600	14155100		Chr3	13950700	13950750
Chr2	1523800	1523850		Chr1	14155450	14155500		Chr3	14001750	14001800
Chr2	1549050	1549100		Chr1	14164150	14164600		Chr3	14002500	14002550
Chr2	1551750	1551800		Chr1	14165850	14166050		Chr3	14015500	14015550
Chr2	1583250	1583300		Chr1	14167350	14167600		Chr3	14022750	14022800
Chr2	1600350	1600400		Chr1	14169550	14169600		Chr3	14046150	14046200
Chr2	1601200	1601300		Chr1	14178000	14178250		Chr3	14064750	14064800
Chr2	1613450	1613500		Chr1	14185500	14186250		Chr3	14173450	14173500
Chr2	1615650	1615900		Chr1	14187350	14187450		Chr3	14193850	14193900
Chr2	1649700	1649750		Chr1	14187950	14188100		Chr3	14198950	14199200
Chr2	1650950	1651050		Chr1	14191400	14191450		Chr3	14200700	14201050
Chr2	1664600	1664700		Chr1	14192100	14192600		Chr3	14202300	14202550
Chr2	1668150	1668200		Chr1	14221250	14221300		Chr3	14203150	14203200
Chr2	1672700	1672750		Chr1	14286350	14286650		Chr3	14204300	14204350
Chr2	1686800	1686850		Chr1	14287800	14288350		Chr3	14217850	14218000
Chr2	1689800	1689850		Chr1	14296400	14296850		Chr3	14241500	14241550
Chr2	1692250	1692300		Chr1	14297650	14299500		Chr3	14258450	14258500
Chr2	1707150	1707200		Chr1	14300300	14300350		Chr3	14261150	14261200
Chr2	1727400	1727450		Chr1	14303450	14303500		Chr3	14308050	14308100
Chr2	1745950	1746050		Chr1	14304950	14305150		Chr3	14315600	14315650
Chr2	1747500	1747550		Chr1	14308850	14309400		Chr3	14352950	14353000
Chr2	1757750	1757800		Chr1	14310600	14310650		Chr3	14362150	14362200
Chr2	1758700	1758750		Chr1	14311400	14311750		Chr3	14362650	14362700
Chr2	1761250	1761800		Chr1	14435100	14435150		Chr3	14408500	14408550
Chr2	1775550	1775600		Chr1	14450500	14450550		Chr3	14423100	14423150
Chr2	1792900	1793150		Chr1	14465100	14465150		Chr3	14430550	14430600
Chr2	1796900	1796950		Chr1	14474300	14474350		Chr3	14438500	14438550
Chr2	1797550	1797650		Chr1	14482400	14482450		Chr3	14453250	14453300
Chr2	1798200	1798250		Chr1	14486750	14486800		Chr3	14457050	14457100
Chr2	1802050	1802100		Chr1	14498950	14499000		Chr3	14477050	14477100
Chr2	1804800	1804850		Chr1	14506250	14506300		Chr3	14482500	14482550
Chr2	1849350	1849400		Chr1	14507950	14508000		Chr3	14489900	14489950
Chr2	1858750	1858800		Chr1	14543550	14543600		Chr3	14517300	14517350
Chr2	1859250	1859300		Chr1	14606300	14606400		Chr3	14525250	14525300
Chr2	1882100	1882350		Chr1	14607300	14607350		Chr3	14555300	14555350
Chr2	1906100	1906150		Chr1	14609350	14610050		Chr3	14593750	14593800
Chr2	1929450	1929500		Chr1	14670550	14671000		Chr3	14599450	14599500
Chr2	1938200	1938250		Chr1	14671650	14672200		Chr3	14603350	14603400
Chr2	1940600	1940650		Chr1	14675800	14675850		Chr3	14655350	14655400
Chr2	1946350	1946400		Chr1	14677650	14678850		Chr3	14656250	14656300
Chr2	1948650	1949200		Chr1	14679200	14679250		Chr3	14681750	14681800
Chr2	1958350	1958400		Chr1	14680600	14681100		Chr3	14683250	14683300
Chr2	1989550	1989600		Chr1	14681500	14681800		Chr3	14684350	14684400
Chr2	2005050	2005400		Chr1	14682550	14682600		Chr3	14716000	14716050
Chr2	2008200	2008250		Chr1	14683650	14684200		Chr3	14719850	14719900
Chr2	2018350	2018400		Chr1	14685100	14685150		Chr3	14721700	14721750
Chr2	2020350	2020400		Chr1	14685550	14685600		Chr3	14734850	14734900
Chr2	2022000	2022300		Chr1	14686500	14686600		Chr3	14745250	14745300
Chr2	2041550	2041600		Chr1	14687300	14687700		Chr3	14746200	14746250
Chr2	2052750	2052800		Chr1	14688100	14688150		Chr3	14754750	14754800
Chr2	2062700	2062950		Chr1	14688550	14688800		Chr3	14765550	14765600
Chr2	2078200	2078250		Chr1	14689400	14691500		Chr3	14771800	14771850
Chr2	2090700	2090750		Chr1	14694000	14694400		Chr3	14773750	14773800
Chr2	2098950	2099000		Chr1	14694800	14695450		Chr3	14782250	14782300
Chr2	2102600	2102900		Chr1	14696100	14696150		Chr3	14789600	14789650
Chr2	2110950	2111050		Chr1	14696500	14696900		Chr3	14825350	14825400
Chr2	2118100	2118150		Chr1	14698150	14698350		Chr3	14829400	14829450
Chr2	2132400	2132850		Chr1	14703850	14704100		Chr3	14832950	14833000
Chr2	2138350	2138400		Chr1	14706750	14707100		Chr3	14836300	14836400
Chr2	2153350	2153400		Chr1	14707550	14708500		Chr3	14841650	14841700
Chr2	2157750	2157900		Chr1	14709100	14709350		Chr3	14849250	14849300
Chr2	2158700	2158750		Chr1	14709700	14709800		Chr3	14855800	14855850
Chr2	2162650	2162750		Chr1	14712550	14712600		Chr3	14866900	14866950
Chr2	2170350	2170400		Chr1	14713350	14713550		Chr3	14880800	14880850
Chr2	2176700	2176750		Chr1	14718700	14719450		Chr3	14881350	14881400
Chr2	2177450	2177550		Chr1	14719850	14720350		Chr3	14893500	14893550
Chr2	2193500	2193550		Chr1	14721350	14722250		Chr3	14913450	14913500
Chr2	2207850	2207900		Chr1	14722850	14722900		Chr3	14984250	14984300
Chr2	2209950	2210000		Chr1	14724200	14724250		Chr3	14993150	14993200
Chr2	2236750	2236800		Chr1	14726150	14726200		Chr3	14997150	14997200
Chr2	2240600	2240650		Chr1	14726800	14727650		Chr3	15012100	15012150
Chr2	2241800	2241850		Chr1	14728000	14728100		Chr3	15058900	15058950
Chr2	2249100	2250150		Chr1	14728950	14729050		Chr3	15065850	15065900
Chr2	2252750	2253000		Chr1	14730600	14730650		Chr3	15068850	15068900
Chr2	2264350	2264700		Chr1	14731800	14731850		Chr3	15081250	15081550
Chr2	2278000	2278050		Chr1	14732200	14732250		Chr3	15123200	15123250
Chr2	2285550	2285600		Chr1	14734900	14735350		Chr3	15143950	15144000
Chr2	2288300	2288350		Chr1	14735850	14736150		Chr3	15149300	15149350
Chr2	2296750	2297000		Chr1	14736500	14736550		Chr3	15172900	15172950
Chr2	2300900	2300950		Chr1	14738400	14738700		Chr3	15173400	15173450
Chr2	2302250	2302300		Chr1	14739800	14739850		Chr3	15235200	15235250
Chr2	2330000	2330300		Chr1	14741250	14741300		Chr3	15246850	15246950
Chr2	2349750	2349850		Chr1	14743000	14743150		Chr3	15263450	15263500
Chr2	2357050	2357450		Chr1	14744250	14744650		Chr3	15302100	15302150
Chr2	2375900	2375950		Chr1	14745550	14745600		Chr3	15307050	15307100
Chr2	2386150	2386200		Chr1	14885800	14885850		Chr3	15326150	15326200
Chr2	2387350	2387400		Chr1	14886600	14886700		Chr3	15376450	15376500
Chr2	2388850	2388900		Chr1	14887050	14888800		Chr3	15386400	15386450
Chr2	2389900	2389950		Chr1	14889750	14890000		Chr3	15386850	15386900
Chr2	2390550	2390600		Chr1	14890350	14890400		Chr3	15387350	15387400
Chr2	2391800	2391850		Chr1	14891350	14891400		Chr3	15399000	15399050
Chr2	2399100	2399150		Chr1	14928250	14928450		Chr3	15401450	15401500
Chr2	2399750	2399800		Chr1	14929050	14929100		Chr3	15415550	15415600
Chr2	2401000	2401050		Chr1	14929800	14929850		Chr3	15421800	15421850
Chr2	2408150	2408200		Chr1	14930350	14930750		Chr3	15427300	15427350
Chr2	2409750	2410150		Chr1	14931800	14931850		Chr3	15449850	15449900
Chr2	2412650	2412750		Chr1	14932900	14932950		Chr3	15461350	15461400
Chr2	2413800	2413850		Chr1	14946450	14946750		Chr3	15467200	15467250
Chr2	2415550	2415600		Chr1	14953200	14953250		Chr3	15495750	15495800
Chr2	2418800	2418850		Chr1	14964700	14964750		Chr3	15531400	15531450
Chr2	2451300	2451600		Chr1	14965300	14965350		Chr3	15537900	15537950
Chr2	2452100	2452500		Chr1	14968650	14968700		Chr3	15610200	15610250
Chr2	2453200	2453250		Chr1	14973150	14973200		Chr3	15627450	15627500
Chr2	2455200	2455250		Chr1	14976350	14976400		Chr3	15631150	15631200
Chr2	2463800	2463950		Chr1	14977250	14977300		Chr3	15636200	15636250
Chr2	2470050	2470100		Chr1	14987750	14987900		Chr3	15668150	15668200
Chr2	2484750	2484800		Chr1	14996500	14996550		Chr3	15735450	15735500
Chr2	2487650	2487700		Chr1	14999050	14999100		Chr3	15775100	15775150
Chr2	2492050	2492150		Chr1	15011200	15011550		Chr3	15832050	15832100
Chr2	2496750	2496800		Chr1	15012000	15012200		Chr3	15832450	15832500
Chr2	2501550	2501600		Chr1	15014050	15014100		Chr3	15833100	15833150
Chr2	2512600	2512700		Chr1	15014650	15014700		Chr3	15899150	15899200
Chr2	2517900	2517950		Chr1	15019550	15019600		Chr3	15933650	15933800
Chr2	2524950	2525000		Chr1	15022550	15022750		Chr3	15953950	15954000
Chr2	2535200	2535250		Chr1	15024250	15024300		Chr3	15954850	15954900
Chr2	2536750	2536800		Chr1	15030050	15030100		Chr3	15967100	15967150
Chr2	2541050	2541100		Chr1	15030700	15030750		Chr3	15997650	15997700
Chr2	2544700	2544750		Chr1	15032050	15032100		Chr3	16104600	16104650
Chr2	2545400	2545450		Chr1	15035350	15035400		Chr3	16339650	16339700
Chr2	2549150	2549400		Chr1	15036150	15037800		Chr3	16428850	16428900
Chr2	2549800	2549850		Chr1	15043650	15043700		Chr3	16442000	16442100
Chr2	2554200	2554550		Chr1	15061050	15061100		Chr3	16456900	16456950
Chr2	2596900	2596950		Chr1	15065950	15066000		Chr3	16459150	16459200
Chr2	2598300	2598350		Chr1	15071600	15071650		Chr3	16500400	16500450
Chr2	2607400	2607450		Chr1	15082050	15083000		Chr3	16540300	16540500
Chr2	2607800	2607850		Chr1	15084000	15084550		Chr3	16554200	16554250
Chr2	2610100	2610450		Chr1	15085200	15085650		Chr3	16576050	16576100
Chr2	2616300	2616750		Chr1	15099950	15100000		Chr3	16589050	16589100
Chr2	2621000	2621050		Chr1	15419000	15419050		Chr3	16639400	16639450
Chr2	2621650	2621700		Chr1	15424950	15425000		Chr3	16663000	16663050
Chr2	2622650	2622750		Chr1	15437450	15437500		Chr3	16876300	16876350
Chr2	2629600	2629950		Chr1	15445600	15445650		Chr3	16935650	16935700
Chr2	2631100	2631150		Chr1	15482650	15482700		Chr3	16961250	16961300
Chr2	2631800	2631850		Chr1	15536250	15536300		Chr3	17047100	17047550
Chr2	2635300	2635350		Chr1	15596450	15596500		Chr3	17072600	17072650
Chr2	2635950	2636000		Chr1	15597350	15597400		Chr3	17162900	17163000
Chr2	2636400	2636450		Chr1	15597800	15597850		Chr3	17205650	17205700
Chr2	2637300	2637350		Chr1	15600900	15600950		Chr3	17404250	17404300
Chr2	2637750	2638050		Chr1	15601750	15601800		Chr3	17432150	17432350
Chr2	2646450	2646500		Chr1	15610300	15610700		Chr3	17631200	17631250
Chr2	2653400	2653450		Chr1	15611800	15611850		Chr3	17641650	17641700
Chr2	2657900	2657950		Chr1	15632900	15632950		Chr3	17661550	17661600
Chr2	2658300	2658350		Chr1	15635750	15635800		Chr3	17682950	17683000
Chr2	2662100	2662150		Chr1	15638050	15638100		Chr3	17741750	17741800
Chr2	2664350	2664850		Chr1	15641200	15641450		Chr3	17954850	17954900
Chr2	2667250	2667300		Chr1	15642350	15642400		Chr3	17982900	17982950
Chr2	2680450	2680500		Chr1	15643300	15643350		Chr3	18059800	18059850
Chr2	2681900	2681950		Chr1	15645000	15646000		Chr3	18135350	18135400
Chr2	2700550	2700600		Chr1	15646350	15646400		Chr3	18551800	18551850
Chr2	2705000	2705100		Chr1	15661400	15661450		Chr3	18884300	18884350
Chr2	2707950	2708000		Chr1	15663300	15663350		Chr3	18896050	18896100
Chr2	2708450	2708500		Chr1	15663800	15664800		Chr3	19048550	19048600
Chr2	2709550	2709600		Chr1	15674400	15674950		Chr3	19061450	19061500
Chr2	2710650	2710700		Chr1	15675650	15676000		Chr3	19593950	19594000
Chr2	2712150	2712200		Chr1	15688850	15688900		Chr3	19612600	19612650
Chr2	2715600	2716000		Chr1	15693050	15693100		Chr3	19777900	19777950
Chr2	2727800	2727850		Chr1	15704200	15704250		Chr3	20574300	20574350
Chr2	2728550	2729050		Chr1	15727700	15728100		Chr3	20989900	20989950
Chr2	2729650	2729850		Chr1	15729350	15729400		Chr3	21329200	21329450
Chr2	2739800	2740200		Chr1	15730250	15730300		Chr3	21968000	21968050
Chr2	2743050	2743100		Chr1	15760800	15760900		Chr3	22114700	22114750
Chr2	2744950	2745000		Chr1	15798650	15798700		Chr3	22235200	22235250
Chr2	2746150	2746200		Chr1	15799850	15800350		Chr3	22383700	22383750
Chr2	2752500	2752550		Chr1	15809100	15809150		Chr3	22391150	22391200
Chr2	2753000	2753050		Chr1	15814750	15814800		Chr3	23206350	23206400
Chr2	2755950	2756000		Chr1	15826900	15826950		Chr3	23346250	23346300
Chr2	2786450	2786500		Chr1	15852600	15852650		Chr4	209300	209350
Chr2	2787650	2788150		Chr1	15856450	15856600		Chr4	634950	635000
Chr2	2799250	2799300		Chr1	15879300	15879700		Chr4	635850	635900
Chr2	2802800	2802850		Chr1	15885350	15885400		Chr4	636300	636350
Chr2	2813400	2813450		Chr1	15885850	15887000		Chr4	757350	757400
Chr2	2823700	2823750		Chr1	15888550	15888600		Chr4	863250	863300
Chr2	2827300	2827350		Chr1	15889550	15889850		Chr4	997650	997700
Chr2	2828850	2828900		Chr1	15890300	15890400		Chr4	1018950	1019000
Chr2	2831150	2831200		Chr1	15890750	15890800		Chr4	1026900	1026950
Chr2	2831650	2831800		Chr1	15901750	15901800		Chr4	1097450	1097500
Chr2	2836350	2836400		Chr1	15905650	15906050		Chr4	1169450	1169500
Chr2	2838150	2838200		Chr1	15906600	15906650		Chr4	1212000	1212050
Chr2	2839800	2839850		Chr1	15935500	15935800		Chr4	1456150	1456200
Chr2	2865800	2865850		Chr1	15939800	15940150		Chr4	1591050	1591200
Chr2	2866200	2866250		Chr1	15940900	15941200		Chr4	1616550	1616600
Chr2	2869500	2869600		Chr1	15943600	15943800		Chr4	1621750	1621800
Chr2	2872100	2872150		Chr1	15945000	15945400		Chr4	1627900	1627950
Chr2	2878350	2878400		Chr1	15954800	15954900		Chr4	1680650	1680700
Chr2	2880700	2880750		Chr1	15959500	15959900		Chr4	1693050	1693100
Chr2	2886950	2887000		Chr1	15960400	15960450		Chr4	1698650	1698700
Chr2	2887500	2887600		Chr1	15961100	15962000		Chr4	1705650	1705700
Chr2	2903550	2903600		Chr1	15965550	15965600		Chr4	1724750	1724800
Chr2	2907200	2907250		Chr1	15966000	15966100		Chr4	1726400	1726450
Chr2	2908100	2908650		Chr1	15980800	15980900		Chr4	1728250	1728300
Chr2	2909000	2909050		Chr1	15984050	15985300		Chr4	1735500	1735600
Chr2	2913950	2914000		Chr1	16004600	16004900		Chr4	1766150	1766200
Chr2	2915050	2915100		Chr1	16012150	16012200		Chr4	1769500	1769550
Chr2	2915900	2915950		Chr1	16012950	16013600		Chr4	1770250	1770300
Chr2	2944900	2944950		Chr1	16019750	16020050		Chr4	1785400	1785600
Chr2	2945350	2945550		Chr1	16021700	16021750		Chr4	1801200	1801250
Chr2	2946300	2946350		Chr1	16023700	16023750		Chr4	1825600	1825650
Chr2	2947450	2947750		Chr1	16035200	16035250		Chr4	1835650	1835700
Chr2	2948100	2948400		Chr1	16036400	16036450		Chr4	1842050	1842100
Chr2	2948900	2949200		Chr1	16044100	16044150		Chr4	1866300	1866400
Chr2	2955100	2955150		Chr1	16102500	16102550		Chr4	1961350	1961400
Chr2	2987750	2987800		Chr1	16125200	16125250		Chr4	1970950	1971000
Chr2	3034250	3035050		Chr1	16134200	16134250		Chr4	1985600	1985650
Chr2	3045050	3045100		Chr1	16135650	16135750		Chr4	1986400	1986450
Chr2	3061950	3062000		Chr1	16142350	16142550		Chr4	2000750	2001100
Chr2	3065500	3065550		Chr1	16145650	16145800		Chr4	2081550	2081600
Chr2	3073900	3074300		Chr1	16148200	16148500		Chr4	2097100	2097150
Chr2	3080800	3080850		Chr1	16156750	16156850		Chr4	2102950	2103000
Chr2	3086950	3087000		Chr1	16158200	16158300		Chr4	2111850	2111900
Chr2	3090700	3090750		Chr1	16160350	16160650		Chr4	2125900	2125950
Chr2	3091300	3091350		Chr1	16163800	16163900		Chr4	2149600	2149650
Chr2	3103300	3103350		Chr1	16167600	16167900		Chr4	2159900	2159950
Chr2	3117650	3117700		Chr1	16168350	16168400		Chr4	2192050	2192100
Chr2	3118050	3118100		Chr1	16185050	16185100		Chr4	2226300	2226350
Chr2	3120550	3121900		Chr1	16205400	16205450		Chr4	2256800	2256850
Chr2	3132150	3132200		Chr1	16231900	16231950		Chr4	2281400	2281500
Chr2	3133500	3133550		Chr1	16236750	16236800		Chr4	2311250	2311300
Chr2	3133900	3133950		Chr1	16237850	16237950		Chr4	2337450	2337500
Chr2	3136600	3136650		Chr1	16245800	16246600		Chr4	2338550	2338600
Chr2	3147900	3147950		Chr1	16248150	16248200		Chr4	2402200	2402250
Chr2	3149600	3149650		Chr1	16248550	16248600		Chr4	2468900	2468950
Chr2	3155550	3155600		Chr1	16252350	16252400		Chr4	2561900	2561950
Chr2	3161100	3161150		Chr1	16253450	16253750		Chr4	2564900	2564950
Chr2	3177750	3177800		Chr1	16254150	16254200		Chr4	2598000	2598050
Chr2	3179400	3179850		Chr1	16255650	16255700		Chr4	2599650	2599700
Chr2	3187300	3187350		Chr1	16256200	16256250		Chr4	2600250	2600300
Chr2	3197100	3197150		Chr1	16256600	16256650		Chr4	2604650	2604700
Chr2	3201300	3201350		Chr1	16259400	16259950		Chr4	2612650	2612700
Chr2	3202400	3202450		Chr1	16260300	16260350		Chr4	2646450	2646500
Chr2	3205000	3205050		Chr1	16260950	16261200		Chr4	2654350	2654400
Chr2	3213550	3213600		Chr1	16262500	16262550		Chr4	2655600	2655650
Chr2	3221800	3221850		Chr1	16265250	16265400		Chr4	2732650	2732700
Chr2	3222200	3222250		Chr1	16274200	16274400		Chr4	2789100	2789400
Chr2	3225550	3225600		Chr1	16279200	16279300		Chr4	2822400	2822750
Chr2	3246700	3246750		Chr1	16282700	16283000		Chr4	2829200	2829250
Chr2	3321750	3321800		Chr1	16286600	16287200		Chr4	2837350	2837400
Chr2	3357200	3357250		Chr1	16287700	16287800		Chr4	2846050	2846100
Chr2	3363450	3363500		Chr1	16291000	16291900		Chr4	2851250	2851300
Chr2	3375300	3375350		Chr1	16294650	16294700		Chr4	2851700	2851750
Chr2	3394950	3395000		Chr1	16295650	16295850		Chr4	2920150	2920200
Chr2	3402100	3402150		Chr1	16298550	16299050		Chr4	2942000	2942050
Chr2	3408550	3408600		Chr1	16299650	16299750		Chr4	2952850	2952900
Chr2	3429250	3429300		Chr1	16302950	16303250		Chr4	2958900	2958950
Chr2	3445600	3445650		Chr1	16305650	16305700		Chr4	2964200	2964250
Chr2	3466550	3466600		Chr1	16306650	16306850		Chr4	2977650	2977700
Chr2	3472350	3472400		Chr1	16307550	16307800		Chr4	3010450	3010500
Chr2	3511200	3511250		Chr1	16325950	16326400		Chr4	3011150	3011400
Chr2	3519200	3519250		Chr1	16328300	16329400		Chr4	3032750	3032800
Chr2	3524350	3524400		Chr1	16333250	16333550		Chr4	3096950	3097000
Chr2	3536250	3536300		Chr1	16339950	16340000		Chr4	3133400	3133450
Chr2	3562200	3562250		Chr1	16341150	16341200		Chr4	3142000	3142050
Chr2	3562700	3562750		Chr1	16341650	16342150		Chr4	3150250	3150300
Chr2	3573550	3573600		Chr1	16342850	16343450		Chr4	3263350	3263400
Chr2	3582450	3582500		Chr1	16350500	16350550		Chr4	3264100	3264150
Chr2	3588150	3588200		Chr1	16351100	16351200		Chr4	3267400	3267450
Chr2	3589750	3589800		Chr1	16352000	16352600		Chr4	3274300	3274350
Chr2	3596350	3596400		Chr1	16352950	16353050		Chr4	3282150	3282200
Chr2	3598450	3598500		Chr1	16353800	16353850		Chr4	3323100	3323150
Chr2	3602250	3602550		Chr1	16354200	16354250		Chr4	3363650	3363700
Chr2	3604550	3604600		Chr1	16354800	16354850		Chr4	3414900	3414950
Chr2	3605250	3605300		Chr1	16357200	16357250		Chr4	3516600	3516650
Chr2	3607750	3607800		Chr1	16357800	16358250		Chr4	3529250	3529300
Chr2	3613500	3613550		Chr1	16358800	16359900		Chr4	3531750	3531800
Chr2	3614400	3614450		Chr1	16360250	16360650		Chr4	3534850	3534900
Chr2	3623150	3623200		Chr1	16361100	16361200		Chr4	3538000	3538050
Chr2	3627400	3627450		Chr1	16362700	16362750		Chr4	3540650	3540700
Chr2	3630800	3630850		Chr1	16363300	16363550		Chr4	3576500	3576550
Chr2	3635850	3635900		Chr1	16364150	16364750		Chr4	3587050	3587100
Chr2	3636500	3636550		Chr1	16366700	16366800		Chr4	3615050	3615100
Chr2	3642600	3642650		Chr1	16367150	16367650		Chr4	3703450	3703500
Chr2	3645350	3645400		Chr1	16380650	16380900		Chr4	3719650	3719700
Chr2	3650450	3650500		Chr1	16386900	16387300		Chr4	3720100	3720150
Chr2	3659350	3659400		Chr1	16394050	16394250		Chr4	3730050	3730100
Chr2	3662000	3662050		Chr1	16394700	16394750		Chr4	3730500	3730550
Chr2	3662450	3662700		Chr1	16395100	16395500		Chr4	3745400	3745450
Chr2	3665500	3665550		Chr1	16396000	16396150		Chr4	3757250	3757450
Chr2	3676650	3676700		Chr1	16400450	16401000		Chr4	3758200	3758250
Chr2	3682700	3682750		Chr1	16403600	16404050		Chr4	3761850	3761900
Chr2	3686550	3686800		Chr1	16407950	16408000		Chr4	3774300	3774350
Chr2	3689300	3689400		Chr1	16414300	16414500		Chr4	3860100	3860150
Chr2	3691750	3692100		Chr1	16418650	16420300		Chr4	3872500	3872550
Chr2	3693500	3693550		Chr1	16420750	16420800		Chr4	3889450	3889500
Chr2	3694150	3694200		Chr1	16421400	16422050		Chr4	3935600	3935650
Chr2	3697100	3697150		Chr1	16430450	16430500		Chr4	3959450	3959500
Chr2	3697550	3697600		Chr1	16430950	16432400		Chr4	3967950	3968000
Chr2	3698050	3698100		Chr1	16432950	16434100		Chr4	3978900	3978950
Chr2	3699550	3699600		Chr1	16439100	16439200		Chr4	3979550	3979600
Chr2	3705950	3706100		Chr1	16449050	16449400		Chr4	3982650	3982700
Chr2	3706700	3706750		Chr1	16455100	16455550		Chr4	3983350	3983400
Chr2	3707300	3707500		Chr1	16457450	16457500		Chr4	3984100	3984150
Chr2	3709750	3710100		Chr1	16460050	16460100		Chr4	3986050	3986200
Chr2	3713000	3713050		Chr1	16462600	16462650		Chr4	3989050	3989100
Chr2	3715100	3715150		Chr1	16466700	16466900		Chr4	4002250	4002300
Chr2	3716500	3716650		Chr1	16467500	16467600		Chr4	4007150	4007300
Chr2	3717000	3717050		Chr1	16474800	16474900		Chr4	4018150	4018200
Chr2	3717550	3717600		Chr1	16476650	16477700		Chr4	4052850	4052900
Chr2	3718400	3718450		Chr1	16478050	16478100		Chr4	4056850	4056900
Chr2	3718900	3718950		Chr1	16483350	16483400		Chr4	4077800	4077850
Chr2	3721600	3721650		Chr1	16488950	16489100		Chr4	4080450	4080500
Chr2	3736250	3736400		Chr1	16490500	16490550		Chr4	4098950	4099000
Chr2	3738400	3738450		Chr1	16492800	16492850		Chr4	4128150	4128200
Chr2	3745050	3745100		Chr1	16498000	16498600		Chr4	4158900	4158950
Chr2	3747200	3747500		Chr1	16510900	16511650		Chr4	4168700	4168750
Chr2	3747950	3748000		Chr1	16517400	16517450		Chr4	4178400	4178450
Chr2	3748800	3749050		Chr1	16520700	16520750		Chr4	4192850	4192900
Chr2	3749600	3749800		Chr1	16521900	16521950		Chr4	4223900	4223950
Chr2	3756450	3756500		Chr1	16523550	16523600		Chr4	4271600	4271700
Chr2	3774750	3774800		Chr1	16535500	16535600		Chr4	4296200	4296250
Chr2	3784550	3784600		Chr1	16535950	16536500		Chr4	4339250	4339300
Chr2	3793750	3793800		Chr1	16538850	16538900		Chr4	4344800	4344850
Chr2	3797650	3797900		Chr1	16543700	16543750		Chr4	4347750	4347800
Chr2	3798600	3798650		Chr1	16545500	16546000		Chr4	4382600	4382650
Chr2	3802100	3802300		Chr1	16546400	16546500		Chr4	4398850	4398950
Chr2	3804400	3804450		Chr1	16547900	16548000		Chr4	4419200	4419250
Chr2	3816500	3816550		Chr1	16551100	16551250		Chr4	4424350	4424400
Chr2	3825800	3825850		Chr1	16559000	16559150		Chr4	4435750	4435800
Chr2	3828350	3828600		Chr1	16561400	16561450		Chr4	4455400	4455450
Chr2	3831450	3831500		Chr1	16562200	16562450		Chr4	4457650	4457700
Chr2	3833800	3833850		Chr1	16564400	16564500		Chr4	4503750	4503800
Chr2	3842350	3842400		Chr1	16565950	16566050		Chr4	4578900	4578950
Chr2	3844650	3844700		Chr1	16589150	16589500		Chr4	4603200	4603250
Chr2	3865450	3865500		Chr1	16589900	16590050		Chr4	4604000	4604050
Chr2	3873650	3873700		Chr1	16591700	16593600		Chr4	4617950	4618000
Chr2	3874850	3875100		Chr1	16594150	16595300		Chr4	4619350	4619400
Chr2	3876750	3876850		Chr1	16595800	16596150		Chr4	4633700	4633750
Chr2	3879450	3879500		Chr1	16597950	16598500		Chr4	4651150	4651200
Chr2	3892000	3892050		Chr1	16598900	16598950		Chr4	4652200	4652350
Chr2	3900200	3900250		Chr1	16599400	16599750		Chr4	4653600	4653650
Chr2	3914000	3914050		Chr1	16600150	16600200		Chr4	4678250	4678300
Chr2	3918550	3918600		Chr1	16600850	16600900		Chr4	4686050	4686100
Chr2	3921850	3922050		Chr1	16601250	16601350		Chr4	4707800	4707850
Chr2	3923600	3923650		Chr1	16603300	16603450		Chr4	4708200	4708250
Chr2	3927350	3927400		Chr1	16604800	16604850		Chr4	4710100	4710150
Chr2	3930050	3930100		Chr1	16612500	16612800		Chr4	4758300	4758350
Chr2	3931750	3931800		Chr1	16613150	16613900		Chr4	4773200	4773250
Chr2	3932150	3932200		Chr1	16624500	16624800		Chr4	4811850	4811900
Chr2	3932750	3932800		Chr1	16625200	16625250		Chr4	4853750	4853800
Chr2	3933500	3933900		Chr1	16625600	16626150		Chr4	4865650	4865700
Chr2	3936900	3936950		Chr1	16637100	16637350		Chr4	4868450	4868500
Chr2	3946400	3946450		Chr1	16641000	16641250		Chr4	4871100	4871150
Chr2	3950100	3950150		Chr1	16645850	16646150		Chr4	4899350	4899400
Chr2	3954100	3954350		Chr1	16651050	16651100		Chr4	4958750	4958800
Chr2	3963600	3963650		Chr1	16659600	16659650		Chr4	4970800	4970900
Chr2	3964250	3964300		Chr1	16664200	16664250		Chr4	4977750	4977800
Chr2	3966000	3966050		Chr1	16666300	16666750		Chr4	4981550	4981600
Chr2	3966500	3966550		Chr1	16667400	16667450		Chr4	4989350	4989400
Chr2	3975400	3975500		Chr1	16670350	16670400		Chr4	5028250	5028300
Chr2	3997400	3997450		Chr1	16673250	16674300		Chr4	5031450	5031500
Chr2	3997900	3997950		Chr1	16689750	16690050		Chr4	5034300	5034350
Chr2	4004000	4004050		Chr1	16690550	16690600		Chr4	5057300	5057350
Chr2	4023900	4023950		Chr1	16690950	16691050		Chr4	5060100	5060350
Chr2	4030150	4030200		Chr1	16691650	16691950		Chr4	5067950	5068000
Chr2	4031900	4032300		Chr1	16699250	16699300		Chr4	5074150	5074200
Chr2	4034950	4035050		Chr1	16700550	16700600		Chr4	5074750	5074800
Chr2	4035400	4035450		Chr1	16701700	16701750		Chr4	5092100	5092150
Chr2	4038300	4038400		Chr1	16706600	16707850		Chr4	5142050	5142100
Chr2	4039450	4039950		Chr1	16711150	16711600		Chr4	5153650	5153700
Chr2	4040450	4040500		Chr1	16712500	16712550		Chr4	5175800	5175850
Chr2	4047050	4047100		Chr1	16724150	16724200		Chr4	5179200	5179250
Chr2	4048450	4048800		Chr1	16737800	16738700		Chr4	5220600	5220650
Chr2	4074400	4074450		Chr1	16751550	16751650		Chr4	5227150	5227200
Chr2	4076900	4076950		Chr1	16754600	16754650		Chr4	5230800	5230850
Chr2	4079000	4079050		Chr1	16768850	16768900		Chr4	5273600	5273750
Chr2	4081900	4082250		Chr1	16770350	16770400		Chr4	5294850	5294900
Chr2	4088100	4088200		Chr1	16773550	16773700		Chr4	5303600	5303650
Chr2	4088750	4088950		Chr1	16774300	16774500		Chr4	5348350	5348400
Chr2	4104250	4104300		Chr1	16778600	16778800		Chr4	5354050	5354100
Chr2	4105500	4105600		Chr1	16779550	16779600		Chr4	5374500	5374850
Chr2	4106200	4106500		Chr1	16790600	16790750		Chr4	5397000	5397050
Chr2	4110450	4110750		Chr1	16791450	16791500		Chr4	5454100	5454150
Chr2	4127800	4127850		Chr1	16792050	16792500		Chr4	5467350	5467400
Chr2	4131800	4131850		Chr1	16794000	16794300		Chr4	5470200	5470250
Chr2	4132750	4133100		Chr1	16799100	16799350		Chr4	5477250	5477300
Chr2	4135100	4135150		Chr1	16803350	16804250		Chr4	5489650	5489700
Chr2	4137650	4137700		Chr1	16806550	16806700		Chr4	5514900	5514950
Chr2	4142200	4142250		Chr1	16807450	16807950		Chr4	5516500	5516900
Chr2	4150800	4150850		Chr1	16810900	16811000		Chr4	5530200	5530250
Chr2	4156200	4156250		Chr1	16815350	16815500		Chr4	5568900	5568950
Chr2	4158100	4158150		Chr1	16815900	16816100		Chr4	5587500	5587550
Chr2	4160800	4160850		Chr1	16816450	16816600		Chr4	5605400	5605450
Chr2	4165100	4165150		Chr1	16819950	16820000		Chr4	5621600	5621650
Chr2	4176900	4176950		Chr1	16822400	16822450		Chr4	5656650	5657050
Chr2	4188050	4188100		Chr1	16822850	16822900		Chr4	5671600	5671650
Chr2	4189550	4189600		Chr1	16824950	16825600		Chr4	5672800	5672850
Chr2	4194500	4194550		Chr1	16826050	16826200		Chr4	5679600	5679650
Chr2	4195050	4195100		Chr1	16827600	16827650		Chr4	5773100	5773150
Chr2	4198300	4198700		Chr1	16828650	16828850		Chr4	5782500	5782550
Chr2	4199250	4199300		Chr1	16829450	16829650		Chr4	5824750	5824800
Chr2	4205050	4205100		Chr1	16841050	16841200		Chr4	5876250	5876400
Chr2	4205950	4206000		Chr1	16841600	16841650		Chr4	5880050	5880100
Chr2	4210250	4210300		Chr1	16842450	16842500		Chr4	5902000	5902200
Chr2	4221700	4221750		Chr1	16842950	16843000		Chr4	5918250	5918300
Chr2	4226700	4226750		Chr1	16843400	16843650		Chr4	5949000	5949050
Chr2	4231400	4231750		Chr1	16844400	16844600		Chr4	6009800	6009850
Chr2	4237450	4237500		Chr1	16846700	16846750		Chr4	6081050	6081150
Chr2	4252550	4252600		Chr1	16858100	16858150		Chr4	6135950	6136000
Chr2	4267400	4267450		Chr1	16858600	16859200		Chr4	6162050	6162100
Chr2	4268250	4268400		Chr1	16859900	16860150		Chr4	6211900	6211950
Chr2	4270200	4270250		Chr1	16860600	16860750		Chr4	6231200	6231250
Chr2	4271150	4271250		Chr1	16862650	16862750		Chr4	6362750	6362800
Chr2	4272300	4272350		Chr1	16863250	16863400		Chr4	6464950	6465150
Chr2	4272850	4272900		Chr1	16868200	16868750		Chr4	6560100	6560150
Chr2	4284250	4284300		Chr1	16870150	16871150		Chr4	6581700	6581750
Chr2	4285050	4285100		Chr1	16872800	16872850		Chr4	6620700	6620750
Chr2	4286850	4286950		Chr1	16878000	16878050		Chr4	6623750	6623800
Chr2	4288200	4288250		Chr1	16879450	16879500		Chr4	6685850	6685950
Chr2	4288600	4288650		Chr1	16886850	16886950		Chr4	6725900	6725950
Chr2	4307600	4308100		Chr1	16889350	16890250		Chr4	6753800	6753850
Chr2	4308600	4308650		Chr1	16890950	16891000		Chr4	6790200	6790250
Chr2	4319550	4319600		Chr1	16892150	16892200		Chr4	6808050	6808100
Chr2	4321500	4321550		Chr1	16896150	16896350		Chr4	6914750	6914800
Chr2	4321900	4321950		Chr1	16899500	16899750		Chr4	6958250	6958300
Chr2	4339150	4339200		Chr1	16902750	16903100		Chr4	7089650	7089700
Chr2	4349450	4349550		Chr1	16904250	16905900		Chr4	7112850	7112900
Chr2	4359100	4359200		Chr1	16923250	16923300		Chr4	7295500	7295550
Chr2	4361300	4361900		Chr1	16925350	16925750		Chr4	7365100	7365150
Chr2	4362350	4362550		Chr1	16929800	16930650		Chr4	7692600	7692650
Chr2	4371200	4371250		Chr1	16935750	16935800		Chr4	7700300	7700350
Chr2	4372000	4372350		Chr1	16936200	16936250		Chr4	7701200	7701250
Chr2	4372800	4372850		Chr1	16936800	16936900		Chr4	7711500	7711550
Chr2	4373250	4373300		Chr1	16938050	16938100		Chr4	7886900	7886950
Chr2	4373650	4373700		Chr1	16938700	16939550		Chr4	7891000	7891050
Chr2	4375800	4375850		Chr1	16942850	16943100		Chr4	7997000	7997050
Chr2	4394250	4394300		Chr1	16948550	16948600		Chr4	8109650	8109700
Chr2	4396000	4396050		Chr1	16951050	16951100		Chr4	8138300	8138350
Chr2	4397450	4397500		Chr1	16962250	16962550		Chr4	8148400	8148450
Chr2	4402150	4402200		Chr1	16965850	16967050		Chr4	8588850	8588900
Chr2	4405200	4405550		Chr1	16967650	16968150		Chr4	8589250	8589300
Chr2	4408800	4408850		Chr1	16974900	16975300		Chr4	8623000	8623050
Chr2	4423050	4423100		Chr1	16984700	16984750		Chr4	8706500	8706550
Chr2	4427150	4427200		Chr1	16987150	16987200		Chr4	8800700	8800750
Chr2	4430900	4431100		Chr1	16987800	16988800		Chr4	8882600	8882700
Chr2	4439600	4439650		Chr1	16989350	16989500		Chr4	9068900	9068950
Chr2	4440250	4440400		Chr1	16989900	16989950		Chr4	9173450	9173550
Chr2	4444550	4444600		Chr1	16996900	16996950		Chr4	9522250	9522300
Chr2	4445400	4445450		Chr1	16997500	16998700		Chr4	9610750	9610800
Chr2	4450600	4450650		Chr1	16999150	16999250		Chr4	9687700	9687750
Chr2	4459850	4459900		Chr1	17004850	17005000		Chr4	9735650	9735700
Chr2	4486050	4486150		Chr1	17005400	17005450		Chr4	9802950	9803000
Chr2	4509000	4509050		Chr1	17005950	17007050		Chr4	9987500	9987550
Chr2	4514600	4514650		Chr1	17008650	17008850		Chr4	10174900	10174950
Chr2	4515350	4515900		Chr1	17012000	17012050		Chr4	10380650	10380700
Chr2	4520200	4520250		Chr1	17015750	17015950		Chr4	10419800	10419850
Chr2	4522500	4522550		Chr1	17016550	17016600		Chr4	10527350	10527400
Chr2	4535150	4535550		Chr1	17017100	17017150		Chr4	10528100	10528150
Chr2	4536650	4536850		Chr1	17019900	17020850		Chr4	10543300	10543350
Chr2	4539600	4539750		Chr1	17021950	17022000		Chr4	10545950	10546000
Chr2	4550850	4550900		Chr1	17035050	17035200		Chr4	10606100	10606150
Chr2	4551600	4551650		Chr1	17049850	17050100		Chr4	10755950	10756000
Chr2	4553450	4553500		Chr1	17064850	17065000		Chr4	10961300	10961350
Chr2	4558400	4558450		Chr1	17069900	17069950		Chr4	10985600	10985650
Chr2	4566050	4566600		Chr1	17071750	17071800		Chr4	10996000	10996050
Chr2	4571800	4571850		Chr1	17076900	17077350		Chr4	10998800	10998950
Chr2	4574750	4574800		Chr1	17082900	17083100		Chr4	11141050	11141100
Chr2	4575600	4575650		Chr1	17091450	17091800		Chr4	11366250	11366450
Chr2	4591400	4591450		Chr1	17092150	17092400		Chr4	11410600	11410650
Chr2	4596000	4596050		Chr1	17102300	17102350		Chr4	12052700	12052850
Chr2	4605650	4605700		Chr1	17103300	17103400		Chr4	12093850	12093900
Chr2	4617250	4617400		Chr1	17104600	17104700		Chr4	12435250	12435300
Chr2	4622800	4622850		Chr1	17108850	17108900		Chr4	12435650	12435700
Chr2	4630150	4630200		Chr1	17109800	17110350		Chr4	12454450	12454500
Chr2	4640900	4640950		Chr1	17111150	17111550		Chr4	12723050	12723100
Chr2	4643200	4643250		Chr1	17114400	17114900		Chr4	12750500	12750550
Chr2	4644150	4644200		Chr1	17116400	17116500		Chr4	12881650	12881700
Chr2	4651750	4652450		Chr1	17122250	17122350		Chr4	13290400	13290450
Chr2	4652800	4653200		Chr1	17134300	17134350		Chr4	13331750	13331800
Chr2	4654150	4654200		Chr1	17136100	17136400		Chr4	13480650	13480700
Chr2	4662350	4662600		Chr1	17138100	17138150		Chr4	13602700	13602750
Chr2	4663550	4663600		Chr1	17139750	17139900		Chr4	13625000	13625050
Chr2	4669600	4669650		Chr1	17141300	17142150		Chr4	13897050	13897100
Chr2	4670550	4670600		Chr1	17143050	17143850		Chr4	13951800	13951850
Chr2	4682850	4682900		Chr1	17144800	17145650		Chr4	14286100	14286150
Chr2	4686800	4686850		Chr1	17151800	17152900		Chr4	14432800	14432850
Chr2	4705600	4705650		Chr1	17170450	17170500		Chr4	14652300	14652350
Chr2	4708200	4708250		Chr1	17177250	17177300		Chr4	15398100	15398150
Chr2	4713600	4713650		Chr1	17178700	17179150		Chr4	15737300	15737350
Chr2	4735650	4735700		Chr1	17187850	17187900		Chr4	15782900	15782950
Chr2	4746800	4746850		Chr1	17193500	17193700		Chr4	16833100	16833150
Chr2	4749000	4749150		Chr1	17201000	17201050		Chr4	16946100	16946150
Chr2	4749950	4750000		Chr1	17201600	17201900		Chr4	17076050	17076100
Chr2	4751250	4751300		Chr1	17206250	17206300		Chr4	17259400	17259450
Chr2	4760950	4761000		Chr1	17229150	17229250		Chr4	17394350	17394400
Chr2	4762650	4762700		Chr1	17241100	17241150		Chr4	18058200	18058250
Chr2	4766150	4766200		Chr1	17254700	17255050		Chr4	18347150	18347200
Chr2	4766550	4766600		Chr1	17267050	17268150		Chr4	18545850	18545900
Chr2	4768300	4768350		Chr1	17278850	17278900		Chr5	29350	29400
Chr2	4772050	4772450		Chr1	17282000	17282650		Chr5	71000	71050
Chr2	4774050	4774100		Chr1	17289200	17289450		Chr5	393550	393600
Chr2	4776550	4776600		Chr1	17293350	17293450		Chr5	458450	458500
Chr2	4779400	4779500		Chr1	17294950	17295000		Chr5	725800	725850
Chr2	4787650	4787700		Chr1	17295400	17295500		Chr5	1323200	1323250
Chr2	4798200	4798250		Chr1	17299950	17300000		Chr5	1505700	1505750
Chr2	4809100	4809150		Chr1	17305750	17306150		Chr5	2106100	2106150
Chr2	4823100	4823150		Chr1	17307950	17308000		Chr5	2360950	2361000
Chr2	4838750	4838800		Chr1	17312350	17312450		Chr5	2442400	2442450
Chr2	4844850	4845200		Chr1	17314450	17314500		Chr5	2872650	2872700
Chr2	4848550	4848600		Chr1	17314850	17314900		Chr5	2898500	2898550
Chr2	4853100	4853350		Chr1	17324800	17324900		Chr5	2917600	2917650
Chr2	4853950	4854150		Chr1	17332450	17333300		Chr5	3031900	3031950
Chr2	4861900	4861950		Chr1	17335450	17335700		Chr5	3296500	3296550
Chr2	4879300	4879350		Chr1	17341150	17342050		Chr5	3414950	3415000
Chr2	4881550	4881600		Chr1	17342400	17342850		Chr5	3605850	3605900
Chr2	4903700	4903750		Chr1	17345200	17345250		Chr5	3675150	3675200
Chr2	4906750	4906800		Chr1	17349900	17350300		Chr5	3906250	3906300
Chr2	4920800	4920850		Chr1	17369000	17369800		Chr5	3928550	3928600
Chr2	4929650	4930250		Chr1	17376650	17377000		Chr5	4082400	4082450
Chr2	4935900	4935950		Chr1	17377350	17377650		Chr5	4208700	4208750
Chr2	4936850	4936900		Chr1	17381800	17382150		Chr5	4212550	4212600
Chr2	4943600	4944000		Chr1	17384350	17384500		Chr5	4213100	4213150
Chr2	4944550	4944600		Chr1	17386800	17386850		Chr5	4320050	4320100
Chr2	4945550	4945600		Chr1	17398550	17398600		Chr5	4465100	4465150
Chr2	4949350	4949450		Chr1	17402650	17402700		Chr5	4776200	4776250
Chr2	4964850	4965050		Chr1	17404800	17404850		Chr5	5630200	5630250
Chr2	4968000	4968050		Chr1	17405650	17405700		Chr5	5635450	5635500
Chr2	4971900	4971950		Chr1	17409950	17410000		Chr5	5707850	5707900
Chr2	4975250	4975300		Chr1	17412850	17413300		Chr5	5792200	5792250
Chr2	4990050	4990100		Chr1	17414600	17414650		Chr5	6117600	6117650
Chr2	4997200	4997250		Chr1	17416100	17416200		Chr5	6159000	6159050
Chr2	5001300	5001400		Chr1	17418400	17418550		Chr5	6205800	6205950
Chr2	5002050	5002100		Chr1	17430800	17431100		Chr5	6209700	6209900
Chr2	5002550	5002600		Chr1	17431700	17431750		Chr5	6211900	6211950
Chr2	5003400	5003450		Chr1	17440350	17440700		Chr5	6285050	6285100
Chr2	5009600	5009650		Chr1	17441300	17441750		Chr5	6341200	6341250
Chr2	5015550	5015600		Chr1	17448500	17448800		Chr5	6351400	6351450
Chr2	5019500	5019550		Chr1	17449600	17449900		Chr5	6406850	6406900
Chr2	5030800	5030850		Chr1	17466000	17466200		Chr5	6468950	6469000
Chr2	5033400	5033450		Chr1	17490150	17491250		Chr5	6886450	6886500
Chr2	5033800	5033850		Chr1	17502250	17503500		Chr5	7030350	7030400
Chr2	5036700	5036750		Chr1	17511150	17511300		Chr5	7036550	7036600
Chr2	5040700	5040750		Chr1	17512350	17512400		Chr5	7338300	7338350
Chr2	5041200	5041250		Chr1	17515050	17516200		Chr5	7363400	7363450
Chr2	5044450	5044500		Chr1	17520500	17520650		Chr5	7378000	7378350
Chr2	5046400	5046450		Chr1	17524950	17525150		Chr5	7506800	7506850
Chr2	5061750	5061800		Chr1	17528650	17529000		Chr5	7550250	7550300
Chr2	5083400	5083450		Chr1	17535750	17536150		Chr5	7639500	7639550
Chr2	5084950	5085000		Chr1	17548450	17548500		Chr5	8052200	8052250
Chr2	5087750	5087800		Chr1	17551200	17551650		Chr5	8071900	8071950
Chr2	5099350	5099400		Chr1	17552000	17552650		Chr5	8151050	8151100
Chr2	5104800	5104850		Chr1	17556200	17556350		Chr5	8201350	8201400
Chr2	5106200	5106250		Chr1	17560800	17561250		Chr5	8209350	8209400
Chr2	5125200	5125250		Chr1	17563200	17563250		Chr5	8374700	8374750
Chr2	5140850	5141100		Chr1	17563600	17563850		Chr5	8465050	8465100
Chr2	5143150	5143200		Chr1	17566000	17566050		Chr5	8469750	8469800
Chr2	5146800	5146850		Chr1	17571400	17572000		Chr5	8504600	8504650
Chr2	5153600	5153650		Chr1	17573500	17573650		Chr5	8549650	8549950
Chr2	5155900	5155950		Chr1	17574250	17574300		Chr5	8628900	8628950
Chr2	5159250	5159300		Chr1	17576050	17576400		Chr5	8657200	8657250
Chr2	5161200	5161400		Chr1	17577100	17577450		Chr5	8667350	8667400
Chr2	5162600	5162650		Chr1	17578950	17579200		Chr5	8717250	8717300
Chr2	5164450	5164500		Chr1	17605550	17606150		Chr5	8718800	8718850
Chr2	5165050	5165350		Chr1	17608000	17608150		Chr5	8723600	8723650
Chr2	5185550	5185600		Chr1	17611700	17611950		Chr5	8751750	8751800
Chr2	5198400	5198450		Chr1	17615350	17615400		Chr5	8769400	8769450
Chr2	5200800	5200850		Chr1	17624900	17624950		Chr5	8930700	8930750
Chr2	5205550	5205600		Chr1	17632400	17632900		Chr5	9025700	9025750
Chr2	5210000	5210050		Chr1	17634000	17634100		Chr5	9047950	9048000
Chr2	5220050	5220100		Chr1	17638850	17639250		Chr5	9093800	9093850
Chr2	5220700	5220750		Chr1	17640200	17640850		Chr5	9094500	9094550
Chr2	5222150	5222400		Chr1	17652600	17652700		Chr5	9187550	9187750
Chr2	5232350	5232400		Chr1	17655050	17655300		Chr5	9204350	9204400
Chr2	5238750	5238800		Chr1	17655800	17655850		Chr5	9207400	9207500
Chr2	5240900	5240950		Chr1	17656200	17656250		Chr5	9259200	9259250
Chr2	5244100	5244150		Chr1	17660000	17660100		Chr5	9321650	9321700
Chr2	5258550	5258600		Chr1	17664700	17665250		Chr5	9352750	9352800
Chr2	5270350	5270700		Chr1	17666000	17666250		Chr5	9381100	9381150
Chr2	5277450	5277700		Chr1	17666650	17666750		Chr5	9385000	9385050
Chr2	5278250	5278300		Chr1	17673850	17674100		Chr5	9566150	9566200
Chr2	5278750	5278800		Chr1	17682100	17682150		Chr5	9699200	9699250
Chr2	5280200	5280250		Chr1	17685500	17686050		Chr5	9701100	9701150
Chr2	5286650	5286700		Chr1	17689550	17690550		Chr5	9701650	9701700
Chr2	5291700	5291750		Chr1	17695650	17695850		Chr5	9710200	9710250
Chr2	5292400	5292750		Chr1	17707000	17707050		Chr5	9901050	9901100
Chr2	5317450	5317500		Chr1	17709650	17710100		Chr5	9930100	9930150
Chr2	5320600	5320650		Chr1	17710450	17710550		Chr5	9948600	9948650
Chr2	5327050	5327300		Chr1	17713150	17713200		Chr5	9973500	9973550
Chr2	5328600	5328650		Chr1	17713550	17715450		Chr5	10065000	10065050
Chr2	5329900	5329950		Chr1	17727150	17727250		Chr5	10075200	10075250
Chr2	5330500	5330550		Chr1	17727650	17727950		Chr5	10076050	10076100
Chr2	5347050	5347100		Chr1	17760600	17760650		Chr5	10094250	10094300
Chr2	5354450	5354500		Chr1	17766200	17766250		Chr5	10099000	10099050
Chr2	5358650	5358700		Chr1	17812300	17812450		Chr5	10110250	10110350
Chr2	5386350	5386400		Chr1	17813350	17814000		Chr5	10159950	10160000
Chr2	5399650	5399700		Chr1	17819500	17819950		Chr5	10219200	10219250
Chr2	5402000	5402050		Chr1	17820400	17821150		Chr5	10226400	10226450
Chr2	5402600	5403400		Chr1	17825200	17825300		Chr5	10280600	10280650
Chr2	5403800	5404050		Chr1	17831150	17831550		Chr5	10283800	10283850
Chr2	5405850	5406250		Chr1	17837900	17837950		Chr5	10308550	10308600
Chr2	5407450	5408100		Chr1	17838850	17838900		Chr5	10352000	10352050
Chr2	5422600	5422800		Chr1	17840600	17841050		Chr5	10402700	10402750
Chr2	5429000	5429200		Chr1	17841800	17841850		Chr5	10421850	10421900
Chr2	5430750	5430800		Chr1	17842450	17842500		Chr5	10423650	10423700
Chr2	5434850	5434950		Chr1	17846600	17846650		Chr5	10441050	10441100
Chr2	5435750	5435800		Chr1	17861050	17861350		Chr5	10445100	10445150
Chr2	5436150	5436200		Chr1	17863100	17863250		Chr5	10468100	10468150
Chr2	5436550	5436600		Chr1	17873800	17874250		Chr5	10468950	10469000
Chr2	5440000	5440100		Chr1	17899050	17899150		Chr5	10473350	10473400
Chr2	5451150	5451200		Chr1	17900400	17901950		Chr5	10475100	10475150
Chr2	5467000	5467100		Chr1	17936950	17937950		Chr5	10537800	10537850
Chr2	5467500	5467550		Chr1	17938950	17939250		Chr5	10571450	10571500
Chr2	5488400	5488600		Chr1	17961350	17961550		Chr5	10597950	10598000
Chr2	5490150	5490200		Chr1	17978950	17979100		Chr5	10632950	10633050
Chr2	5490700	5490750		Chr1	18007200	18007400		Chr5	10654550	10654600
Chr2	5491500	5491550		Chr1	18010300	18010400		Chr5	10702300	10702350
Chr2	5493750	5493800		Chr1	18019600	18020000		Chr5	10726350	10726400
Chr2	5504350	5504550		Chr1	18021200	18021250		Chr5	10727950	10728000
Chr2	5524700	5524750		Chr1	18029250	18029350		Chr5	10746500	10747000
Chr2	5527600	5527650		Chr1	18033550	18033900		Chr5	10750550	10750600
Chr2	5565850	5565900		Chr1	18048100	18048400		Chr5	10754250	10754300
Chr2	5590650	5590700		Chr1	18054850	18054900		Chr5	10756500	10756550
Chr2	5591150	5591450		Chr1	18055950	18056100		Chr5	10763350	10763400
Chr2	5602150	5602200		Chr1	18088150	18088800		Chr5	10765900	10766100
Chr2	5602750	5602800		Chr1	18095200	18095250		Chr5	10767750	10767800
Chr2	5607900	5608100		Chr1	18095650	18096050		Chr5	10821250	10821300
Chr2	5613850	5613900		Chr1	18096400	18096450		Chr5	10830500	10830550
Chr2	5619200	5619250		Chr1	18110850	18111350		Chr5	10837700	10837750
Chr2	5626400	5626450		Chr1	18126700	18126950		Chr5	10846100	10846150
Chr2	5646900	5646950		Chr1	18130400	18131100		Chr5	10893500	10893550
Chr2	5660150	5660200		Chr1	18131950	18132050		Chr5	10914900	10914950
Chr2	5662600	5662900		Chr1	18135900	18136100		Chr5	10919200	10919250
Chr2	5664550	5664600		Chr1	18163450	18165850		Chr5	10919650	10919700
Chr2	5691450	5691550		Chr1	18192250	18192600		Chr5	10948600	10948650
Chr2	5717950	5718000		Chr1	18211550	18211800		Chr5	10980400	10980450
Chr2	5719850	5719900		Chr1	18214000	18214500		Chr5	11010800	11010850
Chr2	5721450	5721500		Chr1	18226900	18226950		Chr5	11017750	11017800
Chr2	5722050	5722100		Chr1	18247550	18247700		Chr5	11018200	11018250
Chr2	5725000	5725100		Chr1	18269950	18270050		Chr5	11035450	11035500
Chr2	5726100	5726150		Chr1	18270400	18270600		Chr5	11073750	11073800
Chr2	5729400	5729450		Chr1	18271000	18271400		Chr5	11126300	11126350
Chr2	5732500	5732550		Chr1	18271850	18272100		Chr5	11149300	11149350
Chr2	5748250	5748300		Chr1	18282250	18282300		Chr5	11171100	11171150
Chr2	5749850	5750350		Chr1	18287300	18287650		Chr5	11175150	11175200
Chr2	5752150	5752300		Chr1	18297500	18297800		Chr5	11205250	11205300
Chr2	5760150	5760550		Chr1	18300250	18301150		Chr5	11214150	11214200
Chr2	5773150	5773200		Chr1	18302250	18302300		Chr5	11298700	11298750
Chr2	5798650	5798850		Chr1	18302850	18302900		Chr5	11316200	11316250
Chr2	5799250	5799500		Chr1	18320550	18321400		Chr5	11320650	11320700
Chr2	5800250	5800450		Chr1	18325100	18325250		Chr5	11327950	11328000
Chr2	5824250	5824450		Chr1	18325700	18325750		Chr5	11378300	11378350
Chr2	5824850	5825050		Chr1	18326150	18326200		Chr5	11440350	11440400
Chr2	5825700	5826000		Chr1	18338200	18338250		Chr5	11445250	11445300
Chr2	5826700	5826750		Chr1	18342050	18342200		Chr5	11455500	11455550
Chr2	5830750	5830800		Chr1	18380250	18381100		Chr5	11502500	11502550
Chr2	5852500	5852600		Chr1	18386400	18386500		Chr5	11513000	11513050
Chr2	5886050	5886100		Chr1	18387250	18387500		Chr5	11515900	11515950
Chr2	5891500	5891550		Chr1	18398100	18398400		Chr5	11523950	11524000
Chr2	5891950	5892450		Chr1	18415250	18415450		Chr5	11589300	11589350
Chr2	5893200	5893250		Chr1	18421350	18421450		Chr5	11607800	11607850
Chr2	5905400	5905450		Chr1	18437250	18437300		Chr5	11660500	11660550
Chr2	5938750	5939300		Chr1	18437800	18438000		Chr5	11661400	11661450
Chr2	5945500	5945550		Chr1	18449600	18449850		Chr5	11664200	11664250
Chr2	5947250	5947300		Chr1	18450300	18450500		Chr5	11664850	11664900
Chr2	5948400	5948450		Chr1	18456900	18457700		Chr5	11692200	11692250
Chr2	5963600	5963650		Chr1	18458200	18458250		Chr5	11698500	11698550
Chr2	5964000	5964200		Chr1	18493650	18494050		Chr5	11707150	11707400
Chr2	5970800	5970850		Chr1	18548200	18548250		Chr5	11719350	11719400
Chr2	5973150	5973200		Chr1	18550500	18550550		Chr5	11730050	11730100
Chr2	5982700	5982750		Chr1	18551600	18551650		Chr5	11733200	11733250
Chr2	5991400	5991650		Chr1	18552050	18552750		Chr5	11755500	11755550
Chr2	5994250	5994300		Chr1	18553550	18553600		Chr5	11757050	11757450
Chr2	5998900	5998950		Chr1	18579450	18579500		Chr5	11787400	11787600
Chr2	5999900	5999950		Chr1	18581300	18581400		Chr5	11788300	11788350
Chr2	6000550	6000600		Chr1	18598900	18599150		Chr5	11791800	11791850
Chr2	6001750	6001800		Chr1	18599550	18599600		Chr5	11793950	11794000
Chr2	6008150	6008250		Chr1	18600350	18600450		Chr5	11795400	11795650
Chr2	6027550	6027600		Chr1	18603800	18603850		Chr5	11800000	11800050
Chr2	6029150	6029200		Chr1	18605700	18605750		Chr5	11808250	11808300
Chr2	6046800	6046850		Chr1	18606100	18606150		Chr5	11809700	11809750
Chr2	6057500	6057550		Chr1	18626800	18627350		Chr5	11860400	11860450
Chr2	6061750	6061800		Chr1	18632150	18632700		Chr5	11868550	11868600
Chr2	6062700	6062750		Chr1	18633050	18633900		Chr5	11878250	11878300
Chr2	6063100	6063150		Chr1	18643850	18644150		Chr5	11880050	11880100
Chr2	6067000	6067250		Chr1	18648600	18648650		Chr5	11900350	11900400
Chr2	6070200	6070250		Chr1	18698450	18698550		Chr5	11903000	11903050
Chr2	6075400	6075900		Chr1	18707250	18707300		Chr5	11944850	11944900
Chr2	6085850	6086050		Chr1	18712900	18712950		Chr5	11947000	11947050
Chr2	6108150	6108200		Chr1	18745300	18746700		Chr5	11954000	11954200
Chr2	6116550	6116600		Chr1	18759200	18759350		Chr5	11969900	11969950
Chr2	6149350	6149400		Chr1	18765850	18766600		Chr5	11980850	11980900
Chr2	6153950	6154050		Chr1	18767050	18767100		Chr5	11983650	11983700
Chr2	6159350	6159400		Chr1	18767800	18768400		Chr5	11995200	11995250
Chr2	6192050	6192100		Chr1	18769700	18769800		Chr5	12024600	12024650
Chr2	6192650	6192700		Chr1	18790250	18790850		Chr5	12027250	12027300
Chr2	6197150	6197400		Chr1	18791300	18792850		Chr5	12032600	12032650
Chr2	6198100	6198150		Chr1	18804550	18805150		Chr5	12041850	12041900
Chr2	6207850	6207900		Chr1	18807300	18807350		Chr5	12045050	12045100
Chr2	6218350	6218400		Chr1	18816450	18816800		Chr5	12051100	12051150
Chr2	6218900	6219000		Chr1	18817450	18817600		Chr5	12053600	12053650
Chr2	6219400	6219450		Chr1	18841900	18841950		Chr5	12054150	12054200
Chr2	6223850	6223900		Chr1	18846350	18846450		Chr5	12060800	12060850
Chr2	6228400	6228450		Chr1	18854800	18854850		Chr5	12065400	12065450
Chr2	6233550	6233600		Chr1	18859350	18859800		Chr5	12094800	12094850
Chr2	6236100	6236150		Chr1	18874250	18874300		Chr5	12111900	12111950
Chr2	6237900	6238250		Chr1	18885850	18885900		Chr5	12121200	12121250
Chr2	6240100	6240150		Chr1	18887650	18888350		Chr5	12121900	12121950
Chr2	6267000	6267050		Chr1	18894350	18895500		Chr5	12125050	12125100
Chr2	6269500	6269550		Chr1	18905600	18905650		Chr5	12144050	12144100
Chr2	6294600	6294700		Chr1	18907000	18907100		Chr5	12149850	12149900
Chr2	6306900	6306950		Chr1	18931050	18931150		Chr5	12158550	12158600
Chr2	6325800	6325850		Chr1	18948400	18948450		Chr5	12169950	12170000
Chr2	6337600	6337650		Chr1	18957350	18957400		Chr5	12187250	12187300
Chr2	6348950	6349100		Chr1	18962000	18962050		Chr5	12188400	12188450
Chr2	6377950	6378300		Chr1	18971600	18972050		Chr5	12197600	12197650
Chr2	6397250	6397800		Chr1	18980850	18980950		Chr5	12260650	12260700
Chr2	6412000	6412150		Chr1	18981300	18981350		Chr5	12311000	12311050
Chr2	6413050	6413100		Chr1	18989500	18989550		Chr5	12317250	12317300
Chr2	6420300	6420650		Chr1	19027250	19027600		Chr5	12317650	12317700
Chr2	6442100	6442150		Chr1	19055100	19055350		Chr5	12325750	12325800
Chr2	6457350	6457450		Chr1	19055750	19055800		Chr5	12326750	12326950
Chr2	6457850	6457900		Chr1	19062600	19063700		Chr5	12433150	12433200
Chr2	6465050	6465100		Chr1	19064400	19064600		Chr5	12435650	12435700
Chr2	6476350	6476400		Chr1	19085350	19086850		Chr5	12440750	12440850
Chr2	6477900	6477950		Chr1	19145600	19145800		Chr5	12476350	12476400
Chr2	6483700	6483750		Chr1	19146150	19146200		Chr5	12478100	12478150
Chr2	6486250	6487100		Chr1	19146550	19146900		Chr5	12486750	12486800
Chr2	6490400	6491200		Chr1	19147550	19147650		Chr5	12490200	12490250
Chr2	6513050	6513100		Chr1	19148400	19148600		Chr5	12530800	12530850
Chr2	6515000	6515400		Chr1	19172200	19173550		Chr5	12536550	12536600
Chr2	6517350	6517400		Chr1	19180350	19180400		Chr5	12544150	12544400
Chr2	6525300	6525350		Chr1	19197900	19198250		Chr5	12545950	12546000
Chr2	6525750	6525800		Chr1	19212500	19212700		Chr5	12566100	12566200
Chr2	6527400	6527450		Chr1	19219850	19220250		Chr5	12582600	12582650
Chr2	6539350	6539400		Chr1	19226300	19226650		Chr5	12586900	12586950
Chr2	6553650	6553700		Chr1	19233950	19234050		Chr5	12611450	12611500
Chr2	6557000	6557800		Chr1	19235650	19235800		Chr5	12621900	12621950
Chr2	6564450	6564500		Chr1	19236850	19237000		Chr5	12626850	12626900
Chr2	6566850	6566900		Chr1	19247800	19248650		Chr5	12627550	12627600
Chr2	6568650	6568700		Chr1	19268350	19268550		Chr5	12650800	12650850
Chr2	6569550	6569600		Chr1	19283900	19284050		Chr5	12689650	12689700
Chr2	6569950	6570000		Chr1	19290300	19290400		Chr5	12733500	12733550
Chr2	6576150	6576200		Chr1	19290800	19290850		Chr5	12739550	12739600
Chr2	6576650	6576750		Chr1	19292200	19292450		Chr5	12740250	12740300
Chr2	6591050	6591350		Chr1	19301600	19301650		Chr5	12764150	12764200
Chr2	6595750	6595800		Chr1	19303850	19304100		Chr5	12766100	12766150
Chr2	6596250	6596300		Chr1	19304450	19304550		Chr5	12766900	12766950
Chr2	6601000	6601050		Chr1	19316300	19316600		Chr5	12778550	12778600
Chr2	6603000	6603050		Chr1	19319750	19320100		Chr5	12795650	12795700
Chr2	6606150	6606200		Chr1	19327200	19327400		Chr5	12826050	12826100
Chr2	6606850	6606900		Chr1	19327750	19329000		Chr5	12826450	12826500
Chr2	6626400	6626450		Chr1	19330050	19330650		Chr5	12863600	12863650
Chr2	6658250	6658300		Chr1	19336300	19337200		Chr5	12871700	12871750
Chr2	6682550	6682700		Chr1	19345100	19345650		Chr5	12881950	12882000
Chr2	6719350	6719400		Chr1	19352700	19353450		Chr5	12884950	12885050
Chr2	6721150	6721200		Chr1	19354150	19354500		Chr5	12887300	12887350
Chr2	6742150	6742200		Chr1	19368200	19368700		Chr5	12893150	12893200
Chr2	6747450	6747500		Chr1	19372750	19373150		Chr5	12913450	12913500
Chr2	6749650	6749900		Chr1	19374550	19374850		Chr5	12972500	12972900
Chr2	6750300	6750350		Chr1	19380500	19380550		Chr5	12975150	12975200
Chr2	6753200	6753300		Chr1	19388250	19388400		Chr5	12975700	12975750
Chr2	6754900	6755000		Chr1	19389550	19389850		Chr5	12985550	12985600
Chr2	6779950	6780000		Chr1	19391950	19392000		Chr5	12991450	12991500
Chr2	6861900	6861950		Chr1	19392400	19392450		Chr5	12997200	12997250
Chr2	6885650	6885750		Chr1	19393050	19393200		Chr5	13011650	13011700
Chr2	6886200	6886250		Chr1	19393950	19394350		Chr5	13031550	13031600
Chr2	6910250	6910500		Chr1	19403300	19403400		Chr5	13057750	13057800
Chr2	6912450	6912650		Chr1	19403950	19404450		Chr5	13063050	13063100
Chr2	6915100	6915400		Chr1	19406050	19406100		Chr5	13081300	13081350
Chr2	6935800	6935850		Chr1	19415250	19415400		Chr5	13095750	13095800
Chr2	6941800	6941850		Chr1	19424900	19424950		Chr5	13125050	13125100
Chr2	6955300	6955350		Chr1	19426350	19427100		Chr5	13203700	13203750
Chr2	6961900	6962500		Chr1	19428650	19429200		Chr5	13212400	13212450
Chr2	6963150	6963200		Chr1	19430150	19430600		Chr5	13214100	13214150
Chr2	6967300	6967650		Chr1	19465100	19465400		Chr5	13225600	13225650
Chr2	6968100	6968150		Chr1	19465800	19466500		Chr5	13226450	13226500
Chr2	6969950	6970000		Chr1	19476550	19476600		Chr5	13262450	13262500
Chr2	6970850	6970900		Chr1	19495150	19495250		Chr5	13269350	13269400
Chr2	6972400	6972550		Chr1	19497850	19498100		Chr5	13281850	13281900
Chr2	6973900	6974100		Chr1	19577250	19578200		Chr5	13283300	13283350
Chr2	6992200	6992250		Chr1	19593050	19593900		Chr5	13323550	13323600
Chr2	6999150	6999200		Chr1	19594600	19594650		Chr5	13326900	13326950
Chr2	7011500	7011550		Chr1	19636500	19636600		Chr5	13339100	13339150
Chr2	7022750	7022950		Chr1	19654500	19654750		Chr5	13353750	13353800
Chr2	7096100	7096150		Chr1	19655400	19655600		Chr5	13372900	13372950
Chr2	7124750	7124950		Chr1	19665900	19666700		Chr5	13379050	13379100
Chr2	7158700	7158750		Chr1	19675200	19675300		Chr5	13383050	13383550
Chr2	7170950	7171350		Chr1	19676200	19676250		Chr5	13404600	13404650
Chr2	7173500	7173550		Chr1	19680300	19680350		Chr5	13459900	13459950
Chr2	7175300	7175700		Chr1	19693200	19693350		Chr5	13488450	13488500
Chr2	7205900	7205950		Chr1	19704100	19704400		Chr5	13491150	13491200
Chr2	7228150	7228200		Chr1	19714750	19714900		Chr5	13500400	13500450
Chr2	7290750	7290800		Chr1	19717450	19717500		Chr5	13504900	13504950
Chr2	7293850	7293900		Chr1	19717900	19718500		Chr5	13506350	13506500
Chr2	7328400	7328450		Chr1	19728600	19729550		Chr5	13522800	13522850
Chr2	7348950	7349000		Chr1	19731950	19732000		Chr5	13545100	13545150
Chr2	7377350	7377400		Chr1	19735900	19736150		Chr5	13583700	13583750
Chr2	7420150	7420200		Chr1	19736550	19736600		Chr5	13604750	13604800
Chr2	7438950	7439150		Chr1	19741550	19742200		Chr5	13613650	13613700
Chr2	7449400	7449450		Chr1	19744000	19744400		Chr5	13639200	13639250
Chr2	7491000	7491200		Chr1	19749450	19749950		Chr5	13666350	13666400
Chr2	7491650	7491700		Chr1	19763000	19763050		Chr5	13682800	13683050
Chr2	7528000	7528050		Chr1	19763550	19763600		Chr5	13691550	13691600
Chr2	7587350	7587500		Chr1	19767950	19769650		Chr5	13717650	13717700
Chr2	7638650	7638700		Chr1	19780150	19781000		Chr5	13732550	13732600
Chr2	7657550	7657850		Chr1	19798900	19798950		Chr5	13757700	13757850
Chr2	7781750	7781800		Chr1	19808050	19809100		Chr5	13820650	13820700
Chr2	7836300	7836650		Chr1	19809500	19809800		Chr5	13836000	13836050
Chr2	7880000	7880250		Chr1	19861450	19861500		Chr5	13843650	13843700
Chr2	7881450	7881500		Chr1	19888650	19888700		Chr5	13926150	13926200
Chr2	8019000	8019200		Chr1	19909150	19909500		Chr5	13942850	13942900
Chr2	8040950	8041000		Chr1	19941300	19941350		Chr5	13943750	13943800
Chr2	8075550	8075600		Chr1	19943200	19943550		Chr5	13961650	13961700
Chr2	8145100	8145200		Chr1	19944350	19944600		Chr5	13963550	13963600
Chr2	8175050	8175300		Chr1	19993650	19995350		Chr5	13974100	13974150
Chr2	8198850	8198900		Chr1	20024200	20024550		Chr5	13980150	13980200
Chr2	8220250	8220450		Chr1	20032650	20033650		Chr5	13981300	13981350
Chr2	8247950	8248000		Chr1	20106750	20106800		Chr5	14060900	14060950
Chr2	8251800	8251850		Chr1	20154300	20154350		Chr5	14153600	14153650
Chr2	8298300	8298350		Chr1	20166650	20167550		Chr5	14184750	14184800
Chr2	8315350	8315400		Chr1	20172050	20172200		Chr5	14240250	14240300
Chr2	8378700	8378750		Chr1	20172750	20172800		Chr5	14270550	14270600
Chr2	8407650	8407700		Chr1	20174350	20174550		Chr5	14284350	14284400
Chr2	8414650	8414750		Chr1	20174950	20175200		Chr5	14295650	14295700
Chr2	8454450	8454500		Chr1	20188050	20188100		Chr5	14296650	14296700
Chr2	8492850	8492900		Chr1	20194450	20194800		Chr5	14310950	14311000
Chr2	8563150	8563200		Chr1	20205350	20205900		Chr5	14388450	14388500
Chr2	8565200	8565250		Chr1	20206700	20206850		Chr5	14516750	14516800
Chr2	8568000	8568050		Chr1	20208000	20208350		Chr5	14547400	14547450
Chr2	8590800	8590950		Chr1	20226450	20226650		Chr5	14587950	14588000
Chr2	8643700	8643850		Chr1	20272800	20273250		Chr5	14687650	14687700
Chr2	8788500	8788550		Chr1	20278100	20278200		Chr5	14733550	14733600
Chr2	8815950	8816000		Chr1	20311900	20312550		Chr5	14798100	14798150
Chr2	9099450	9099550		Chr1	20319950	20320600		Chr5	14831400	14831450
Chr2	9123050	9123200		Chr1	20322450	20322600		Chr5	14848750	14848800
Chr2	9193400	9193550		Chr1	20329350	20329400		Chr5	14898950	14899000
Chr2	9263650	9263700		Chr1	20330650	20330800		Chr5	14941100	14941150
Chr2	9279250	9279650		Chr1	20333350	20333600		Chr5	15079250	15079300
Chr2	9299850	9299900		Chr1	20334300	20334550		Chr5	15092150	15092200
Chr2	9323500	9323650		Chr1	20362800	20363200		Chr5	15145750	15145800
Chr2	9445750	9445800		Chr1	20367400	20367500		Chr5	15155500	15155550
Chr2	9493000	9493050		Chr1	20403500	20403600		Chr5	15196700	15196750
Chr2	9556650	9556700		Chr1	20412300	20412650		Chr5	15335000	15335050
Chr2	9557100	9557150		Chr1	20433000	20433100		Chr5	15354950	15355000
Chr2	9640550	9640600		Chr1	20437750	20438050		Chr5	15355900	15355950
Chr2	9757650	9757700		Chr1	20438400	20438450		Chr5	15359550	15359700
Chr2	9758600	9758650		Chr1	20462550	20462700		Chr5	15446600	15446650
Chr2	9760650	9760900		Chr1	20465650	20465700		Chr5	15447650	15447700
Chr2	9831250	9831300		Chr1	20467950	20468250		Chr5	15569250	15569300
Chr2	9902200	9902250		Chr1	20470350	20470400		Chr5	15584550	15584800
Chr2	10003000	10003050		Chr1	20489950	20490000		Chr5	15623500	15623550
Chr2	10085700	10085750		Chr1	20492450	20492950		Chr5	15745650	15745700
Chr2	10091350	10091400		Chr1	20494750	20494800		Chr5	15806300	15806350
Chr2	10139350	10139400		Chr1	20499100	20499200		Chr5	15809450	15809500
Chr2	10149150	10149200		Chr1	20508800	20509500		Chr5	15817150	15817200
Chr2	10162300	10162350		Chr1	20510200	20510250		Chr5	15949450	15949500
Chr2	10163000	10163050		Chr1	20513650	20514600		Chr5	15993300	15993350
Chr2	10181200	10181400		Chr1	20520350	20520650		Chr5	16321400	16321450
Chr2	10291450	10291600		Chr1	20525000	20525400		Chr5	16536250	16536300
Chr2	10353850	10353900		Chr1	20540900	20541050		Chr5	16550250	16550300
Chr2	10354900	10354950		Chr1	20548050	20548100		Chr5	16607550	16607700
Chr2	10359850	10360050		Chr1	20559600	20559850		Chr5	16736100	16736150
Chr2	10407700	10407750		Chr1	20560250	20560300		Chr5	16857100	16857200
Chr2	10412700	10412750		Chr1	20565000	20565050		Chr5	17067550	17067600
Chr2	10413400	10413450		Chr1	20569300	20569350		Chr5	17095450	17095500
Chr2	10461600	10461650		Chr1	20622350	20622850		Chr5	17223250	17223300
Chr2	10525300	10525800		Chr1	20624850	20625200		Chr5	17263600	17263650
Chr2	10553850	10553900		Chr1	20649350	20649400		Chr5	17360600	17360650
Chr2	10579850	10579900		Chr1	20671750	20671900		Chr5	17404200	17404250
Chr2	10600350	10600400		Chr1	20683300	20684250		Chr5	17603500	17603550
Chr2	10600950	10601000		Chr1	20685550	20685650		Chr5	17982200	17982250
Chr2	10601350	10601400		Chr1	20686500	20687850		Chr5	18065650	18065700
Chr2	10636500	10636850		Chr1	20697050	20697300		Chr5	18101550	18101600
Chr2	10637950	10638000		Chr1	20699800	20700200		Chr5	18103400	18103450
Chr2	10642050	10642600		Chr1	20703850	20704600		Chr5	18141750	18141800
Chr2	10643000	10643350		Chr1	20709650	20709700		Chr5	18144450	18144500
Chr2	10645300	10645350		Chr1	20711050	20711150		Chr5	18159750	18159800
Chr2	10647050	10647100		Chr1	20734100	20734350		Chr5	18182250	18182300
Chr2	10648800	10648850		Chr1	20773650	20773700		Chr5	18194300	18194350
Chr2	10873150	10873200		Chr1	20777800	20778100		Chr5	18200150	18200200
Chr2	10874000	10874100		Chr1	20796200	20796300		Chr5	18207400	18207450
Chr2	10876700	10876750		Chr1	20799100	20799450		Chr5	18258400	18258450
Chr2	10878350	10878400		Chr1	20815650	20816050		Chr5	18478000	18478050
Chr2	10886600	10886650		Chr1	20824750	20824800		Chr5	18668850	18668900
Chr2	10909150	10909250		Chr1	20825450	20825650		Chr5	18865250	18865300
Chr2	10909750	10909800		Chr1	20826450	20826500		Chr5	18948700	18948750
Chr2	10944300	10944500		Chr1	20826900	20827300		Chr5	18956400	18956450
Chr2	11076700	11076950		Chr1	20860100	20860150		Chr5	19361200	19361250
Chr2	11111250	11111300		Chr1	20894350	20894400		Chr5	19424400	19424450
Chr2	11241100	11241150		Chr1	20913950	20914000		Chr5	19469450	19469500
Chr2	11387350	11387500		Chr1	20914500	20915200		Chr5	19496950	19497000
Chr2	11495400	11495450		Chr1	20919950	20920000		Chr5	19543750	19543800
Chr2	11560750	11560800		Chr1	20926600	20926650		Chr5	19813050	19813100
Chr2	11615750	11615800		Chr1	20972150	20973100		Chr5	19815550	19815600
Chr2	11682750	11682850		Chr1	20974000	20974300		Chr5	19966000	19966050
Chr2	11932400	11932450		Chr1	20979450	20980200		Chr5	20061300	20061350
Chr2	11959300	11959350		Chr1	20980700	20980950		Chr5	20314950	20315000
Chr2	12101900	12101950		Chr1	21018750	21019000		Chr5	21167300	21167350
Chr2	12106750	12106950		Chr1	21021050	21021250		Chr5	21315400	21315450
Chr2	12121450	12121700		Chr1	21034000	21034100		Chr5	21544900	21544950
Chr2	12209200	12209250		Chr1	21034450	21035150		Chr5	21703750	21703800
[truncated: 8,780 more rows]

## Sheet: supports Fig. 2C
CHH DMRx only				CHH DMRx and DMR1 shared				CHH DMR1 only
Chromosome	start	end		Chromosome	start	end		Chromosome	start	end
Chr1	66900	66950		Chr1	0	150		Chr1	6700	6750
Chr1	82050	82100		Chr1	750	950		Chr1	81050	81250
Chr1	105250	105300		Chr1	17000	18850		Chr1	125700	125750
Chr1	136450	136500		Chr1	42300	42400		Chr1	147900	147950
Chr1	242850	242900		Chr1	44550	44900		Chr1	317100	317150
Chr1	399550	399600		Chr1	55650	56600		Chr1	393200	393250
Chr1	428100	428150		Chr1	76800	76850		Chr1	394250	394300
Chr1	508600	508650		Chr1	77200	77550		Chr1	493500	493550
Chr1	519800	519850		Chr1	187450	187500		Chr1	568050	568200
Chr1	554200	554250		Chr1	193400	193550		Chr1	630400	630450
Chr1	563250	563300		Chr1	238300	239350		Chr1	652750	652800
Chr1	572950	573000		Chr1	244000	244050		Chr1	677100	677150
Chr1	691650	691700		Chr1	256100	256650		Chr1	681500	681550
Chr1	738900	738950		Chr1	257600	258750		Chr1	681900	681950
Chr1	856350	856400		Chr1	291850	292150		Chr1	837900	837950
Chr1	891250	891300		Chr1	322350	322400		Chr1	878700	878750
Chr1	1067650	1067700		Chr1	372400	372700		Chr1	940250	940300
Chr1	1103500	1103550		Chr1	422850	424350		Chr1	1000100	1000150
Chr1	1132900	1132950		Chr1	431300	433900		Chr1	1026000	1026050
Chr1	1155750	1155800		Chr1	447400	447450		Chr1	1028000	1028050
Chr1	1225400	1225450		Chr1	499250	501400		Chr1	1056550	1056600
Chr1	1239600	1239650		Chr1	512650	513150		Chr1	1075450	1075500
Chr1	1259150	1259200		Chr1	540400	541000		Chr1	1104500	1104550
Chr1	1371300	1371350		Chr1	549600	550900		Chr1	1175350	1175400
Chr1	1416600	1416650		Chr1	587450	588000		Chr1	1178850	1178900
Chr1	1497350	1497400		Chr1	634000	634600		Chr1	1225650	1225700
Chr1	1638300	1638350		Chr1	639250	639300		Chr1	1228500	1228550
Chr1	1756950	1757000		Chr1	639750	641250		Chr1	1242450	1242500
Chr1	1759750	1759800		Chr1	670350	670900		Chr1	1373650	1373700
Chr1	1834750	1834800		Chr1	696450	697550		Chr1	1383850	1383900
Chr1	1844600	1844650		Chr1	718150	718200		Chr1	1388800	1388850
Chr1	1846700	1846750		Chr1	758600	759200		Chr1	1460050	1460100
Chr1	2069500	2069850		Chr1	759550	760450		Chr1	1494500	1494550
Chr1	2210200	2210250		Chr1	781050	782250		Chr1	1514850	1514900
Chr1	2284600	2284650		Chr1	784900	785450		Chr1	1653450	1653500
Chr1	2312300	2312350		Chr1	789450	789700		Chr1	1683900	1683950
Chr1	2531000	2531050		Chr1	791700	792500		Chr1	1690200	1690250
Chr1	2532900	2533000		Chr1	822100	822400		Chr1	1696050	1696100
Chr1	2567200	2567250		Chr1	888700	889550		Chr1	1709450	1709500
Chr1	2580150	2580200		Chr1	944150	944400		Chr1	1839250	1839300
Chr1	2612500	2612550		Chr1	958600	958700		Chr1	1862950	1863000
Chr1	2701800	2701850		Chr1	968400	968450		Chr1	1901450	1901500
Chr1	2775400	2775450		Chr1	1160150	1160500		Chr1	1915000	1915050
Chr1	2873750	2873800		Chr1	1161050	1161250		Chr1	1949750	1949800
Chr1	2997400	2997450		Chr1	1181150	1181200		Chr1	1994600	1994650
Chr1	3029350	3029400		Chr1	1184950	1185150		Chr1	2020650	2020700
Chr1	3066350	3066400		Chr1	1194300	1195200		Chr1	2034850	2034900
Chr1	3087950	3088000		Chr1	1249750	1250950		Chr1	2117600	2117650
Chr1	3090950	3091000		Chr1	1275800	1276650		Chr1	2166250	2166300
Chr1	3205000	3205050		Chr1	1286800	1286950		Chr1	2225600	2225650
Chr1	3293550	3293600		Chr1	1289050	1289500		Chr1	2255050	2255100
Chr1	3338650	3338700		Chr1	1293550	1293600		Chr1	2332900	2332950
Chr1	3344000	3344050		Chr1	1344500	1344550		Chr1	2351200	2351250
Chr1	3377600	3377650		Chr1	1430250	1431050		Chr1	2359750	2359800
Chr1	3400000	3400050		Chr1	1441450	1444600		Chr1	2446600	2446650
Chr1	3442150	3442200		Chr1	1445300	1446450		Chr1	2465350	2465400
Chr1	3714300	3714350		Chr1	1476350	1476750		Chr1	2488200	2488250
Chr1	3820050	3820100		Chr1	1522700	1523450		Chr1	2545000	2545150
Chr1	3896250	3896300		Chr1	1544400	1544500		Chr1	2558500	2558550
Chr1	3900550	3900600		Chr1	1592500	1592650		Chr1	2583100	2583150
Chr1	4039250	4039300		Chr1	1593100	1593250		Chr1	2595100	2595150
Chr1	4083250	4083300		Chr1	1598250	1598750		Chr1	2645400	2645450
Chr1	4117050	4117100		Chr1	1613200	1614700		Chr1	2716300	2716350
Chr1	4293750	4293800		Chr1	1617600	1617950		Chr1	2744400	2744450
Chr1	4331550	4331600		Chr1	1676750	1677050		Chr1	2765050	2765100
Chr1	4349650	4349700		Chr1	1677800	1677850		Chr1	2770750	2770800
Chr1	4356650	4356700		Chr1	1705350	1706450		Chr1	2775700	2775750
Chr1	4484200	4484250		Chr1	1728700	1729300		Chr1	2800000	2800100
Chr1	4613750	4613800		Chr1	1829550	1829600		Chr1	2803950	2804000
Chr1	4671700	4671750		Chr1	1875500	1876800		Chr1	2961950	2962000
Chr1	4677600	4677650		Chr1	1881800	1882300		Chr1	2988850	2988900
Chr1	4731600	4731650		Chr1	1884250	1884300		Chr1	2990950	2991000
Chr1	4747150	4747200		Chr1	1937550	1937650		Chr1	3029900	3029950
Chr1	4881200	4881250		Chr1	1975050	1977200		Chr1	3042300	3042350
Chr1	4883500	4883550		Chr1	2157100	2157650		Chr1	3117050	3117100
Chr1	5072450	5072500		Chr1	2208550	2208650		Chr1	3202550	3202600
Chr1	5119350	5119400		Chr1	2233800	2234450		Chr1	3249200	3249250
Chr1	5136100	5136150		Chr1	2234850	2235200		Chr1	3285750	3285800
Chr1	5153000	5153050		Chr1	2335200	2335300		Chr1	3294250	3294300
Chr1	5216600	5216650		Chr1	2340150	2340450		Chr1	3330700	3330750
Chr1	5347900	5347950		Chr1	2415500	2415900		Chr1	3341200	3341250
Chr1	5350500	5350550		Chr1	2472850	2473350		Chr1	3494700	3494750
Chr1	5353700	5354000		Chr1	2526850	2527000		Chr1	3581400	3581450
Chr1	5395200	5395250		Chr1	2531400	2531750		Chr1	3622400	3622450
Chr1	5395750	5395800		Chr1	2532250	2532300		Chr1	3657200	3657250
Chr1	5469800	5469850		Chr1	2534050	2534800		Chr1	3708100	3708150
Chr1	5498950	5499000		Chr1	2587200	2588450		Chr1	3725900	3725950
Chr1	5507650	5507700		Chr1	2657400	2657900		Chr1	3758000	3758050
Chr1	5599000	5599050		Chr1	2695250	2695300		Chr1	3798700	3798750
Chr1	5612100	5612150		Chr1	2788400	2788700		Chr1	3868850	3868900
Chr1	5639400	5639450		Chr1	2800450	2800750		Chr1	3893750	3893800
Chr1	5666050	5666100		Chr1	2907300	2907350		Chr1	3894250	3894300
Chr1	5705200	5705250		Chr1	2986350	2986900		Chr1	3932250	3932300
Chr1	5777350	5777400		Chr1	2993350	2993700		Chr1	4003600	4003650
Chr1	5796950	5797000		Chr1	3023400	3024350		Chr1	4022400	4022450
Chr1	5851400	5851450		Chr1	3062000	3062150		Chr1	4023650	4023700
Chr1	5913400	5913450		Chr1	3063450	3063650		Chr1	4030750	4030800
Chr1	5971800	5971850		Chr1	3073200	3074950		Chr1	4040200	4040250
Chr1	5972300	5972350		Chr1	3191900	3191950		Chr1	4060750	4060800
Chr1	6009550	6009700		Chr1	3205900	3205950		Chr1	4071400	4071450
Chr1	6011650	6011700		Chr1	3250600	3251550		Chr1	4107200	4107250
Chr1	6012400	6012450		Chr1	3342450	3343100		Chr1	4109650	4109700
Chr1	6082800	6082850		Chr1	3345600	3345650		Chr1	4132350	4132400
Chr1	6111200	6111250		Chr1	3360500	3360800		Chr1	4186850	4186900
Chr1	6127900	6127950		Chr1	3362000	3362250		Chr1	4216500	4216550
Chr1	6172300	6172350		Chr1	3412900	3414900		Chr1	4331200	4331250
Chr1	6256150	6256200		Chr1	3427850	3428050		Chr1	4331700	4331750
Chr1	6275600	6275850		Chr1	3497750	3499000		Chr1	4333050	4333100
Chr1	6298650	6298700		Chr1	3546800	3547800		Chr1	4403600	4403650
Chr1	6322900	6322950		Chr1	3551600	3552050		Chr1	4436050	4436200
Chr1	6380500	6380550		Chr1	3552500	3552600		Chr1	4442900	4442950
Chr1	6512250	6512300		Chr1	3573000	3573250		Chr1	4463150	4463200
Chr1	6672850	6672900		Chr1	3595900	3595950		Chr1	4468950	4469000
Chr1	6710600	6710650		Chr1	3730300	3730350		Chr1	4509450	4509500
Chr1	6766150	6766200		Chr1	3762150	3763000		Chr1	4554400	4554450
Chr1	6791150	6791200		Chr1	3770150	3770200		Chr1	4634050	4634100
Chr1	6848350	6848400		Chr1	3771000	3771800		Chr1	4688900	4688950
Chr1	6946650	6946700		Chr1	3780750	3781100		Chr1	4708350	4708400
Chr1	7026950	7027000		Chr1	3782050	3782250		Chr1	4712650	4712700
Chr1	7074100	7074150		Chr1	3785350	3785750		Chr1	4777800	4777850
Chr1	7101050	7101100		Chr1	3825750	3827700		Chr1	4781600	4781650
Chr1	7128300	7128350		Chr1	3874000	3874050		Chr1	4792750	4792800
Chr1	7172200	7172250		Chr1	3892100	3892950		Chr1	4898350	4898400
Chr1	7175000	7175050		Chr1	3897950	3898300		Chr1	4933050	4933100
Chr1	7222150	7222200		Chr1	3910500	3910600		Chr1	4970300	4970350
Chr1	7327150	7327200		Chr1	3919950	3920250		Chr1	4997550	4997600
Chr1	7356250	7356300		Chr1	3925550	3926000		Chr1	5047250	5047300
Chr1	7370900	7370950		Chr1	3926350	3926850		Chr1	5053400	5053450
Chr1	7402100	7402150		Chr1	3933100	3933500		Chr1	5099850	5099900
Chr1	7429450	7429500		Chr1	3973650	3973700		Chr1	5126800	5126850
Chr1	7458000	7458050		Chr1	3979850	3981050		Chr1	5141150	5141200
Chr1	7506000	7506050		Chr1	4061350	4061750		Chr1	5172950	5173000
Chr1	7607250	7607300		Chr1	4093200	4094500		Chr1	5235000	5235050
Chr1	7610250	7610300		Chr1	4110100	4113100		Chr1	5306700	5306750
Chr1	7620600	7620650		Chr1	4209150	4209650		Chr1	5354000	5354050
Chr1	7675150	7675200		Chr1	4293350	4293400		Chr1	5361950	5362000
Chr1	7678200	7678250		Chr1	4326400	4326700		Chr1	5390500	5390550
Chr1	7703100	7703150		Chr1	4329800	4330300		Chr1	5395250	5395300
Chr1	7810250	7810300		Chr1	4333550	4334450		Chr1	5422600	5422650
Chr1	7825350	7825400		Chr1	4405850	4411250		Chr1	5425500	5425550
Chr1	7851750	7851800		Chr1	4413950	4414000		Chr1	5435800	5435850
Chr1	7855250	7855300		Chr1	4415400	4416050		Chr1	5651900	5651950
Chr1	7927650	7927700		Chr1	4439900	4440050		Chr1	5672650	5672700
Chr1	8053250	8053350		Chr1	4458750	4458800		Chr1	5683800	5683850
Chr1	8093000	8093050		Chr1	4494050	4494150		Chr1	5693050	5693100
Chr1	8160050	8160550		Chr1	4505800	4505900		Chr1	5742300	5742350
Chr1	8166400	8166450		Chr1	4506650	4506700		Chr1	5787200	5787250
Chr1	8334250	8334300		Chr1	4525100	4525450		Chr1	5852100	5852150
Chr1	8353650	8353700		Chr1	4583000	4583600		Chr1	5912900	5912950
Chr1	8357600	8357650		Chr1	4597000	4597350		Chr1	5914050	5914500
Chr1	8454900	8454950		Chr1	4658200	4658550		Chr1	5917000	5917050
Chr1	8465700	8465750		Chr1	4682400	4683000		Chr1	6009350	6009400
Chr1	8468700	8468750		Chr1	4685650	4686150		Chr1	6010500	6010700
Chr1	8475650	8475750		Chr1	4705350	4705400		Chr1	6011250	6011300
Chr1	8491500	8491550		Chr1	4732800	4732850		Chr1	6019350	6019400
Chr1	8492050	8492150		Chr1	4738600	4738650		Chr1	6105300	6105350
Chr1	8588250	8588300		Chr1	4739450	4739500		Chr1	6122200	6122250
Chr1	8590050	8590100		Chr1	4770100	4770700		Chr1	6169850	6169900
Chr1	8637350	8637400		Chr1	4773100	4773250		Chr1	6247500	6247550
Chr1	8661350	8661450		Chr1	4785450	4787300		Chr1	6347250	6347300
Chr1	8731250	8731300		Chr1	4860300	4860550		Chr1	6380550	6380800
Chr1	8731800	8731850		Chr1	4896500	4896800		Chr1	6408100	6408150
Chr1	8763600	8763650		Chr1	4966250	4967200		Chr1	6439150	6439200
Chr1	8764750	8764850		Chr1	4992750	4993050		Chr1	6510900	6510950
Chr1	8791600	8791650		Chr1	5044850	5044950		Chr1	6590200	6590250
Chr1	8837400	8837450		Chr1	5055800	5056350		Chr1	6590900	6590950
Chr1	8915500	8915550		Chr1	5091800	5091950		Chr1	6591750	6591800
Chr1	8926950	8927000		Chr1	5098250	5098750		Chr1	6592200	6592250
Chr1	8978450	8978500		Chr1	5099100	5099300		Chr1	6606950	6607000
Chr1	8987200	8987250		Chr1	5100250	5102150		Chr1	6658250	6658300
Chr1	9010250	9010300		Chr1	5171800	5172100		Chr1	6754850	6754900
Chr1	9011950	9012000		Chr1	5198400	5198800		Chr1	6814250	6814300
Chr1	9018650	9018700		Chr1	5285050	5285450		Chr1	6826450	6826500
Chr1	9034750	9034800		Chr1	5354500	5354550		Chr1	7039450	7039500
Chr1	9126300	9126350		Chr1	5355200	5355550		Chr1	7070700	7070750
Chr1	9145200	9145250		Chr1	5356800	5357100		Chr1	7170050	7170100
Chr1	9147900	9147950		Chr1	5359050	5359200		Chr1	7194450	7194500
Chr1	9192300	9192350		Chr1	5389650	5389950		Chr1	7250100	7250150
Chr1	9281500	9281550		Chr1	5391350	5392050		Chr1	7252950	7253000
Chr1	9292200	9292250		Chr1	5392400	5392700		Chr1	7284650	7284700
Chr1	9328400	9328450		Chr1	5436900	5437800		Chr1	7297750	7297800
Chr1	9348050	9348100		Chr1	5531250	5531950		Chr1	7316350	7316400
Chr1	9361000	9361050		Chr1	5657450	5659300		Chr1	7335300	7335350
Chr1	9369450	9369500		Chr1	5679250	5679400		Chr1	7343550	7343600
Chr1	9371000	9371050		Chr1	5681200	5681250		Chr1	7351250	7351300
Chr1	9371800	9371850		Chr1	5681600	5681900		Chr1	7434000	7434050
Chr1	9402750	9402800		Chr1	5691750	5692050		Chr1	7492900	7492950
Chr1	9407150	9407200		Chr1	5694100	5694150		Chr1	7506400	7506450
Chr1	9467050	9467100		Chr1	5696050	5696700		Chr1	7514050	7514100
Chr1	9495000	9495050		Chr1	5699950	5702100		Chr1	7548450	7548500
Chr1	9581700	9581750		Chr1	5798750	5799550		Chr1	7601050	7601100
Chr1	9584850	9584900		Chr1	5862900	5863550		Chr1	7639150	7639200
Chr1	9602400	9602450		Chr1	5866900	5867150		Chr1	7645550	7645600
Chr1	9679250	9679300		Chr1	5898950	5899900		Chr1	7653700	7653750
Chr1	9684800	9684900		Chr1	5911700	5912500		Chr1	7683400	7683450
Chr1	9686100	9686200		Chr1	5915350	5916050		Chr1	7711700	7711750
Chr1	9687850	9687900		Chr1	5916400	5916550		Chr1	7770750	7770800
Chr1	9689600	9689650		Chr1	5958650	5959050		Chr1	7830100	7830150
Chr1	9890200	9890250		Chr1	5959500	5959550		Chr1	7855700	7855750
Chr1	10049600	10049650		Chr1	5965450	5967050		Chr1	7917750	7917800
Chr1	10072000	10072050		Chr1	5970750	5971000		Chr1	7942600	7942650
Chr1	10127050	10127100		Chr1	5974850	5975800		Chr1	7982100	7982150
Chr1	10134900	10134950		Chr1	5976700	5976750		Chr1	8053200	8053250
Chr1	10147150	10147200		Chr1	6074750	6075600		Chr1	8071600	8071650
Chr1	10154200	10154250		Chr1	6102450	6102900		Chr1	8096100	8096150
Chr1	10158550	10158600		Chr1	6119450	6119500		Chr1	8096650	8096700
Chr1	10331550	10331600		Chr1	6140800	6141600		Chr1	8107800	8107850
Chr1	10473000	10473050		Chr1	6156350	6158950		Chr1	8229650	8229700
Chr1	10496450	10496500		Chr1	6173250	6173600		Chr1	8296100	8296150
Chr1	10501000	10501050		Chr1	6197250	6198600		Chr1	8303100	8303150
Chr1	10532000	10532200		Chr1	6198950	6199000		Chr1	8361550	8361600
Chr1	10533450	10533500		Chr1	6210900	6211050		Chr1	8390000	8390200
Chr1	10545650	10545800		Chr1	6211900	6212000		Chr1	8391150	8391200
Chr1	10587400	10587450		Chr1	6218550	6219150		Chr1	8428500	8428550
Chr1	10593250	10593300		Chr1	6233900	6235150		Chr1	8548450	8548500
Chr1	10594800	10594850		Chr1	6235750	6237800		Chr1	8567550	8567600
Chr1	10698150	10698200		Chr1	6261600	6261700		Chr1	8580650	8580700
Chr1	10723900	10723950		Chr1	6263200	6263400		Chr1	8591250	8591350
Chr1	10724500	10724550		Chr1	6273500	6274150		Chr1	8639750	8639800
Chr1	10770350	10770400		Chr1	6274700	6274750		Chr1	8647000	8647050
Chr1	10776050	10776100		Chr1	6276250	6276300		Chr1	8661300	8661350
Chr1	10794750	10794800		Chr1	6302600	6303150		Chr1	8672100	8672150
Chr1	10864650	10864700		Chr1	6379450	6380000		Chr1	8731750	8731800
Chr1	10913700	10913750		Chr1	6402900	6405400		Chr1	8796450	8796700
Chr1	10949950	10950000		Chr1	6425950	6426600		Chr1	8875600	8875650
Chr1	10966100	10966200		Chr1	6454650	6456050		Chr1	8930100	8930150
Chr1	11096100	11096150		Chr1	6470400	6471100		Chr1	8932300	8932400
Chr1	11097200	11097300		Chr1	6472800	6473350		Chr1	8945400	8945450
Chr1	11143350	11143400		Chr1	6484650	6484800		Chr1	8968950	8969000
Chr1	11152000	11152050		Chr1	6514450	6515300		Chr1	8979000	8979050
Chr1	11187350	11187400		Chr1	6538400	6543550		Chr1	9010100	9010150
Chr1	11209100	11209150		Chr1	6573950	6575450		Chr1	9010850	9010900
Chr1	11271600	11271650		Chr1	6587950	6588350		Chr1	9013750	9013800
Chr1	11272550	11272600		Chr1	6589350	6589600		Chr1	9054200	9054250
Chr1	11304250	11304300		Chr1	6592650	6593750		Chr1	9100700	9100750
Chr1	11304650	11304700		Chr1	6610900	6610950		Chr1	9124750	9124800
Chr1	11306500	11306550		Chr1	6615400	6615550		Chr1	9146750	9146800
Chr1	11306900	11306950		Chr1	6640350	6641050		Chr1	9165450	9165500
Chr1	11309600	11309650		Chr1	6643100	6643150		Chr1	9189150	9189200
Chr1	11365100	11365150		Chr1	6657150	6657500		Chr1	9292150	9292200
Chr1	11366050	11366100		Chr1	6657850	6657900		Chr1	9304000	9304050
Chr1	11366750	11367000		Chr1	6659100	6659200		Chr1	9310250	9310350
Chr1	11368600	11368650		Chr1	6659800	6660500		Chr1	9368900	9368950
Chr1	11370800	11370850		Chr1	6704150	6709750		Chr1	9370250	9370300
Chr1	11379950	11380000		Chr1	6715250	6715600		Chr1	9371700	9371750
Chr1	11414450	11414500		Chr1	6717900	6718150		Chr1	9421000	9421050
Chr1	11444400	11444450		Chr1	6720800	6721150		Chr1	9450250	9450300
Chr1	11455400	11455450		Chr1	6721500	6723500		Chr1	9476000	9476050
Chr1	11506800	11506850		Chr1	6735850	6737400		Chr1	9486600	9486650
Chr1	11508400	11508450		Chr1	6742900	6744250		Chr1	9553100	9553150
Chr1	11510200	11510250		Chr1	6756750	6756850		Chr1	9579950	9580000
Chr1	11513750	11513800		Chr1	6759150	6759700		Chr1	9657000	9657050
Chr1	11520350	11520400		Chr1	6770000	6770050		Chr1	9682750	9682800
Chr1	11523500	11523550		Chr1	6770600	6770700		Chr1	9685750	9685800
Chr1	11643150	11643200		Chr1	6795450	6795500		Chr1	9689250	9689300
Chr1	11643600	11643650		Chr1	6906050	6906500		Chr1	9752350	9752400
Chr1	11646700	11646750		Chr1	6912100	6912150		Chr1	9787600	9787650
Chr1	11725000	11725050		Chr1	7023350	7024550		Chr1	9791150	9791200
Chr1	11791750	11791800		Chr1	7025100	7025200		Chr1	9796400	9796450
Chr1	11820000	11820050		Chr1	7035150	7037300		Chr1	9842650	9842700
Chr1	11830300	11830350		Chr1	7074600	7074650		Chr1	9857000	9857050
Chr1	11889050	11889100		Chr1	7077750	7078050		Chr1	9882850	9882900
Chr1	11891950	11892050		Chr1	7132600	7133050		Chr1	9945950	9946000
Chr1	11900500	11901000		Chr1	7138500	7139000		Chr1	9986350	9986400
Chr1	11929200	11929250		Chr1	7201800	7202300		Chr1	10005800	10005850
Chr1	11973150	11973200		Chr1	7227650	7228150		Chr1	10007500	10007550
Chr1	12001200	12001250		Chr1	7241050	7241650		Chr1	10036700	10036750
Chr1	12015050	12015100		Chr1	7251800	7252000		Chr1	10058550	10058600
Chr1	12018600	12018700		Chr1	7254950	7257250		Chr1	10063200	10063250
Chr1	12025800	12025850		Chr1	7281700	7284100		Chr1	10069800	10069850
Chr1	12029700	12029750		Chr1	7313050	7313250		Chr1	10122900	10122950
Chr1	12032600	12032700		Chr1	7344350	7344600		Chr1	10158500	10158550
Chr1	12033350	12033400		Chr1	7352900	7353100		Chr1	10325950	10326000
Chr1	12035400	12035450		Chr1	7364900	7365350		Chr1	10331600	10331650
Chr1	12036450	12036750		Chr1	7365700	7366050		Chr1	10362350	10362400
Chr1	12094750	12094800		Chr1	7392250	7393450		Chr1	10405600	10405650
Chr1	12125100	12125150		Chr1	7394450	7394750		Chr1	10411850	10411900
Chr1	12132000	12132050		Chr1	7475600	7475650		Chr1	10464750	10464800
Chr1	12141550	12142000		Chr1	7505100	7505200		Chr1	10478450	10478500
Chr1	12155150	12155450		Chr1	7508500	7508550		Chr1	10533300	10533400
Chr1	12173750	12173850		Chr1	7522000	7522450		Chr1	10542150	10542200
Chr1	12174950	12175050		Chr1	7528100	7528150		Chr1	10586700	10586750
Chr1	12176100	12176150		Chr1	7541100	7541500		Chr1	10595400	10595450
Chr1	12223150	12223200		Chr1	7604850	7605100		Chr1	10651200	10651250
Chr1	12278050	12278650		Chr1	7665650	7665950		Chr1	10697500	10697550
Chr1	12317900	12318000		Chr1	7710450	7710500		Chr1	10699500	10699800
Chr1	12377250	12377300		Chr1	7712200	7712400		Chr1	10700400	10700700
Chr1	12378200	12378250		Chr1	7714600	7715150		Chr1	10707750	10707800
Chr1	12379000	12379050		Chr1	7717350	7722600		Chr1	10734450	10734500
Chr1	12406250	12406300		Chr1	7724750	7724950		Chr1	10752500	10752550
Chr1	12407050	12407100		Chr1	7725300	7725900		Chr1	10797050	10797100
Chr1	12407500	12407550		Chr1	7729950	7730150		Chr1	10860200	10860250
Chr1	12409850	12409900		Chr1	7760950	7762200		Chr1	10949900	10949950
Chr1	12416400	12416450		Chr1	7764700	7765050		Chr1	10965850	10965950
Chr1	12447100	12447150		Chr1	7766250	7766550		Chr1	11036550	11036600
Chr1	12509250	12509300		Chr1	7783450	7784400		Chr1	11066650	11066700
Chr1	12510300	12510350		Chr1	7787300	7787650		Chr1	11105050	11105100
Chr1	12535800	12536150		Chr1	7811450	7811600		Chr1	11196950	11197000
Chr1	12537600	12537650		Chr1	7811950	7812000		Chr1	11209000	11209050
Chr1	12559200	12559300		Chr1	7816150	7816300		Chr1	11265400	11265450
Chr1	12570000	12570150		Chr1	7833150	7834200		Chr1	11283600	11283650
Chr1	12571150	12571300		Chr1	7846050	7846150		Chr1	11306600	11306650
Chr1	12572750	12572800		Chr1	7852150	7852300		Chr1	11312550	11312600
Chr1	12579400	12579600		Chr1	7903650	7903700		Chr1	11321250	11321300
Chr1	12613800	12613850		Chr1	7935650	7935800		Chr1	11360200	11360250
Chr1	12628000	12628200		Chr1	7936550	7936900		Chr1	11388700	11388750
Chr1	12629600	12629850		Chr1	7959600	7961300		Chr1	11433100	11433150
Chr1	12639250	12639300		Chr1	7975850	7976600		Chr1	11438650	11438700
Chr1	12643650	12643850		Chr1	7981300	7981350		Chr1	11496900	11496950
Chr1	12664550	12664600		Chr1	7985100	7986450		Chr1	11505100	11505150
Chr1	12673350	12673450		Chr1	8016400	8016600		Chr1	11510900	11510950
Chr1	12688000	12688050		Chr1	8031500	8031550		Chr1	11520100	11520150
Chr1	12702200	12702250		Chr1	8035650	8036050		Chr1	11522900	11522950
Chr1	12712650	12712700		Chr1	8043900	8044200		Chr1	11578500	11578550
Chr1	12718400	12718450		Chr1	8053700	8053800		Chr1	11663550	11663600
Chr1	12723250	12723350		Chr1	8114750	8116850		Chr1	11672500	11672550
Chr1	12727000	12727050		Chr1	8154150	8154400		Chr1	11742000	11742050
Chr1	12727700	12727750		Chr1	8169450	8170350		Chr1	11757850	11757900
Chr1	12729650	12729700		Chr1	8178350	8178400		Chr1	11770600	11770650
Chr1	12740850	12740900		Chr1	8189900	8190600		Chr1	11791350	11791400
Chr1	12755250	12755300		Chr1	8201250	8201650		Chr1	11808700	11808750
Chr1	12805150	12805200		Chr1	8204700	8205550		Chr1	11888800	11888850
Chr1	12811900	12812000		Chr1	8235850	8237100		Chr1	11900350	11900400
Chr1	12814250	12814500		Chr1	8237900	8239850		Chr1	11928050	11928100
Chr1	12814850	12814900		Chr1	8252450	8252650		Chr1	11929100	11929150
Chr1	12819600	12819850		Chr1	8254700	8255100		Chr1	11957000	11957050
Chr1	12826750	12826800		Chr1	8266600	8267550		Chr1	11962150	11962200
Chr1	12827200	12827250		Chr1	8272400	8273000		Chr1	11984350	11984400
Chr1	12828500	12828550		Chr1	8276000	8279050		Chr1	12007100	12007150
Chr1	12828950	12829000		Chr1	8289500	8291600		Chr1	12016700	12017600
Chr1	12829750	12829800		Chr1	8319550	8320500		Chr1	12017950	12018000
Chr1	12832100	12832150		Chr1	8371000	8371300		Chr1	12035950	12036000
Chr1	12833550	12833600		Chr1	8374550	8375150		Chr1	12066400	12066450
Chr1	12856350	12856400		Chr1	8389450	8389500		Chr1	12076700	12076900
Chr1	12859300	12859350		Chr1	8392200	8392550		Chr1	12155550	12155600
Chr1	12889100	12889150		Chr1	8409050	8409350		Chr1	12157200	12157250
Chr1	12899150	12899500		Chr1	8453350	8453800		Chr1	12178600	12178650
Chr1	12928000	12928050		Chr1	8456700	8457600		Chr1	12181800	12181850
Chr1	12944850	12944900		Chr1	8458800	8458850		Chr1	12191350	12191400
Chr1	12950500	12950550		Chr1	8461150	8461800		Chr1	12247650	12247700
Chr1	12953850	12953900		Chr1	8471900	8473500		Chr1	12291150	12291200
Chr1	12977300	12977350		Chr1	8474800	8475300		Chr1	12300950	12301000
Chr1	13008650	13008850		Chr1	8476200	8476400		Chr1	12317050	12317100
Chr1	13010100	13010150		Chr1	8478150	8478200		Chr1	12317850	12317900
Chr1	13011700	13011900		Chr1	8488350	8489750		Chr1	12327000	12327050
Chr1	13014500	13014550		Chr1	8490100	8490850		Chr1	12339200	12339250
Chr1	13019200	13019250		Chr1	8492750	8492800		Chr1	12341950	12342000
Chr1	13020400	13020450		Chr1	8495200	8495300		Chr1	12344000	12344050
Chr1	13021950	13022000		Chr1	8497350	8497550		Chr1	12377750	12377800
Chr1	13035200	13035250		Chr1	8512500	8512550		Chr1	12380250	12380300
Chr1	13045200	13045250		Chr1	8515400	8515700		Chr1	12393900	12393950
Chr1	13066750	13066800		Chr1	8538700	8539800		Chr1	12422950	12423000
Chr1	13078450	13078500		Chr1	8540550	8540650		Chr1	12445650	12445700
Chr1	13079600	13079650		Chr1	8543850	8544000		Chr1	12493900	12493950
Chr1	13081250	13081300		Chr1	8573150	8573500		Chr1	12509750	12509800
Chr1	13083750	13083800		Chr1	8577100	8578300		Chr1	12568200	12568250
Chr1	13110950	13111000		Chr1	8621550	8621600		Chr1	12572900	12572950
Chr1	13131400	13131500		Chr1	8621950	8622200		Chr1	12617200	12617250
Chr1	13132500	13132550		Chr1	8622600	8623650		Chr1	12630150	12630200
Chr1	13177450	13177500		Chr1	8644350	8644500		Chr1	12665250	12665300
Chr1	13178750	13179200		Chr1	8644850	8645450		Chr1	12666550	12666600
Chr1	13180650	13180700		Chr1	8646000	8646450		Chr1	12669600	12669650
Chr1	13181700	13181750		Chr1	8647500	8647550		Chr1	12672950	12673000
Chr1	13183650	13183700		Chr1	8647950	8648050		Chr1	12678750	12679100
Chr1	13187800	13187850		Chr1	8649100	8649550		Chr1	12680450	12680500
Chr1	13188450	13188500		Chr1	8656100	8656200		Chr1	12722600	12722650
Chr1	13202550	13202600		Chr1	8681850	8682150		Chr1	12723150	12723200
Chr1	13207300	13207350		Chr1	8690350	8691800		Chr1	12727900	12728200
Chr1	13245050	13245300		Chr1	8723100	8723550		Chr1	12766850	12766900
Chr1	13246100	13246150		Chr1	8728750	8729050		Chr1	12782150	12782200
Chr1	13266750	13266800		Chr1	8733150	8733700		Chr1	12783000	12783050
Chr1	13271300	13271700		Chr1	8738300	8738350		Chr1	12825150	12825200
Chr1	13278850	13278900		Chr1	8740850	8741600		Chr1	12827000	12827050
Chr1	13308700	13308750		Chr1	8765600	8765850		Chr1	12829050	12829400
Chr1	13309600	13309650		Chr1	8775600	8775850		Chr1	12831250	12831300
Chr1	13325450	13325500		Chr1	8790000	8790800		Chr1	12832050	12832100
Chr1	13326750	13326800		Chr1	8792000	8795950		Chr1	12857400	12857450
Chr1	13328950	13329000		Chr1	8797500	8798400		Chr1	12865250	12865300
Chr1	13343300	13343400		Chr1	8800900	8800950		Chr1	12886450	12886500
Chr1	13350400	13350450		Chr1	8812500	8812750		Chr1	12888750	12888800
Chr1	13352900	13352950		Chr1	8815350	8815650		Chr1	12891850	12891900
Chr1	13380700	13380750		Chr1	8826950	8827150		Chr1	12905000	12905050
Chr1	13383700	13383750		Chr1	8831100	8832050		Chr1	12934550	12934600
Chr1	13399650	13399700		Chr1	8869550	8870800		Chr1	12944550	12944600
Chr1	13402800	13402850		Chr1	8899300	8899850		Chr1	12947450	12947500
Chr1	13405250	13405300		Chr1	8927600	8928150		Chr1	12952900	12952950
Chr1	13423350	13423400		Chr1	8929100	8929150		Chr1	12954050	12954100
Chr1	13424050	13424350		Chr1	8932900	8933200		Chr1	12969900	12969950
Chr1	13432050	13432100		Chr1	8936100	8936450		Chr1	13001550	13001800
Chr1	13432750	13433050		Chr1	9001000	9001150		Chr1	13002200	13002250
Chr1	13436050	13436100		Chr1	9004800	9005750		Chr1	13005150	13005200
Chr1	13436450	13436500		Chr1	9008800	9008850		Chr1	13013700	13013750
Chr1	13440700	13440750		Chr1	9012750	9012800		Chr1	13014250	13014450
Chr1	13442900	13442950		Chr1	9015350	9015750		Chr1	13043750	13044050
Chr1	13443950	13444000		Chr1	9019350	9019450		Chr1	13049300	13049350
Chr1	13444900	13444950		Chr1	9062100	9062550		Chr1	13055600	13055650
Chr1	13463700	13463750		Chr1	9077650	9077800		Chr1	13066600	13066750
Chr1	13477750	13477800		Chr1	9081650	9081750		Chr1	13083000	13083050
Chr1	13482600	13482650		Chr1	9082700	9082950		Chr1	13083400	13083650
Chr1	13483000	13483050		Chr1	9106150	9106200		Chr1	13098050	13098100
Chr1	13483500	13483550		Chr1	9135750	9137250		Chr1	13099150	13099200
Chr1	13487900	13488100		Chr1	9137900	9138350		Chr1	13103800	13103850
Chr1	13489050	13489100		Chr1	9174250	9174600		Chr1	13134450	13135200
Chr1	13494450	13494650		Chr1	9175200	9178100		Chr1	13136400	13136450
Chr1	13498350	13498500		Chr1	9187700	9188650		Chr1	13174650	13174700
Chr1	13510350	13510400		Chr1	9201600	9201700		Chr1	13179800	13179850
Chr1	13513650	13513700		Chr1	9204000	9204700		Chr1	13180850	13180900
Chr1	13514100	13514150		Chr1	9205150	9205250		Chr1	13211850	13211900
Chr1	13517450	13517500		Chr1	9234850	9234900		Chr1	13213100	13213150
Chr1	13518400	13518450		Chr1	9235900	9237150		Chr1	13217800	13217850
Chr1	13519700	13519750		Chr1	9253950	9254150		Chr1	13222300	13222350
Chr1	13548900	13548950		Chr1	9304750	9306200		Chr1	13233650	13234000
Chr1	13554000	13554050		Chr1	9335450	9335600		Chr1	13243450	13243500
Chr1	13564450	13564700		Chr1	9353950	9354100		Chr1	13258200	13258250
Chr1	13573650	13573700		Chr1	9357850	9358050		Chr1	13266000	13266050
Chr1	13576950	13577000		Chr1	9367400	9367950		Chr1	13285550	13285600
Chr1	13581350	13581400		Chr1	9373000	9373750		Chr1	13292450	13292750
Chr1	13584150	13584200		Chr1	9384000	9385050		Chr1	13303800	13303850
Chr1	13587250	13587300		Chr1	9412350	9412450		Chr1	13334450	13334650
Chr1	13590600	13590650		Chr1	9418000	9418450		Chr1	13378250	13378300
Chr1	13592600	13592650		Chr1	9418850	9419000		Chr1	13386450	13386500
Chr1	13593350	13593400		Chr1	9432300	9432450		Chr1	13405100	13405150
Chr1	13593800	13594300		Chr1	9460200	9460250		Chr1	13411100	13411200
Chr1	13596850	13596900		Chr1	9547100	9548400		Chr1	13426450	13426500
Chr1	13599950	13600050		Chr1	9549250	9549650		Chr1	13428350	13428500
Chr1	13608750	13608800		Chr1	9550400	9551050		Chr1	13439300	13439350
Chr1	13632150	13632200		Chr1	9564600	9565100		Chr1	13439950	13440000
Chr1	13646350	13646400		Chr1	9572400	9572900		Chr1	13444100	13444150
Chr1	13663250	13663300		Chr1	9573350	9573900		Chr1	13463400	13463450
Chr1	13689300	13689350		Chr1	9582950	9583050		Chr1	13465600	13465950
Chr1	13705450	13705500		Chr1	9583950	9584000		Chr1	13485900	13485950
Chr1	13705900	13705950		Chr1	9584350	9584400		Chr1	13488650	13488700
Chr1	13710500	13710550		Chr1	9585450	9586650		Chr1	13494400	13494450
Chr1	13711350	13711400		Chr1	9587000	9587700		Chr1	13498600	13498650
Chr1	13712150	13712200		Chr1	9626600	9627150		Chr1	13503700	13503750
Chr1	13714950	13715000		Chr1	9629700	9630700		Chr1	13505650	13505700
Chr1	13715850	13715900		Chr1	9632850	9632900		Chr1	13509650	13509700
Chr1	13724400	13724450		Chr1	9676400	9676900		Chr1	13514600	13514650
Chr1	13734250	13734450		Chr1	9683600	9683700		Chr1	13517100	13517150
Chr1	13737000	13737050		Chr1	9688550	9688600		Chr1	13523100	13523150
Chr1	13740000	13740050		Chr1	9690700	9691350		Chr1	13524200	13524250
Chr1	13742550	13742600		Chr1	9706250	9708500		Chr1	13558600	13558650
Chr1	13743700	13744150		Chr1	9746450	9746600		Chr1	13581000	13581050
Chr1	13744700	13744750		Chr1	9754400	9756600		Chr1	13582850	13583100
Chr1	13748100	13748150		Chr1	9759450	9759500		Chr1	13585800	13585850
Chr1	13748900	13749200		Chr1	9762550	9762800		Chr1	13590450	13590500
Chr1	13749650	13750050		Chr1	9772200	9772250		Chr1	13592750	13593100
Chr1	13756300	13756350		Chr1	9778350	9778650		Chr1	13594600	13594650
Chr1	13767650	13767700		Chr1	9811750	9812550		Chr1	13595050	13595100
Chr1	13770050	13770100		Chr1	9816200	9818300		Chr1	13595800	13595850
Chr1	13770750	13770800		Chr1	9829350	9829500		Chr1	13602600	13602650
Chr1	13772800	13772850		Chr1	9836500	9836600		Chr1	13613150	13613200
Chr1	13777300	13777350		Chr1	9836950	9837600		Chr1	13628150	13628200
Chr1	13785900	13786100		Chr1	9852700	9853650		Chr1	13656700	13656750
Chr1	13786550	13786600		Chr1	9854100	9854450		Chr1	13658250	13658300
Chr1	13791950	13792000		Chr1	9862650	9863300		Chr1	13662250	13662300
Chr1	13795500	13795900		Chr1	9865300	9866950		Chr1	13678350	13678400
Chr1	13798650	13798700		Chr1	9867300	9867450		Chr1	13681600	13681650
Chr1	13799050	13799600		Chr1	9879750	9879850		Chr1	13694600	13694650
Chr1	13803400	13803450		Chr1	9883950	9884100		Chr1	13701550	13701600
Chr1	13814800	13815450		Chr1	9900800	9900850		Chr1	13705100	13705200
Chr1	13816050	13816200		Chr1	9901700	9901850		Chr1	13711000	13711050
Chr1	13822000	13822050		Chr1	9903550	9904100		Chr1	13711950	13712000
Chr1	13826150	13826200		Chr1	9907250	9907400		Chr1	13712400	13712450
Chr1	13828850	13828900		Chr1	9908900	9908950		Chr1	13714000	13714050
Chr1	13831650	13831700		Chr1	9909650	9909750		Chr1	13720250	13720300
Chr1	13853500	13853550		Chr1	9915350	9916500		Chr1	13722950	13723000
Chr1	13857650	13857700		Chr1	9918400	9919350		Chr1	13727250	13727300
Chr1	13862100	13862450		Chr1	9925150	9926100		Chr1	13743650	13743700
Chr1	13864750	13864800		Chr1	9926800	9926900		Chr1	13768350	13768400
Chr1	13871200	13871250		Chr1	9939300	9939650		Chr1	13768950	13769000
Chr1	13873350	13873400		Chr1	9955650	9955700		Chr1	13771900	13771950
Chr1	13876650	13876700		Chr1	9958650	9958750		Chr1	13774900	13775150
Chr1	13885850	13885950		Chr1	10008050	10008850		Chr1	13778800	13778850
Chr1	13893500	13893550		Chr1	10012950	10013300		Chr1	13785350	13785400
Chr1	13910300	13910350		Chr1	10021400	10022450		Chr1	13789400	13789450
Chr1	13911350	13911400		Chr1	10023150	10023200		Chr1	13789850	13789900
Chr1	13912100	13912150		Chr1	10027050	10027150		Chr1	13790700	13790750
Chr1	13915700	13915900		Chr1	10050650	10050750		Chr1	13792100	13792150
Chr1	13919600	13919650		Chr1	10060700	10060900		Chr1	13795150	13795200
Chr1	13929000	13929050		Chr1	10114050	10114100		Chr1	13798200	13798250
Chr1	13934800	13934850		Chr1	10114750	10115050		Chr1	13798950	13799050
Chr1	13935750	13935800		Chr1	10123700	10124050		Chr1	13799600	13799850
Chr1	13940550	13940600		Chr1	10144850	10145050		Chr1	13800650	13800700
Chr1	13944850	13944900		Chr1	10152700	10153750		Chr1	13801250	13801300
Chr1	13946400	13946550		Chr1	10154700	10156800		Chr1	13825100	13825150
Chr1	13948850	13948900		Chr1	10159150	10159850		Chr1	13839450	13839500
Chr1	13950900	13950950		Chr1	10160900	10161100		Chr1	13848150	13848200
Chr1	13953400	13953450		Chr1	10161800	10161850		Chr1	13849350	13849700
Chr1	13956850	13956900		Chr1	10173200	10173350		Chr1	13870750	13870800
Chr1	13959350	13959400		Chr1	10206700	10207050		Chr1	13871900	13872850
Chr1	13960850	13960900		Chr1	10221100	10221300		Chr1	13880800	13880850
Chr1	13963600	13963700		Chr1	10221850	10222400		Chr1	13885200	13885250
Chr1	13964150	13964500		Chr1	10239300	10240200		Chr1	13891600	13891650
Chr1	13972550	13972700		Chr1	10314500	10315550		Chr1	13892800	13892850
Chr1	13977600	13977650		Chr1	10330050	10330200		Chr1	13895800	13895850
Chr1	13995050	13995100		Chr1	10347050	10349400		Chr1	13897700	13897750
Chr1	13995450	13995500		Chr1	10357000	10357500		Chr1	13911250	13911300
Chr1	14007800	14007850		Chr1	10359500	10359550		Chr1	13912400	13912450
Chr1	14023650	14023700		Chr1	10362900	10363350		Chr1	13919550	13919600
Chr1	14027200	14027250		Chr1	10383350	10383750		Chr1	13920150	13920200
Chr1	14042200	14043150		Chr1	10421250	10421700		Chr1	13924500	13924600
Chr1	14043700	14043750		Chr1	10443350	10443450		Chr1	13929050	13929100
Chr1	14045500	14045550		Chr1	10443950	10444100		Chr1	13932550	13932600
Chr1	14051200	14051250		Chr1	10490600	10491100		Chr1	13933200	13933250
Chr1	14062700	14063050		Chr1	10497550	10497900		Chr1	13939900	13939950
Chr1	14065750	14065800		Chr1	10506500	10507350		Chr1	13952150	13952200
Chr1	14068600	14068650		Chr1	10512700	10512950		Chr1	13958000	13958050
Chr1	14073450	14073500		Chr1	10523600	10523700		Chr1	13959650	13959700
Chr1	14083850	14083900		Chr1	10524700	10524850		Chr1	13963500	13963550
Chr1	14084250	14084300		Chr1	10525600	10529700		Chr1	13964050	13964100
Chr1	14085100	14085150		Chr1	10534600	10534850		Chr1	13977500	13977550
Chr1	14086600	14086750		Chr1	10540250	10540350		Chr1	13993400	13993450
Chr1	14087450	14087500		Chr1	10554450	10555000		Chr1	13995300	13995350
Chr1	14090200	14090250		Chr1	10568100	10569250		Chr1	14010650	14010700
Chr1	14092500	14092550		Chr1	10570100	10570450		Chr1	14016000	14016300
Chr1	14096750	14096800		Chr1	10579400	10580200		Chr1	14033900	14033950
Chr1	14102950	14103150		Chr1	10591400	10592400		Chr1	14041700	14041750
Chr1	14108900	14108950		Chr1	10594050	10594100		Chr1	14046850	14046900
Chr1	14109350	14109500		Chr1	10597650	10598350		Chr1	14049150	14049200
Chr1	14113900	14113950		Chr1	10602650	10602700		Chr1	14049850	14049900
Chr1	14118400	14118450		Chr1	10603850	10603900		Chr1	14060900	14060950
Chr1	14122050	14122150		Chr1	10604450	10604850		Chr1	14062500	14062550
Chr1	14123150	14123300		Chr1	10623900	10624600		Chr1	14075800	14075850
Chr1	14125700	14125750		Chr1	10646600	10646650		Chr1	14078150	14078200
Chr1	14137700	14137750		Chr1	10652450	10652950		Chr1	14084550	14084650
Chr1	14145200	14145250		Chr1	10654450	10654600		Chr1	14086750	14086800
Chr1	14155700	14156000		Chr1	10659300	10659450		Chr1	14090500	14090550
Chr1	14168000	14168050		Chr1	10659900	10659950		Chr1	14092750	14092800
Chr1	14179500	14179550		Chr1	10661450	10661500		Chr1	14093900	14093950
Chr1	14196500	14196550		Chr1	10666100	10666250		Chr1	14095550	14095650
Chr1	14200600	14200650		Chr1	10678350	10678400		Chr1	14099050	14099100
Chr1	14209600	14210000		Chr1	10696700	10697100		Chr1	14101800	14101850
Chr1	14211500	14211550		Chr1	10701150	10701600		Chr1	14103300	14103350
Chr1	14215000	14215050		Chr1	10702650	10703100		Chr1	14108500	14108550
Chr1	14216400	14216450		Chr1	10725050	10725200		Chr1	14120000	14120050
Chr1	14217700	14217750		Chr1	10776950	10777000		Chr1	14134950	14135000
Chr1	14218300	14218350		Chr1	10777400	10777450		Chr1	14135750	14135800
Chr1	14222800	14223050		Chr1	10778500	10778850		Chr1	14140850	14140900
Chr1	14227300	14227350		Chr1	10801300	10801550		Chr1	14141900	14141950
Chr1	14229500	14229600		Chr1	10802400	10803350		Chr1	14142900	14142950
Chr1	14231700	14232050		Chr1	10804050	10804100		Chr1	14156000	14156050
Chr1	14242750	14243000		Chr1	10814250	10814550		Chr1	14157900	14157950
Chr1	14243450	14243500		Chr1	10852650	10853250		Chr1	14168900	14168950
Chr1	14251500	14251550		Chr1	10867100	10867750		Chr1	14183200	14183250
Chr1	14256700	14256750		Chr1	10915000	10916350		Chr1	14189000	14189050
Chr1	14257700	14257750		Chr1	10920850	10921150		Chr1	14190350	14190400
Chr1	14260550	14260600		Chr1	10922300	10925000		Chr1	14200000	14200050
Chr1	14263750	14263800		Chr1	10929300	10929700		Chr1	14206450	14206600
Chr1	14267350	14267400		Chr1	10930150	10930200		Chr1	14209100	14209150
Chr1	14270450	14270800		Chr1	10930800	10932700		Chr1	14213900	14213950
Chr1	14273550	14273600		Chr1	10964500	10964550		Chr1	14218200	14218300
Chr1	14274400	14274450		Chr1	10965100	10965150		Chr1	14223650	14223700
Chr1	14275950	14276150		Chr1	10982100	10983650		Chr1	14225200	14225600
Chr1	14277400	14277650		Chr1	11005550	11006700		Chr1	14230350	14230400
Chr1	14280300	14280450		Chr1	11016100	11016300		Chr1	14231100	14231150
Chr1	14283150	14283200		Chr1	11019500	11020000		Chr1	14231550	14231600
Chr1	14301450	14301650		Chr1	11020600	11020650		Chr1	14234250	14234300
Chr1	14318300	14318350		Chr1	11021100	11021500		Chr1	14235500	14235550
Chr1	14319650	14319700		Chr1	11027750	11027850		Chr1	14237200	14237250
Chr1	14320400	14320450		Chr1	11028200	11028250		Chr1	14248300	14248350
Chr1	14320850	14320900		Chr1	11028900	11028950		Chr1	14249500	14249550
Chr1	14321700	14321950		Chr1	11032150	11032500		Chr1	14260500	14260550
Chr1	14326850	14327600		Chr1	11044200	11044450		Chr1	14267250	14267300
Chr1	14328300	14328350		Chr1	11045350	11046600		Chr1	14269200	14269250
Chr1	14331000	14331800		Chr1	11047750	11049900		Chr1	14272950	14273000
Chr1	14343150	14343200		Chr1	11050400	11051500		Chr1	14273600	14273900
Chr1	14387650	14387700		Chr1	11065550	11065600		Chr1	14281800	14281850
Chr1	14388200	14388250		Chr1	11083050	11083200		Chr1	14283000	14283150
Chr1	14388650	14388800		Chr1	11088800	11088950		Chr1	14285350	14285400
Chr1	14430850	14430900		Chr1	11089350	11089500		Chr1	14300700	14300750
Chr1	14434450	14434500		Chr1	11090550	11090650		Chr1	14314850	14314900
Chr1	14435400	14435750		Chr1	11093800	11094000		Chr1	14316050	14316100
Chr1	14439650	14439750		Chr1	11102300	11102600		Chr1	14320950	14321000
Chr1	14447150	14447200		Chr1	11103650	11104050		Chr1	14338100	14338200
Chr1	14447850	14447900		Chr1	11111100	11111250		Chr1	14384500	14384550
Chr1	14449250	14449450		Chr1	11111950	11112100		Chr1	14386500	14386850
Chr1	14452700	14453100		Chr1	11117500	11117750		Chr1	14389150	14389200
Chr1	14454700	14454750		Chr1	11125700	11126100		Chr1	14437300	14437350
Chr1	14458500	14458550		Chr1	11127350	11127450		Chr1	14438000	14438050
Chr1	14459800	14460000		Chr1	11128950	11129300		Chr1	14439000	14439050
Chr1	14462400	14462450		Chr1	11131600	11132850		Chr1	14439800	14439850
Chr1	14464950	14465000		Chr1	11148100	11148300		Chr1	14445800	14445850
Chr1	14467000	14467050		Chr1	11150400	11150450		Chr1	14450600	14450650
Chr1	14468450	14468500		Chr1	11152650	11154200		Chr1	14455100	14455150
Chr1	14469400	14469750		Chr1	11155900	11155950		Chr1	14458350	14458400
Chr1	14475750	14476050		Chr1	11156500	11156650		Chr1	14459500	14459550
Chr1	14481250	14481300		Chr1	11174200	11174850		Chr1	14463950	14464000
Chr1	14485200	14485250		Chr1	11178750	11178800		Chr1	14466500	14466550
Chr1	14486600	14486900		Chr1	11204450	11204650		Chr1	14469150	14469200
Chr1	14488300	14488650		Chr1	11212350	11212600		Chr1	14475450	14475650
Chr1	14489200	14489250		Chr1	11228550	11228850		Chr1	14480900	14480950
Chr1	14492100	14492150		Chr1	11230400	11230700		Chr1	14482450	14482500
Chr1	14492950	14493300		Chr1	11241650	11242050		Chr1	14487300	14487350
Chr1	14494750	14494800		Chr1	11259050	11259750		Chr1	14492900	14492950
Chr1	14499100	14499150		Chr1	11277000	11277300		Chr1	14501350	14501400
Chr1	14499950	14500000		Chr1	11281100	11281150		Chr1	14503200	14503250
Chr1	14501000	14501050		Chr1	11284250	11284500		Chr1	14503850	14503900
Chr1	14501850	14501900		Chr1	11286600	11287700		Chr1	14505250	14505350
Chr1	14506250	14506300		Chr1	11298400	11299450		Chr1	14506550	14506600
Chr1	14506850	14506900		Chr1	11301000	11302400		Chr1	14545150	14545200
Chr1	14511400	14511450		Chr1	11310050	11310350		Chr1	14583550	14583600
Chr1	14539550	14539600		Chr1	11315050	11315200		Chr1	14585950	14586000
Chr1	14540550	14540600		Chr1	11318600	11318650		Chr1	14601700	14601750
Chr1	14585300	14585350		Chr1	11324950	11325250		Chr1	14606300	14606350
Chr1	14586000	14586050		Chr1	11351500	11352450		Chr1	14667050	14667100
Chr1	14588250	14588300		Chr1	11357550	11357600		Chr1	14745750	14745800
Chr1	14594250	14594450		Chr1	11369750	11369800		Chr1	14914150	14914200
Chr1	14595950	14596000		Chr1	11378150	11378500		Chr1	14924350	14924400
Chr1	14598950	14599000		Chr1	11385050	11385150		Chr1	14925600	14925650
Chr1	14602450	14602500		Chr1	11388000	11388100		Chr1	14947350	14947650
Chr1	14604700	14604750		Chr1	11407750	11410300		Chr1	14948600	14948650
Chr1	14605300	14605350		Chr1	11421150	11421350		Chr1	14980550	14980600
Chr1	14607800	14607850		Chr1	11422000	11422350		Chr1	14984350	14984400
Chr1	14733350	14733400		Chr1	11427650	11428400		Chr1	14995750	14996000
Chr1	14822750	14822800		Chr1	11441100	11441350		Chr1	15001150	15001200
Chr1	14824650	14824700		Chr1	11452350	11453050		Chr1	15006850	15006900
Chr1	14829500	14829550		Chr1	11479400	11479700		Chr1	15041250	15041300
Chr1	14894100	14894150		Chr1	11489150	11489200		Chr1	15047050	15047100
Chr1	14896150	14896200		Chr1	11489600	11489750		Chr1	15051450	15051500
Chr1	14918000	14918050		Chr1	11490100	11491200		Chr1	15053300	15053350
Chr1	14919900	14920200		Chr1	11492950	11493500		Chr1	15062200	15062250
Chr1	14921400	14922000		Chr1	11499700	11499750		Chr1	15063850	15063900
Chr1	14925000	14925050		Chr1	11517400	11517950		Chr1	15065800	15065850
Chr1	14925400	14925450		Chr1	11521150	11521200		Chr1	15069650	15069700
Chr1	14926150	14926450		Chr1	11521550	11522550		Chr1	15070900	15070950
Chr1	14948400	14948450		Chr1	11525700	11526400		Chr1	15075200	15075250
Chr1	14969800	14969850		Chr1	11526750	11526800		Chr1	15080700	15080750
Chr1	15020700	15020750		Chr1	11527200	11527400		Chr1	15084000	15084300
Chr1	15039600	15039650		Chr1	11536550	11537100		Chr1	15087900	15087950
Chr1	15049100	15049150		Chr1	11550450	11551100		Chr1	15089450	15089600
Chr1	15049650	15049700		Chr1	11552050	11552250		Chr1	15103700	15104000
Chr1	15053250	15053300		Chr1	11564700	11564800		Chr1	15108300	15108350
Chr1	15057100	15057150		Chr1	11585800	11586350		Chr1	15109850	15109900
Chr1	15061650	15061700		Chr1	11592750	11592800		Chr1	15110700	15110750
Chr1	15066050	15066100		Chr1	11609900	11610600		Chr1	15117050	15117100
Chr1	15066900	15066950		Chr1	11611550	11611600		Chr1	15117700	15117750
Chr1	15071100	15071500		Chr1	11617500	11617700		Chr1	15120700	15120750
Chr1	15076350	15076400		Chr1	11618250	11618300		Chr1	15123600	15123650
Chr1	15078200	15078250		Chr1	11620550	11620850		Chr1	15126000	15126050
Chr1	15087500	15087550		Chr1	11624400	11624450		Chr1	15129950	15130000
Chr1	15089400	15089450		Chr1	11632000	11632300		Chr1	15131100	15131450
Chr1	15089850	15089900		Chr1	11636750	11637800		Chr1	15132150	15132200
Chr1	15090300	15090350		Chr1	11644000	11644600		Chr1	15132650	15132700
Chr1	15098900	15099250		Chr1	11647900	11648700		Chr1	15134600	15134650
Chr1	15103450	15103500		Chr1	11649250	11650000		Chr1	15141750	15141800
Chr1	15105000	15105050		Chr1	11656650	11656850		Chr1	15145750	15145800
Chr1	15110200	15110250		Chr1	11661100	11662350		Chr1	15147450	15147550
Chr1	15110850	15110900		Chr1	11666350	11667050		Chr1	15150250	15150300
Chr1	15111800	15111950		Chr1	11669350	11669650		Chr1	15162750	15162800
Chr1	15116000	15116050		Chr1	11670150	11670250		Chr1	15164950	15165000
Chr1	15117150	15117200		Chr1	11678600	11678700		Chr1	15168800	15168850
Chr1	15119200	15119250		Chr1	11686450	11686500		Chr1	15172350	15172400
Chr1	15126600	15126700		Chr1	11692200	11692700		Chr1	15175200	15175300
Chr1	15130000	15130050		Chr1	11693350	11693500		Chr1	15175950	15176000
Chr1	15131000	15131050		Chr1	11699700	11701750		Chr1	15177850	15178100
Chr1	15133150	15133200		Chr1	11703750	11705000		Chr1	15185200	15185550
Chr1	15139600	15139650		Chr1	11706450	11707050		Chr1	15199900	15199950
Chr1	15142100	15142150		Chr1	11707400	11708850		Chr1	15202850	15203100
Chr1	15143600	15143650		Chr1	11710550	11711900		Chr1	15229100	15229150
Chr1	15144000	15144150		Chr1	11720500	11720650		Chr1	15231400	15231850
Chr1	15145600	15145650		Chr1	11721150	11722450		Chr1	15235700	15235750
Chr1	15146350	15146400		Chr1	11732350	11734400		Chr1	15239950	15240050
Chr1	15147050	15147100		Chr1	11735650	11737450		Chr1	15247550	15247700
Chr1	15147650	15147700		Chr1	11740650	11740850		Chr1	15249500	15249550
Chr1	15148700	15149050		Chr1	11752250	11755050		Chr1	15250250	15250300
Chr1	15149650	15149700		Chr1	11782500	11783500		Chr1	15251450	15251500
Chr1	15154250	15154300		Chr1	11788300	11788500		Chr1	15252850	15252900
Chr1	15157550	15157600		Chr1	11789350	11789650		Chr1	15253400	15253450
Chr1	15158400	15158450		Chr1	11793950	11794350		Chr1	15255800	15255850
Chr1	15175100	15175150		Chr1	11803500	11804150		Chr1	15259400	15259450
Chr1	15176850	15176950		Chr1	11804950	11805300		Chr1	15264350	15264400
Chr1	15179600	15179700		Chr1	11805800	11806700		Chr1	15270700	15270750
Chr1	15180300	15180350		Chr1	11807600	11808250		Chr1	15275350	15275400
Chr1	15184150	15184200		Chr1	11817250	11818750		Chr1	15276100	15276150
Chr1	15188350	15188400		Chr1	11822250	11822550		Chr1	15321250	15321300
Chr1	15199700	15199750		Chr1	11826300	11826700		Chr1	15326950	15327000
Chr1	15201650	15201700		Chr1	11832050	11832350		Chr1	15328450	15328750
Chr1	15203550	15203600		Chr1	11834150	11834200		Chr1	15330050	15330300
Chr1	15208000	15208050		Chr1	11834550	11836300		Chr1	15337000	15337050
Chr1	15223550	15223600		Chr1	11836700	11837550		Chr1	15343700	15343750
Chr1	15249400	15249450		Chr1	11838700	11838750		Chr1	15347450	15347600
Chr1	15251950	15252300		Chr1	11839100	11839200		Chr1	15349750	15349800
Chr1	15253450	15253500		Chr1	11857400	11857700		Chr1	15350500	15350550
Chr1	15257950	15258100		Chr1	11859650	11860050		Chr1	15351150	15351200
Chr1	15269950	15270000		Chr1	11861700	11861800		Chr1	15358450	15358550
Chr1	15270550	15270600		Chr1	11879850	11880800		Chr1	15373000	15373400
Chr1	15272000	15272050		Chr1	11887050	11888000		Chr1	15377150	15377250
Chr1	15274150	15274350		Chr1	11888350	11888400		Chr1	15378050	15378250
Chr1	15278000	15278050		Chr1	11890150	11891000		Chr1	15387650	15387700
Chr1	15290200	15290250		Chr1	11892500	11892550		Chr1	15409050	15409100
Chr1	15298600	15298650		Chr1	11893100	11893350		Chr1	15419600	15419950
Chr1	15300150	15300200		Chr1	11893950	11894300		Chr1	15422700	15422750
Chr1	15308350	15308400		Chr1	11894900	11896400		Chr1	15426550	15426750
Chr1	15311600	15311650		Chr1	11897050	11898200		Chr1	15427850	15427900
Chr1	15319800	15319850		Chr1	11898600	11898750		Chr1	15438800	15438850
Chr1	15321150	15321250		Chr1	11899650	11899700		Chr1	15441400	15441450
Chr1	15322750	15322800		Chr1	11901350	11901950		Chr1	15449100	15449150
Chr1	15330550	15330600		Chr1	11910200	11910350		Chr1	15451600	15451650
Chr1	15336850	15336900		Chr1	11911100	11911150		Chr1	15453050	15453100
Chr1	15341950	15342000		Chr1	11930550	11930850		Chr1	15455450	15455500
Chr1	15348850	15348900		Chr1	11935050	11935950		Chr1	15468800	15469000
Chr1	15350000	15350050		Chr1	11957900	11959450		Chr1	15481600	15482000
Chr1	15351200	15351250		Chr1	11960600	11961050		Chr1	15483850	15483900
Chr1	15354400	15354450		Chr1	11979800	11979900		Chr1	15484750	15484800
Chr1	15372050	15372100		Chr1	11980300	11980550		Chr1	15486900	15486950
Chr1	15373400	15373450		Chr1	11981000	11982200		Chr1	15492500	15492550
Chr1	15406250	15406300		Chr1	11983050	11983550		Chr1	15504800	15504850
Chr1	15414600	15414650		Chr1	11987750	11988450		Chr1	15505400	15505450
Chr1	15417400	15417450		Chr1	11990850	11990900		Chr1	15507750	15507800
Chr1	15420600	15420800		Chr1	11991950	11992700		Chr1	15514250	15514300
Chr1	15427450	15427500		Chr1	11998200	11998300		Chr1	15517050	15517100
Chr1	15428250	15428300		Chr1	11998650	11998700		Chr1	15517450	15517500
Chr1	15431600	15431650		Chr1	12008900	12010100		Chr1	15524900	15524950
Chr1	15434400	15434450		Chr1	12012600	12013900		Chr1	15525900	15525950
Chr1	15434950	15435000		Chr1	12015950	12016150		Chr1	15536800	15536950
Chr1	15435350	15435550		Chr1	12019300	12019450		Chr1	15540450	15540500
Chr1	15438550	15438600		Chr1	12019950	12020200		Chr1	15543750	15543800
Chr1	15444850	15444900		Chr1	12021750	12022600		Chr1	15545750	15545900
Chr1	15448350	15448400		Chr1	12037900	12037950		Chr1	15551350	15551400
Chr1	15450000	15450050		Chr1	12038750	12038800		Chr1	15553050	15553150
Chr1	15456700	15456750		Chr1	12039650	12039700		Chr1	15553650	15553700
Chr1	15464200	15464250		Chr1	12041050	12041400		Chr1	15555400	15555450
Chr1	15470350	15470400		Chr1	12042250	12042400		Chr1	15560050	15560100
Chr1	15474600	15474850		Chr1	12050250	12050450		Chr1	15560900	15560950
Chr1	15478350	15478400		Chr1	12055250	12055300		Chr1	15568600	15568650
Chr1	15482250	15482300		Chr1	12059900	12060250		Chr1	15569900	15569950
Chr1	15482850	15482900		Chr1	12062300	12063700		Chr1	15571150	15571200
Chr1	15483500	15483800		Chr1	12070650	12071300		Chr1	15574350	15574400
Chr1	15485850	15486200		Chr1	12078100	12078250		Chr1	15584900	15584950
Chr1	15486750	15486800		Chr1	12079050	12080900		Chr1	15588050	15588100
Chr1	15487150	15487200		Chr1	12084050	12084400		Chr1	15591550	15591600
Chr1	15496750	15497050		Chr1	12097100	12098050		Chr1	15603350	15603400
Chr1	15500250	15500300		Chr1	12131350	12131600		Chr1	15628600	15628650
Chr1	15502700	15502750		Chr1	12133200	12133350		Chr1	15632850	15632900
Chr1	15503300	15503350		Chr1	12136600	12137700		Chr1	15643250	15643300
Chr1	15505100	15505150		Chr1	12138350	12138450		Chr1	15643650	15643700
Chr1	15506650	15506700		Chr1	12138800	12139900		Chr1	15660250	15660300
Chr1	15507700	15507750		Chr1	12142400	12143350		Chr1	15670800	15670850
Chr1	15508700	15508950		Chr1	12166300	12167150		Chr1	15682400	15682450
Chr1	15509350	15509700		Chr1	12172600	12172800		Chr1	15683300	15683700
Chr1	15511500	15511550		Chr1	12173150	12173300		Chr1	15685100	15685150
Chr1	15512600	15512650		Chr1	12176950	12177200		Chr1	15689500	15689550
Chr1	15515400	15515450		Chr1	12183400	12184050		Chr1	15695900	15695950
Chr1	15518050	15518250		Chr1	12184700	12184850		Chr1	15705450	15705500
Chr1	15519000	15519050		Chr1	12185200	12185300		Chr1	15707850	15707900
Chr1	15520950	15521000		Chr1	12187150	12187250		Chr1	15711700	15711850
Chr1	15525050	15525350		Chr1	12215100	12215200		Chr1	15715050	15715250
Chr1	15526850	15526900		Chr1	12218650	12219050		Chr1	15717600	15717650
Chr1	15530950	15531000		Chr1	12225750	12226100		Chr1	15718500	15718550
Chr1	15533350	15533400		Chr1	12228850	12228950		Chr1	15718950	15719000
Chr1	15534550	15534600		Chr1	12231200	12231400		Chr1	15721850	15721900
Chr1	15535250	15535300		Chr1	12240400	12240950		Chr1	15735950	15736150
Chr1	15536700	15536750		Chr1	12248600	12248650		Chr1	15739100	15739150
Chr1	15543650	15543700		Chr1	12249050	12249500		Chr1	15742850	15742900
Chr1	15544050	15544100		Chr1	12252300	12252350		Chr1	15749250	15749300
Chr1	15544600	15544650		Chr1	12253150	12253350		Chr1	15751700	15751750
Chr1	15547800	15547850		Chr1	12255450	12255550		Chr1	15753250	15753300
Chr1	15548700	15548750		Chr1	12257600	12257650		Chr1	15764700	15764750
Chr1	15549250	15549350		Chr1	12263050	12263750		Chr1	15784600	15784750
Chr1	15550750	15550850		Chr1	12264200	12264800		Chr1	15792600	15792750
Chr1	15552700	15553000		Chr1	12270250	12270400		Chr1	15793650	15793700
Chr1	15553700	15553750		Chr1	12272000	12272100		Chr1	15796450	15796500
Chr1	15559200	15559450		Chr1	12272850	12273150		Chr1	15796900	15796950
Chr1	15561800	15562250		Chr1	12277500	12277650		Chr1	15798850	15798900
Chr1	15563800	15563850		Chr1	12282300	12282350		Chr1	15803950	15804000
Chr1	15569350	15569400		Chr1	12283050	12283150		Chr1	15805600	15805650
Chr1	15569800	15569850		Chr1	12286550	12287700		Chr1	15814600	15814650
Chr1	15584000	15584050		Chr1	12288550	12288600		Chr1	15819700	15819750
Chr1	15585250	15585300		Chr1	12289950	12290000		Chr1	15827500	15827550
Chr1	15596600	15596850		Chr1	12290700	12290750		Chr1	15829200	15829250
Chr1	15603300	15603350		Chr1	12297550	12297750		Chr1	15830450	15830500
Chr1	15612750	15613700		Chr1	12298750	12298800		Chr1	15831400	15831450
Chr1	15614250	15614300		Chr1	12299150	12299450		Chr1	15836550	15836750
Chr1	15620100	15620150		Chr1	12300200	12300450		Chr1	15839450	15839500
Chr1	15621800	15621850		Chr1	12302850	12303300		Chr1	15842400	15842450
Chr1	15624100	15624150		Chr1	12306550	12306650		Chr1	15851500	15851550
Chr1	15625600	15625650		Chr1	12310700	12310900		Chr1	15863750	15863800
Chr1	15626200	15626250		Chr1	12324800	12324850		Chr1	15865100	15865150
Chr1	15640550	15640650		Chr1	12325600	12325700		Chr1	15871100	15871450
Chr1	15643550	15643650		Chr1	12327950	12330100		Chr1	15877600	15877650
Chr1	15647200	15647250		Chr1	12333650	12334300		Chr1	15878000	15878050
Chr1	15666800	15666850		Chr1	12335100	12335150		Chr1	15880050	15880100
Chr1	15669150	15669200		Chr1	12336200	12338600		Chr1	15908950	15909000
Chr1	15669650	15669700		Chr1	12346850	12347000		Chr1	15919550	15919900
Chr1	15671650	15671700		Chr1	12361600	12361750		Chr1	15920650	15920750
Chr1	15675850	15676150		Chr1	12363050	12363150		Chr1	15921100	15921150
Chr1	15677500	15677550		Chr1	12364100	12364200		Chr1	15923550	15923600
Chr1	15685150	15685200		Chr1	12364600	12366350		Chr1	15955550	15955600
Chr1	15685750	15685800		Chr1	12372750	12372800		Chr1	15957700	15957750
Chr1	15690050	15690600		Chr1	12373550	12374100		Chr1	15966300	15966350
Chr1	15694950	15695000		Chr1	12387550	12388100		Chr1	15987950	15988000
Chr1	15696450	15696500		Chr1	12389750	12390000		Chr1	16005300	16005350
Chr1	15697050	15697400		Chr1	12391350	12391700		Chr1	16018200	16018250
Chr1	15704950	15705200		Chr1	12401300	12401700		Chr1	16036700	16036750
Chr1	15706950	15707000		Chr1	12416850	12416900		Chr1	16045700	16045750
Chr1	15709250	15709300		Chr1	12424900	12426650		Chr1	16049500	16049550
Chr1	15720000	15720150		Chr1	12435200	12435500		Chr1	16049950	16050150
Chr1	15720650	15720700		Chr1	12440150	12440300		Chr1	16051750	16051800
Chr1	15721400	15721450		Chr1	12446500	12446550		Chr1	16052950	16053000
Chr1	15733200	15733250		Chr1	12455250	12455300		Chr1	16056100	16056150
Chr1	15736350	15736400		Chr1	12457600	12458300		Chr1	16096200	16096250
Chr1	15736900	15736950		Chr1	12466300	12466450		Chr1	16099700	16099750
Chr1	15737900	15738000		Chr1	12467850	12468200		Chr1	16110000	16110050
Chr1	15739950	15740000		Chr1	12468550	12469850		Chr1	16122000	16122250
Chr1	15740550	15740600		Chr1	12470200	12470450		Chr1	16124200	16124250
Chr1	15741350	15741600		Chr1	12470800	12471700		Chr1	16161400	16161450
Chr1	15742200	15742500		Chr1	12475450	12475550		Chr1	16169100	16169150
Chr1	15749100	15749150		Chr1	12476800	12477500		Chr1	16171750	16172000
Chr1	15749700	15749750		Chr1	12477900	12478050		Chr1	16183450	16183500
Chr1	15751050	15751100		Chr1	12483100	12483450		Chr1	16185550	16185600
Chr1	15752750	15753150		Chr1	12488500	12488550		Chr1	16187000	16187050
Chr1	15753950	15754150		Chr1	12497400	12497450		Chr1	16189500	16189550
Chr1	15754850	15754900		Chr1	12498850	12498900		Chr1	16197550	16197600
Chr1	15761450	15761500		Chr1	12499250	12499350		Chr1	16197950	16198000
Chr1	15762300	15762350		Chr1	12500000	12500050		Chr1	16199050	16199100
Chr1	15763350	15763450		Chr1	12500400	12500900		Chr1	16199450	16199550
Chr1	15764800	15764850		Chr1	12507000	12507100		Chr1	16206850	16206900
Chr1	15770100	15770150		Chr1	12508400	12508550		Chr1	16211550	16211600
Chr1	15775100	15775250		Chr1	12510850	12511700		Chr1	16225500	16225700
Chr1	15783850	15783900		Chr1	12512300	12512350		Chr1	16239850	16239900
Chr1	15784500	15784550		Chr1	12513550	12513600		Chr1	16243400	16243450
Chr1	15785550	15785600		Chr1	12514550	12514950		Chr1	16250050	16250100
Chr1	15785950	15786000		Chr1	12517250	12517700		Chr1	16257300	16257350
Chr1	15786550	15786600		Chr1	12519750	12519950		Chr1	16276600	16276650
Chr1	15792350	15792400		Chr1	12525150	12526800		Chr1	16277400	16277450
Chr1	15797300	15797350		Chr1	12527300	12527650		Chr1	16283950	16284000
Chr1	15798100	15798150		Chr1	12530100	12530400		Chr1	16285200	16285450
Chr1	15799100	15799150		Chr1	12548100	12548350		Chr1	16289000	16289050
Chr1	15801300	15801350		Chr1	12554750	12554800		Chr1	16302250	16302300
Chr1	15813350	15813750		Chr1	12555200	12557200		Chr1	16311950	16312000
Chr1	15817700	15817750		Chr1	12562200	12564300		Chr1	16321000	16321050
Chr1	15818550	15818600		Chr1	12565300	12566000		Chr1	16324300	16324350
Chr1	15819150	15819200		Chr1	12566400	12566450		Chr1	16336750	16337150
Chr1	15819900	15819950		Chr1	12567700	12567750		Chr1	16337700	16337750
Chr1	15820450	15820500		Chr1	12569150	12569600		Chr1	16346250	16346300
Chr1	15823050	15823100		Chr1	12573800	12573900		Chr1	16357550	16357650
Chr1	15826750	15826800		Chr1	12574300	12574650		Chr1	16366100	16366150
Chr1	15829300	15829350		Chr1	12576250	12578900		Chr1	16384850	16384900
Chr1	15830600	15830650		Chr1	12580750	12581850		Chr1	16399750	16399800
Chr1	15838300	15838350		Chr1	12590650	12591500		Chr1	16407000	16407050
Chr1	15844600	15845000		Chr1	12592000	12595450		Chr1	16490600	16490650
Chr1	15846450	15846700		Chr1	12603700	12604000		Chr1	16494700	16494750
Chr1	15853900	15854050		Chr1	12610750	12611050		Chr1	16505550	16505600
Chr1	15855400	15855450		Chr1	12614250	12614350		Chr1	16509800	16509950
Chr1	15859200	15859250		Chr1	12614800	12615450		Chr1	16512250	16512300
Chr1	15861100	15861150		Chr1	12618450	12618850		Chr1	16520350	16520400
Chr1	15862300	15862400		Chr1	12619200	12619550		Chr1	16525500	16525550
Chr1	15866450	15866500		Chr1	12620750	12621250		Chr1	16539050	16539100
Chr1	15866950	15867000		Chr1	12626500	12626700		Chr1	16542200	16542250
Chr1	15867900	15867950		Chr1	12627200	12627250		Chr1	16558150	16558450
Chr1	15868450	15868500		Chr1	12630950	12631300		Chr1	16582100	16582150
Chr1	15869050	15869350		Chr1	12631800	12631950		Chr1	16586200	16586250
Chr1	15872150	15872200		Chr1	12633200	12633300		Chr1	16587300	16587350
Chr1	15881000	15881100		Chr1	12635450	12636750		Chr1	16610600	16610650
Chr1	15902300	15902450		Chr1	12638700	12638750		Chr1	16630450	16630700
Chr1	15916500	15916550		Chr1	12640700	12640850		Chr1	16650100	16650150
Chr1	15953500	15953550		Chr1	12642600	12642650		Chr1	16683750	16683800
Chr1	15966900	15966950		Chr1	12643250	12643300		Chr1	16698400	16698450
Chr1	15967650	15967850		Chr1	12645150	12645300		Chr1	16724850	16724900
Chr1	15969100	15969150		Chr1	12646050	12646150		Chr1	16729300	16729350
Chr1	15971250	15971300		Chr1	12651200	12651300		Chr1	16734900	16734950
Chr1	15987050	15987100		Chr1	12651700	12652200		Chr1	16740250	16740300
Chr1	15988650	15988700		Chr1	12653150	12653350		Chr1	16743650	16743700
Chr1	15993900	15993950		Chr1	12662500	12662950		Chr1	16746750	16747150
Chr1	15995650	15995950		Chr1	12677000	12677050		Chr1	16748900	16749400
Chr1	15999500	15999550		Chr1	12684750	12684950		Chr1	16758900	16758950
Chr1	16010800	16011000		Chr1	12688750	12688950		Chr1	16766250	16766300
Chr1	16011650	16011950		Chr1	12691350	12692850		Chr1	16847250	16847400
Chr1	16015400	16015450		Chr1	12695350	12695400		Chr1	16862600	16862650
Chr1	16016700	16016800		Chr1	12703800	12704000		Chr1	16865900	16866000
Chr1	16020750	16020800		Chr1	12711150	12711200		Chr1	16874100	16874150
Chr1	16023650	16023700		Chr1	12713500	12714050		Chr1	16883600	16883650
Chr1	16024050	16024100		Chr1	12717900	12717950		Chr1	16901350	16901400
Chr1	16032500	16032550		Chr1	12720400	12720600		Chr1	16915350	16915400
Chr1	16037000	16037050		Chr1	12721300	12721950		Chr1	16946250	16946300
Chr1	16038250	16038300		Chr1	12728850	12728900		Chr1	16949050	16949100
Chr1	16049300	16049350		Chr1	12730050	12732100		Chr1	16950200	16950250
Chr1	16050550	16050750		Chr1	12732800	12734550		Chr1	16950700	16950750
Chr1	16062150	16062350		Chr1	12735050	12735200		Chr1	16993350	16993400
Chr1	16071350	16071400		Chr1	12738300	12738850		Chr1	17013550	17013600
Chr1	16071800	16071850		Chr1	12739850	12740000		Chr1	17025150	17025200
Chr1	16078350	16078400		Chr1	12742800	12742900		Chr1	17030750	17031150
Chr1	16086650	16086800		Chr1	12760400	12761600		Chr1	17036600	17036650
Chr1	16092450	16092500		Chr1	12765450	12765550		Chr1	17037550	17037600
Chr1	16097300	16097350		Chr1	12766200	12766500		Chr1	17043300	17043350
Chr1	16098150	16098200		Chr1	12767650	12767700		Chr1	17050550	17050600
Chr1	16102750	16102800		Chr1	12768100	12768400		Chr1	17072700	17072800
Chr1	16105450	16105600		Chr1	12768750	12768850		Chr1	17095900	17095950
Chr1	16106750	16106800		Chr1	12802750	12802800		Chr1	17197800	17197900
Chr1	16107950	16108000		Chr1	12804550	12804600		Chr1	17201000	17201050
Chr1	16119450	16119500		Chr1	12806150	12806250		Chr1	17213900	17214050
Chr1	16123550	16123600		Chr1	12807300	12807350		Chr1	17214450	17214500
Chr1	16124050	16124100		Chr1	12807850	12807900		Chr1	17244100	17244150
Chr1	16139850	16139900		Chr1	12809050	12809100		Chr1	17265350	17265450
Chr1	16162550	16162600		Chr1	12809500	12809800		Chr1	17362450	17362500
Chr1	16162950	16163000		Chr1	12810150	12810200		Chr1	17367850	17367900
Chr1	16166400	16166500		Chr1	12811400	12811450		Chr1	17450950	17451000
Chr1	16168800	16168850		Chr1	12813000	12813350		Chr1	17479850	17479900
Chr1	16169600	16169750		Chr1	12813700	12813900		Chr1	17495950	17496000
Chr1	16172350	16172400		Chr1	12815600	12816500		Chr1	17523200	17523250
Chr1	16184750	16184800		Chr1	12818250	12818550		Chr1	17530200	17530250
Chr1	16189900	16189950		Chr1	12821550	12821600		Chr1	17533350	17533400
Chr1	16196150	16196200		Chr1	12823750	12824650		Chr1	17550750	17550800
Chr1	16200250	16200300		Chr1	12832700	12832800		Chr1	17592850	17592900
Chr1	16203200	16203400		Chr1	12839400	12839650		Chr1	17618400	17618450
Chr1	16211650	16211700		Chr1	12845800	12846750		Chr1	17621250	17621300
Chr1	16213700	16213750		Chr1	12848200	12848450		Chr1	17627100	17627250
Chr1	16214100	16214150		Chr1	12851200	12851400		Chr1	17640400	17640450
Chr1	16215350	16215400		Chr1	12853950	12856000		Chr1	17657800	17657850
Chr1	16216750	16216800		Chr1	12862200	12862550		Chr1	17658350	17658750
Chr1	16219050	16219100		Chr1	12862900	12863400		Chr1	17669200	17669250
Chr1	16221300	16221900		Chr1	12866200	12867050		Chr1	17676100	17676150
Chr1	16222550	16222600		Chr1	12869150	12869250		Chr1	17680650	17680700
Chr1	16225900	16225950		Chr1	12870200	12870250		Chr1	17694700	17694750
Chr1	16240200	16240250		Chr1	12872400	12872500		Chr1	17696300	17696350
Chr1	16241450	16241500		Chr1	12873600	12874850		Chr1	17791600	17791650
Chr1	16241900	16241950		Chr1	12875500	12876950		Chr1	17817000	17817050
Chr1	16242800	16242850		Chr1	12887000	12888250		Chr1	17823600	17823650
Chr1	16280550	16280650		Chr1	12890100	12890150		Chr1	17833850	17833900
Chr1	16283250	16283300		Chr1	12894650	12895600		Chr1	17858900	17858950
Chr1	16301000	16301050		Chr1	12896300	12896700		Chr1	17897200	17897250
Chr1	16311850	16311900		Chr1	12900050	12900600		Chr1	17930200	17930250
Chr1	16330750	16330800		Chr1	12900950	12901300		Chr1	17991500	17991550
Chr1	16336050	16336100		Chr1	12901800	12902000		Chr1	18004800	18004850
Chr1	16337350	16337450		Chr1	12902850	12903000		Chr1	18006350	18006400
Chr1	16344100	16344450		Chr1	12904050	12904400		Chr1	18013300	18013350
Chr1	16349200	16350150		Chr1	12905650	12908350		Chr1	18053800	18053850
Chr1	16369350	16369400		Chr1	12916050	12916150		Chr1	18056500	18056550
Chr1	16370300	16370350		Chr1	12918650	12918900		Chr1	18086150	18086200
Chr1	16383250	16383300		Chr1	12926000	12926600		Chr1	18093850	18093900
Chr1	16393300	16393350		Chr1	12926950	12927050		Chr1	18098000	18098050
Chr1	16424750	16424800		Chr1	12929500	12929550		Chr1	18122300	18122350
Chr1	16450650	16450700		Chr1	12930050	12931450		Chr1	18124600	18124650
Chr1	16456350	16456400		Chr1	12932050	12932150		Chr1	18154600	18154650
Chr1	16495450	16495500		Chr1	12942150	12942850		Chr1	18158700	18158750
Chr1	16495950	16496000		Chr1	12943300	12943350		Chr1	18160750	18161100
Chr1	16496550	16496600		Chr1	12946750	12946950		Chr1	18215350	18215400
Chr1	16499850	16499900		Chr1	12949850	12949900		Chr1	18219350	18219400
Chr1	16500400	16500450		Chr1	12958000	12958650		Chr1	18234250	18234300
Chr1	16502000	16502050		Chr1	12959500	12960250		Chr1	18268650	18268700
Chr1	16504000	16504050		Chr1	12961800	12962050		Chr1	18277200	18277250
Chr1	16504750	16504800		Chr1	12963600	12963650		Chr1	18289450	18289500
Chr1	16507500	16507800		Chr1	12966850	12966900		Chr1	18303600	18303650
Chr1	16508550	16508700		Chr1	12967900	12968150		Chr1	18308150	18308200
Chr1	16510000	16510350		Chr1	12968600	12968900		Chr1	18338800	18338850
Chr1	16513850	16514100		Chr1	12976100	12976250		Chr1	18345050	18345100
Chr1	16514450	16514500		Chr1	12980250	12980650		Chr1	18373350	18373400
Chr1	16519050	16519550		Chr1	12983100	12983150		Chr1	18413200	18413250
Chr1	16523450	16523500		Chr1	12987450	12987900		Chr1	18424650	18424700
Chr1	16532400	16532500		Chr1	12992950	12993600		Chr1	18517200	18517250
Chr1	16533650	16533700		Chr1	12994600	12994750		Chr1	18523750	18523800
Chr1	16541400	16541450		Chr1	12995150	12996750		Chr1	18532000	18532050
Chr1	16552150	16552200		Chr1	12997600	12997650		Chr1	18540450	18540500
Chr1	16574350	16574400		Chr1	13006250	13006600		Chr1	18617300	18617350
Chr1	16576900	16576950		Chr1	13012750	13013000		Chr1	18628650	18628700
Chr1	16581500	16581550		Chr1	13015450	13015500		Chr1	18648050	18648100
Chr1	16586750	16586800		Chr1	13016050	13017650		Chr1	18666200	18666250
Chr1	16608050	16608100		Chr1	13021150	13021200		Chr1	18667750	18667800
Chr1	16630100	16630150		Chr1	13023400	13023650		Chr1	18671300	18671350
Chr1	16631350	16631700		Chr1	13025000	13025050		Chr1	18696200	18696250
Chr1	16634100	16634150		Chr1	13025800	13025850		Chr1	18740300	18740350
Chr1	16662300	16662500		Chr1	13027900	13028800		Chr1	18829950	18830000
Chr1	16663500	16663550		Chr1	13029550	13029650		Chr1	18848150	18848200
Chr1	16668700	16668750		Chr1	13030250	13030450		Chr1	18850650	18850700
Chr1	16671950	16672000		Chr1	13033900	13034100		Chr1	18855800	18855850
Chr1	16678650	16678700		Chr1	13036800	13037400		Chr1	18949250	18949300
Chr1	16683350	16683400		Chr1	13038900	13039600		Chr1	18955900	18955950
Chr1	16683850	16683950		Chr1	13042700	13042800		Chr1	18965050	18965350
Chr1	16698250	16698300		Chr1	13043150	13043400		Chr1	18966250	18966300
Chr1	16734300	16734350		Chr1	13044600	13044700		Chr1	18966750	18966850
Chr1	16736800	16736850		Chr1	13049700	13050150		Chr1	18982150	18982200
Chr1	16743850	16743900		Chr1	13056000	13056500		Chr1	18982800	18982850
Chr1	16747200	16747800		Chr1	13056900	13058200		Chr1	18983200	18983250
Chr1	16750450	16750500		Chr1	13058800	13060900		Chr1	19003700	19003750
Chr1	16753800	16753850		Chr1	13062400	13062550		Chr1	19129400	19129450
Chr1	16756000	16756050		Chr1	13064050	13064100		Chr1	19176600	19176650
Chr1	16757700	16757950		Chr1	13065100	13065450		Chr1	19257200	19257250
Chr1	16771300	16771350		Chr1	13065950	13066000		Chr1	19291300	19291700
Chr1	16847400	16847450		Chr1	13067800	13068950		Chr1	19314900	19314950
Chr1	16849100	16849150		Chr1	13069700	13069750		Chr1	19341850	19342400
Chr1	16854300	16854350		Chr1	13070650	13070900		Chr1	19342850	19342900
Chr1	16855450	16855500		Chr1	13075600	13075950		Chr1	19370600	19370650
Chr1	16875800	16875850		Chr1	13076400	13076450		Chr1	19377150	19377200
Chr1	16882350	16882550		Chr1	13080500	13080600		Chr1	19472800	19472850
Chr1	16935600	16935750		Chr1	13084700	13085950		Chr1	19480250	19480300
Chr1	16945450	16945500		Chr1	13086450	13086700		Chr1	19501950	19502000
Chr1	16947100	16947150		Chr1	13087350	13088600		Chr1	19527000	19527050
Chr1	16949450	16949500		Chr1	13089050	13089250		Chr1	19599050	19599100
Chr1	16950450	16950500		Chr1	13097400	13097450		Chr1	19636500	19636550
Chr1	16953500	16953650		Chr1	13104200	13104450		Chr1	19707150	19707200
Chr1	16957350	16957400		Chr1	13104850	13104950		Chr1	19709850	19709900
Chr1	16961000	16961050		Chr1	13106450	13106500		Chr1	19717050	19717100
Chr1	16961500	16961550		Chr1	13106850	13107150		Chr1	19725800	19725850
Chr1	17004150	17004200		Chr1	13107650	13108050		Chr1	19727050	19727100
Chr1	17019300	17019350		Chr1	13108400	13109350		Chr1	19732600	19732650
Chr1	17023950	17024000		Chr1	13110250	13110300		Chr1	19796700	19796750
Chr1	17025450	17025500		Chr1	13111650	13111800		Chr1	19812400	19812450
Chr1	17033200	17033250		Chr1	13112150	13112300		Chr1	19868950	19869000
Chr1	17040050	17040100		Chr1	13114250	13115000		Chr1	19952750	19952800
Chr1	17042350	17042400		Chr1	13119350	13119600		Chr1	19984600	19984650
Chr1	17042900	17043300		Chr1	13121450	13122000		Chr1	20016850	20016900
Chr1	17047000	17047050		Chr1	13125950	13126050		Chr1	20086100	20086150
Chr1	17081800	17081850		Chr1	13126850	13128550		Chr1	20163200	20163250
Chr1	17087000	17087050		Chr1	13129950	13130350		Chr1	20187700	20187750
Chr1	17090950	17091000		Chr1	13131900	13131950		Chr1	20190100	20190150
Chr1	17155100	17155150		Chr1	13134050	13134100		Chr1	20214350	20214400
Chr1	17160150	17160200		Chr1	13137900	13137950		Chr1	20216350	20216400
Chr1	17165500	17165550		Chr1	13139600	13140250		Chr1	20289500	20289550
Chr1	17196850	17197000		Chr1	13147550	13147700		Chr1	20313100	20313150
Chr1	17206250	17206300		Chr1	13148200	13149150		Chr1	20316200	20316550
Chr1	17212100	17212150		Chr1	13149800	13150450		Chr1	20317400	20317450
Chr1	17213850	17213900		Chr1	13151000	13151500		Chr1	20365650	20365700
Chr1	17214600	17214650		Chr1	13151850	13153250		Chr1	20394550	20394600
Chr1	17231200	17231350		Chr1	13153800	13154200		Chr1	20433650	20433700
Chr1	17265200	17265300		Chr1	13155750	13156350		Chr1	20467250	20467300
Chr1	17354900	17354950		Chr1	13159850	13160000		Chr1	20491550	20491600
Chr1	17362050	17362100		Chr1	13160800	13160850		Chr1	20510150	20510200
Chr1	17362550	17362600		Chr1	13161250	13161550		Chr1	20544750	20544800
Chr1	17414600	17414800		Chr1	13162750	13162900		Chr1	20560800	20560850
Chr1	17421900	17421950		Chr1	13164700	13165400		Chr1	20601150	20601200
Chr1	17442550	17442600		Chr1	13166200	13167300		Chr1	20630250	20630300
Chr1	17496350	17496400		Chr1	13171150	13171400		Chr1	20634800	20634850
Chr1	17499650	17499700		Chr1	13172950	13173300		Chr1	20658900	20658950
Chr1	17520300	17520800		Chr1	13173800	13173850		Chr1	20679450	20679500
Chr1	17523750	17523800		Chr1	13191500	13192600		Chr1	20682500	20682550
Chr1	17530300	17530350		Chr1	13198750	13198850		Chr1	20702500	20702550
Chr1	17575150	17575450		Chr1	13199800	13200100		Chr1	20795000	20795500
Chr1	17580000	17580050		Chr1	13201650	13201700		Chr1	20836650	20836700
Chr1	17592050	17592100		Chr1	13204750	13204800		Chr1	20920250	20920300
Chr1	17603200	17603250		Chr1	13212500	13212650		Chr1	20926400	20926450
Chr1	17609200	17609300		Chr1	13214050	13214150		Chr1	21115000	21115050
Chr1	17618450	17618500		Chr1	13215250	13216200		Chr1	21125250	21125450
Chr1	17620900	17620950		Chr1	13218350	13218600		Chr1	21133000	21133050
Chr1	17671900	17672250		Chr1	13219600	13220650		Chr1	21216850	21216900
Chr1	17672700	17672750		Chr1	13230450	13232900		Chr1	21226000	21226050
Chr1	17675350	17675400		Chr1	13234350	13234550		Chr1	21232400	21232450
Chr1	17743250	17743300		Chr1	13235350	13236600		Chr1	21249100	21249150
Chr1	17771900	17771950		Chr1	13237300	13237350		Chr1	21289650	21289700
Chr1	17772550	17772600		Chr1	13237700	13238600		Chr1	21302500	21302550
Chr1	17800700	17800750		Chr1	13239750	13239850		Chr1	21347100	21347150
Chr1	17821850	17821900		Chr1	13240350	13242300		Chr1	21347750	21347850
Chr1	17823350	17823400		Chr1	13242700	13242750		Chr1	21348700	21348750
Chr1	17823800	17823950		Chr1	13244150	13244650		Chr1	21354550	21354600
Chr1	17913150	17913200		Chr1	13246500	13246700		Chr1	21451150	21451200
Chr1	18004950	18005300		Chr1	13247400	13247650		Chr1	21506450	21506500
Chr1	18015200	18015250		Chr1	13248200	13249800		Chr1	21517550	21517600
Chr1	18020350	18020400		Chr1	13250300	13250400		Chr1	21531050	21531100
Chr1	18052150	18052200		Chr1	13250750	13251050		Chr1	21564050	21564100
Chr1	18054100	18054150		Chr1	13251700	13251800		Chr1	21607600	21607650
Chr1	18060250	18060300		Chr1	13256900	13257350		Chr1	21617450	21617500
Chr1	18065000	18065050		Chr1	13259250	13262200		Chr1	21619350	21619400
Chr1	18083800	18083850		Chr1	13263200	13263500		Chr1	21662550	21662750
Chr1	18153500	18153550		Chr1	13276050	13276100		Chr1	21684050	21684100
Chr1	18156650	18156700		Chr1	13282350	13282450		Chr1	21713000	21713050
Chr1	18158850	18158900		Chr1	13283150	13283200		Chr1	21717200	21717250
Chr1	18163000	18163050		Chr1	13286300	13288250		Chr1	21730350	21730400
Chr1	18175300	18175350		Chr1	13288850	13289100		Chr1	21730750	21730800
Chr1	18176400	18176450		Chr1	13290550	13290650		Chr1	21735550	21735600
Chr1	18314100	18314150		Chr1	13291900	13291950		Chr1	21748650	21748700
Chr1	18424700	18424750		Chr1	13293100	13294200		Chr1	21750000	21750050
Chr1	18464750	18464800		Chr1	13295250	13295300		Chr1	21753900	21753950
Chr1	18580400	18580450		Chr1	13296400	13296500		Chr1	21760700	21760750
Chr1	18587800	18587850		Chr1	13298250	13298300		Chr1	21865500	21865550
Chr1	18651950	18652000		Chr1	13298950	13299100		Chr1	21907500	21907550
Chr1	18656700	18656750		Chr1	13300650	13300700		Chr1	21959750	21959800
Chr1	18657550	18657600		Chr1	13301200	13301800		Chr1	22062300	22062400
Chr1	18747450	18747500		Chr1	13303050	13303350		Chr1	22063550	22063600
Chr1	18847400	18847450		Chr1	13305150	13305200		Chr1	22084350	22084400
Chr1	18848450	18848500		Chr1	13306000	13306450		Chr1	22087250	22087300
Chr1	18865300	18865350		Chr1	13307250	13307300		Chr1	22103650	22103700
Chr1	18867400	18867450		Chr1	13307900	13307950		Chr1	22125950	22126000
Chr1	18892300	18892350		Chr1	13310000	13310500		Chr1	22158700	22158750
Chr1	18907850	18907900		Chr1	13310950	13311000		Chr1	22253650	22253700
Chr1	18942100	18942150		Chr1	13311700	13311750		Chr1	22287450	22287500
Chr1	18963750	18963800		Chr1	13312300	13312550		Chr1	22309800	22309850
Chr1	18964650	18964700		Chr1	13313500	13313950		Chr1	22376750	22376800
Chr1	18966300	18966350		Chr1	13314400	13314550		Chr1	22442950	22443000
Chr1	18967200	18967250		Chr1	13323950	13324500		Chr1	22461100	22461150
Chr1	18968850	18968900		Chr1	13342450	13342900		Chr1	22494400	22494450
Chr1	18970600	18970650		Chr1	13345050	13345100		Chr1	22518350	22518400
Chr1	19054000	19054050		Chr1	13345650	13346150		Chr1	22590600	22590650
Chr1	19066150	19066200		Chr1	13346700	13346850		Chr1	22597900	22597950
Chr1	19067600	19067650		Chr1	13347500	13347550		Chr1	22656650	22656700
Chr1	19229300	19229350		Chr1	13348050	13349500		Chr1	22672150	22672200
Chr1	19231600	19231650		Chr1	13355200	13355600		Chr1	22688550	22688600
Chr1	19289650	19289700		Chr1	13356200	13357700		Chr1	22691950	22692000
Chr1	19301600	19301650		Chr1	13359200	13359350		Chr1	22735650	22735700
Chr1	19318550	19318600		Chr1	13360600	13361150		Chr1	22744400	22744450
Chr1	19338600	19338750		Chr1	13362300	13362350		Chr1	22791000	22791050
Chr1	19339200	19339250		Chr1	13366250	13366350		Chr1	22842400	22842450
Chr1	19340350	19340400		Chr1	13371450	13371600		Chr1	22884450	22884500
Chr1	19375250	19375650		Chr1	13386950	13387350		Chr1	22894250	22894300
Chr1	19405500	19405550		Chr1	13387700	13387800		Chr1	22927600	22927650
Chr1	19540500	19540550		Chr1	13388150	13389300		Chr1	22930850	22930900
Chr1	19574100	19574150		Chr1	13390050	13390550		Chr1	22958850	22958900
Chr1	19581600	19581650		Chr1	13397200	13397850		Chr1	22984150	22984200
Chr1	19598350	19598400		Chr1	13398250	13398400		Chr1	22987600	22987650
Chr1	19598950	19599000		Chr1	13400350	13400400		Chr1	23007400	23007450
Chr1	19623600	19623650		Chr1	13407450	13407550		Chr1	23050600	23050650
Chr1	19636450	19636500		Chr1	13408050	13409350		Chr1	23119250	23119300
Chr1	19679000	19679050		Chr1	13421700	13422500		Chr1	23119750	23119800
Chr1	19713450	19713550		Chr1	13424850	13425400		Chr1	23154650	23154700
Chr1	19723650	19723700		Chr1	13429900	13429950		Chr1	23167250	23167300
Chr1	19726800	19726850		Chr1	13430300	13431000		Chr1	23222500	23222550
Chr1	19758650	19758700		Chr1	13431400	13431700		Chr1	23251350	23251400
Chr1	19829400	19829450		Chr1	13433400	13433450		Chr1	23287950	23288000
Chr1	19894150	19894200		Chr1	13434500	13434550		Chr1	23329300	23329350
Chr1	19931950	19932000		Chr1	13435400	13435650		Chr1	23337800	23337850
Chr1	20062000	20062050		Chr1	13437150	13437250		Chr1	23363100	23363150
Chr1	20086500	20086550		Chr1	13437950	13438600		Chr1	23369700	23369750
Chr1	20087350	20087400		Chr1	13448600	13450050		Chr1	23394150	23394200
Chr1	20088350	20088550		Chr1	13453750	13453800		Chr1	23394800	23394850
Chr1	20163850	20163900		Chr1	13461500	13461550		Chr1	23398500	23398550
Chr1	20165800	20165850		Chr1	13462050	13462300		Chr1	23417100	23417150
Chr1	20188000	20188100		Chr1	13464950	13465200		Chr1	23452900	23452950
Chr1	20309500	20309550		Chr1	13473750	13474100		Chr1	23453400	23453450
Chr1	20332900	20332950		Chr1	13476450	13476500		Chr1	23462550	23462600
Chr1	20341500	20341550		Chr1	13477000	13477150		Chr1	23484450	23484500
Chr1	20349200	20349250		Chr1	13479200	13480150		Chr1	23558950	23559000
Chr1	20364350	20364400		Chr1	13486900	13487500		Chr1	23568950	23569000
Chr1	20390550	20390600		Chr1	13490100	13490150		Chr1	23718500	23718550
Chr1	20398100	20398150		Chr1	13495100	13496450		Chr1	23777350	23777400
Chr1	20398800	20398850		Chr1	13497550	13497650		Chr1	23778200	23778250
Chr1	20467200	20467250		Chr1	13502650	13502750		Chr1	23802000	23802050
Chr1	20477300	20477550		Chr1	13507500	13508850		Chr1	23804900	23804950
Chr1	20482850	20482900		Chr1	13512900	13512950		Chr1	23928600	23929150
Chr1	20501700	20501750		Chr1	13515000	13516050		Chr1	23930900	23930950
Chr1	20550850	20550900		Chr1	13516400	13516450		Chr1	24026500	24026550
Chr1	20558950	20559000		Chr1	13520800	13521200		Chr1	24052150	24052200
Chr1	20592500	20592550		Chr1	13522000	13522400		Chr1	24069550	24069600
Chr1	20671300	20671350		Chr1	13523550	13523600		Chr1	24075550	24075600
Chr1	20727950	20728000		Chr1	13524650	13524700		Chr1	24127150	24127200
Chr1	20767550	20767600		Chr1	13525800	13526100		Chr1	24128650	24128700
Chr1	20793150	20793200		Chr1	13526550	13526700		Chr1	24151750	24151800
Chr1	20795600	20795950		Chr1	13527500	13527600		Chr1	24195200	24195250
Chr1	20850150	20850200		Chr1	13528800	13529050		Chr1	24199950	24200200
Chr1	20926050	20926400		Chr1	13532950	13533000		Chr1	24214250	24214300
Chr1	20982050	20982100		Chr1	13544100	13545900		Chr1	24215050	24215100
Chr1	21028650	21028700		Chr1	13548150	13548500		Chr1	24243750	24243800
Chr1	21040900	21040950		Chr1	13549300	13549750		Chr1	24252400	24252800
Chr1	21053450	21053500		Chr1	13559850	13560100		Chr1	24337100	24337150
Chr1	21081150	21081200		Chr1	13565500	13566200		Chr1	24363200	24363250
Chr1	21114650	21114750		Chr1	13567000	13567150		Chr1	24425700	24425750
Chr1	21125450	21125500		Chr1	13568000	13568550		Chr1	24504300	24504350
Chr1	21196700	21196750		Chr1	13569000	13569050		Chr1	24512700	24512750
Chr1	21216350	21216400		Chr1	13569700	13570700		Chr1	24552900	24552950
Chr1	21232250	21232300		Chr1	13571300	13571350		Chr1	24553350	24553400
Chr1	21246850	21246900		Chr1	13571950	13573300		Chr1	24567350	24567400
Chr1	21256800	21256850		Chr1	13582100	13582200		Chr1	24575800	24575850
Chr1	21281750	21281800		Chr1	13583500	13583600		Chr1	24587700	24587750
Chr1	21302400	21302450		Chr1	13584900	13585250		Chr1	24636550	24636600
Chr1	21313750	21313800		Chr1	13586400	13586450		Chr1	24649400	24649450
Chr1	21314650	21314700		Chr1	13591100	13591250		Chr1	24651850	24651900
Chr1	21337850	21337900		Chr1	13591750	13592200		Chr1	24727100	24727150
Chr1	21349050	21349100		Chr1	13598100	13598250		Chr1	24751300	24751350
Chr1	21356650	21356700		Chr1	13598950	13599150		Chr1	24780500	24780550
Chr1	21431050	21431100		Chr1	13600400	13600450		Chr1	24784400	24784450
Chr1	21451350	21451400		Chr1	13601550	13602100		Chr1	24876150	24876250
Chr1	21452850	21452900		Chr1	13604000	13604150		Chr1	24905200	24905250
Chr1	21454100	21454250		Chr1	13616750	13616800		Chr1	24915500	24915550
Chr1	21466850	21466900		Chr1	13623950	13624550		Chr1	24916200	24916250
Chr1	21578300	21578350		Chr1	13634400	13634800		Chr1	24974900	24974950
Chr1	21594150	21594500		Chr1	13636650	13637250		Chr1	25027900	25027950
Chr1	21617350	21617450		Chr1	13637650	13637750		Chr1	25085400	25085450
Chr1	21620800	21620850		Chr1	13639200	13640250		Chr1	25090650	25090700
Chr1	21699250	21699300		Chr1	13643650	13643750		Chr1	25161800	25162100
Chr1	21709600	21709650		Chr1	13644600	13644750		Chr1	25162650	25162700
Chr1	21730100	21730150		Chr1	13646850	13647500		Chr1	25196000	25196050
Chr1	21747950	21748000		Chr1	13649550	13649700		Chr1	25229150	25229200
Chr1	21750950	21751000		Chr1	13651300	13651350		Chr1	25231350	25231400
Chr1	21751550	21751600		Chr1	13652450	13652500		Chr1	25279100	25279150
Chr1	21752400	21752450		Chr1	13653150	13653400		Chr1	25281300	25281350
Chr1	21753350	21753400		Chr1	13654600	13655250		Chr1	25362750	25362800
Chr1	21863350	21863400		Chr1	13658850	13660350		Chr1	25381950	25382000
Chr1	21868400	21868450		Chr1	13660750	13660800		Chr1	25512350	25512400
Chr1	21869350	21869400		Chr1	13666350	13668450		Chr1	25565400	25565450
Chr1	21942650	21942700		Chr1	13668950	13669200		Chr1	25577450	25577500
Chr1	21944000	21944050		Chr1	13671150	13671500		Chr1	25676750	25676800
Chr1	21964950	21965000		Chr1	13674200	13675750		Chr1	25690050	25690100
Chr1	22023850	22023900		Chr1	13682600	13682800		Chr1	25738500	25738550
Chr1	22033050	22033100		Chr1	13684450	13684750		Chr1	25746100	25746150
Chr1	22040700	22040750		Chr1	13686650	13686900		Chr1	25770650	25770700
Chr1	22061950	22062000		Chr1	13687600	13687800		Chr1	25800050	25800100
Chr1	22063150	22063200		Chr1	13695100	13695150		Chr1	25892300	25892350
Chr1	22104350	22104400		Chr1	13699400	13699800		Chr1	25920700	25920750
Chr1	22161500	22161550		Chr1	13704000	13704550		Chr1	25956350	25956400
Chr1	22231550	22231600		Chr1	13706400	13706650		Chr1	25971750	25972000
Chr1	22243450	22243500		Chr1	13707000	13707050		Chr1	26028100	26028150
Chr1	22305300	22305350		Chr1	13708600	13708700		Chr1	26029350	26029400
Chr1	22321400	22321450		Chr1	13709250	13709450		Chr1	26030900	26030950
Chr1	22322250	22322300		Chr1	13714500	13714550		Chr1	26046550	26046600
Chr1	22490300	22490350		Chr1	13716550	13717300		Chr1	26098300	26098350
Chr1	22590100	22590150		Chr1	13727800	13728600		Chr1	26113050	26113100
Chr1	22612900	22612950		Chr1	13729100	13729150		Chr1	26155650	26155700
Chr1	22680300	22680550		Chr1	13731700	13731750		Chr1	26187800	26187850
Chr1	22695400	22695650		Chr1	13737700	13737750		Chr1	26205450	26205500
Chr1	22696750	22696800		Chr1	13743100	13743150		Chr1	26209500	26209550
Chr1	22697200	22697250		Chr1	13751300	13751350		Chr1	26224000	26224050
Chr1	22704150	22704200		Chr1	13775650	13776100		Chr1	26238800	26238850
Chr1	22734900	22734950		Chr1	13780350	13780600		Chr1	26242700	26242750
Chr1	22805950	22806000		Chr1	13781650	13781700		Chr1	26250150	26250200
Chr1	22828150	22828200		Chr1	13784400	13784450		Chr1	26321900	26321950
Chr1	22922850	22922900		Chr1	13787400	13787450		Chr1	26336650	26336700
Chr1	23021200	23021250		Chr1	13793200	13793500		Chr1	26346600	26346650
Chr1	23025800	23025850		Chr1	13808300	13808650		Chr1	26367800	26367850
Chr1	23119050	23119100		Chr1	13810900	13811500		Chr1	26368800	26368850
Chr1	23119800	23119850		Chr1	13812050	13812900		Chr1	26370200	26370250
Chr1	23286650	23286700		Chr1	13813650	13813900		Chr1	26405500	26405550
Chr1	23331250	23331300		Chr1	13836100	13836500		Chr1	26412050	26412100
Chr1	23417650	23417700		Chr1	13837850	13838100		Chr1	26412750	26412800
Chr1	23440200	23440250		Chr1	13850550	13852500		Chr1	26415700	26415750
Chr1	23444800	23444850		Chr1	13854450	13854600		Chr1	26490550	26490600
Chr1	23453850	23453900		Chr1	13855350	13855700		Chr1	26538100	26538150
Chr1	23462650	23462700		Chr1	13856500	13857100		Chr1	26538800	26538850
Chr1	23475950	23476000		Chr1	13858650	13858700		Chr1	26602100	26602150
Chr1	23500700	23500750		Chr1	13859450	13859500		Chr1	26655200	26655250
Chr1	23534250	23534300		Chr1	13859850	13859900		Chr1	26668350	26668400
Chr1	23558600	23558650		Chr1	13860950	13861400		Chr1	26684750	26684800
Chr1	23567800	23567850		Chr1	13865850	13866100		Chr1	26707450	26707500
Chr1	23569450	23569500		Chr1	13866500	13867250		Chr1	26741150	26741200
Chr1	23702150	23702200		Chr1	13867700	13868900		Chr1	26774850	26774900
Chr1	23734200	23734250		Chr1	13869850	13870350		Chr1	26867500	26867550
Chr1	23750400	23750450		Chr1	13877650	13877700		Chr1	26883650	26883700
Chr1	23752650	23752700		Chr1	13879050	13879700		Chr1	26984050	26984100
Chr1	23838050	23838100		Chr1	13880050	13880400		Chr1	27007100	27007150
Chr1	23908050	23908100		Chr1	13881700	13884050		Chr1	27138350	27138400
Chr1	23924300	23924350		Chr1	13889850	13890850		Chr1	27163450	27163500
Chr1	23926950	23927000		Chr1	13894300	13895050		Chr1	27183800	27183850
Chr1	23927950	23928000		Chr1	13896250	13896400		Chr1	27233300	27233350
Chr1	23931000	23931050		Chr1	13901300	13907200		Chr1	27245650	27245700
Chr1	23931400	23931650		Chr1	13907700	13908200		Chr1	27265750	27265800
Chr1	23984050	23984100		Chr1	13908900	13908950		Chr1	27296900	27296950
Chr1	24086100	24086150		Chr1	13909700	13909800		Chr1	27335900	27335950
Chr1	24088450	24088500		Chr1	13912850	13912900		Chr1	27352650	27352700
Chr1	24117200	24117250		Chr1	13916950	13917350		Chr1	27407300	27407350
Chr1	24233050	24233100		Chr1	13918250	13918300		Chr1	27455250	27455300
Chr1	24293100	24293150		Chr1	13921600	13921650		Chr1	27479800	27479850
Chr1	24294750	24294800		Chr1	13925350	13925400		Chr1	27496000	27496050
Chr1	24305600	24305650		Chr1	13927000	13927050		Chr1	27563250	27563300
Chr1	24360200	24360300		Chr1	13927850	13928350		Chr1	27569200	27569250
Chr1	24387250	24387300		Chr1	13933950	13934050		Chr1	27596350	27596400
Chr1	24439150	24439200		Chr1	13937750	13937800		Chr1	27647300	27647350
Chr1	24544250	24544300		Chr1	13941050	13941100		Chr1	27764100	27764150
Chr1	24602300	24602350		Chr1	13941850	13941900		Chr1	27801550	27801600
Chr1	24632700	24632750		Chr1	13942300	13942350		Chr1	27845400	27845450
Chr1	24636600	24636750		Chr1	13953950	13954000		Chr1	27976550	27976600
Chr1	24658300	24658350		Chr1	13962600	13962650		Chr1	28024000	28024050
Chr1	24721100	24721300		Chr1	13966200	13966300		Chr1	28038050	28038100
Chr1	24781650	24781700		Chr1	13966650	13967050		Chr1	28045350	28045450
Chr1	24855200	24855250		Chr1	13978850	13980300		Chr1	28063950	28064000
Chr1	24971700	24971750		Chr1	13980650	13981000		Chr1	28069850	28069900
Chr1	24991100	24991150		Chr1	13981700	13981850		Chr1	28077150	28077200
Chr1	25126100	25126150		Chr1	13990150	13990550		Chr1	28104700	28104750
Chr1	25160450	25160500		Chr1	13991350	13991600		Chr1	28152000	28152050
Chr1	25161550	25161600		Chr1	13996000	13996050		Chr1	28258050	28258100
Chr1	25295300	25295350		Chr1	13997350	13997400		Chr1	28283700	28283750
Chr1	25395850	25395900		Chr1	13997800	13999450		Chr1	28287200	28287250
Chr1	25440700	25440750		Chr1	14000400	14000650		Chr1	28310100	28310150
Chr1	25526050	25526100		Chr1	14002700	14002900		Chr1	28315950	28316000
Chr1	25570200	25570250		Chr1	14004900	14005750		Chr1	28367200	28367250
Chr1	25596450	25596500		Chr1	14008400	14008900		Chr1	28416500	28416550
Chr1	25634400	25634450		Chr1	14009700	14010250		Chr1	28500350	28500400
Chr1	25648100	25648150		Chr1	14011050	14011250		Chr1	28537800	28537850
Chr1	25750900	25750950		Chr1	14011650	14012300		Chr1	28617400	28617450
Chr1	25804050	25804100		Chr1	14012700	14013700		Chr1	28944200	28944250
Chr1	25871650	25871700		Chr1	14014150	14014250		Chr1	28952500	28952550
Chr1	25951400	25951450		Chr1	14018500	14018550		Chr1	29006050	29006100
Chr1	26006050	26006100		Chr1	14018950	14019000		Chr1	29023300	29023350
Chr1	26017950	26018000		Chr1	14024350	14024600		Chr1	29026650	29026700
Chr1	26024100	26024150		Chr1	14030850	14031600		Chr1	29032650	29032700
Chr1	26031050	26031450		Chr1	14060400	14060450		Chr1	29059900	29059950
Chr1	26043600	26043650		Chr1	14064500	14064550		Chr1	29150050	29150100
Chr1	26066450	26066500		Chr1	14077350	14077550		Chr1	29264350	29264400
Chr1	26098250	26098300		Chr1	14091550	14092150		Chr1	29325500	29325550
Chr1	26178350	26178400		Chr1	14098600	14098650		Chr1	29329000	29329050
Chr1	26215100	26215150		Chr1	14099750	14099800		Chr1	29338300	29338350
Chr1	26282850	26282900		Chr1	14123650	14123700		Chr1	29353600	29353650
Chr1	26285250	26285300		Chr1	14138500	14138600		Chr1	29426150	29426200
Chr1	26311550	26311600		Chr1	14139250	14139850		Chr1	29476050	29476100
Chr1	26319350	26319400		Chr1	14141250	14141300		Chr1	29519200	29519250
Chr1	26319900	26319950		Chr1	14146350	14146550		Chr1	29521300	29521400
Chr1	26368450	26368500		Chr1	14146900	14147050		Chr1	29587600	29587650
Chr1	26369500	26369550		Chr1	14151300	14151450		Chr1	29622200	29622250
Chr1	26433500	26433550		Chr1	14152950	14153200		Chr1	29645450	29645500
Chr1	26438700	26438750		Chr1	14154700	14155200		Chr1	29770850	29770900
Chr1	26466950	26467000		Chr1	14163350	14163400		Chr1	29772250	29772300
Chr1	26507450	26507500		Chr1	14164150	14164650		Chr1	29807100	29807150
Chr1	26534250	26534300		Chr1	14165850	14166050		Chr1	29815250	29815300
Chr1	26556500	26556550		Chr1	14167100	14167600		Chr1	29867050	29867100
Chr1	26560250	26560300		Chr1	14169450	14169600		Chr1	29878400	29878450
Chr1	26627050	26627100		Chr1	14178000	14178350		Chr1	29922850	29922900
Chr1	26641550	26641600		Chr1	14180200	14180750		Chr1	30026000	30026050
Chr1	26721850	26721900		Chr1	14185400	14186050		Chr1	30062150	30062200
Chr1	26774450	26774500		Chr1	14187350	14187450		Chr1	30277200	30277250
Chr1	26829350	26829400		Chr1	14187850	14188250		Chr1	30302750	30302800
Chr1	26833700	26833750		Chr1	14191350	14191600		Chr1	30324100	30324150
Chr1	26883550	26883600		Chr1	14191950	14192750		Chr1	30329200	30329250
Chr1	26918000	26918050		Chr1	14207250	14207300		Chr1	30397650	30397700
Chr1	26951350	26951400		Chr1	14207850	14207900		Chr1	30408800	30408850
Chr1	27046150	27046200		Chr1	14208250	14208300		Chr2	33350	33400
Chr1	27170950	27171000		Chr1	14212600	14212650		Chr2	45900	45950
Chr1	27203200	27203250		Chr1	14217050	14217100		Chr2	46550	46600
Chr1	27254300	27254350		Chr1	14221600	14221650		Chr2	58950	59000
Chr1	27334950	27335000		Chr1	14224150	14224200		Chr2	59450	59500
Chr1	27356950	27357000		Chr1	14228200	14228400		Chr2	60450	60500
Chr1	27408250	27408300		Chr1	14232850	14232900		Chr2	64200	64250
Chr1	27463700	27463750		Chr1	14234650	14234700		Chr2	66100	66150
Chr1	27522300	27522350		Chr1	14238850	14238900		Chr2	141550	141600
Chr1	27562000	27562050		Chr1	14245800	14246150		Chr2	165800	165850
Chr1	27584300	27584350		Chr1	14246550	14246600		Chr2	192350	192450
Chr1	27619550	27619600		Chr1	14250000	14250100		Chr2	211350	211400
Chr1	27628450	27628500		Chr1	14254900	14255500		Chr2	225800	225850
Chr1	27697550	27697600		Chr1	14254050	14254350		Chr2	249050	249100
Chr1	27722300	27722350		Chr1	14259100	14259150		Chr2	262850	262900
Chr1	27777500	27777550		Chr1	14259650	14259700		Chr2	288850	288900
Chr1	27916100	27916150		Chr1	14264650	14264800		Chr2	364400	364450
Chr1	28106450	28106500		Chr1	14265550	14265650		Chr2	374250	374300
Chr1	28350800	28350850		Chr1	14266000	14266050		Chr2	374650	374700
Chr1	28387000	28387050		Chr1	14271750	14271950		Chr2	376700	376750
Chr1	28487000	28487050		Chr1	14272550	14272600		Chr2	451050	451100
Chr1	28492850	28492900		Chr1	14281100	14281150		Chr2	481350	481400
Chr1	28564200	28564250		Chr1	14286150	14286750		Chr2	486200	486250
Chr1	28570150	28570200		Chr1	14287450	14288350		Chr2	518300	518350
Chr1	28584450	28584500		Chr1	14296400	14299850		Chr2	519800	519850
Chr1	28701700	28701750		Chr1	14303450	14303550		Chr2	536500	536550
Chr1	28710850	28710900		Chr1	14304950	14305150		Chr2	566050	566100
Chr1	28719200	28719250		Chr1	14307000	14307200		Chr2	575900	575950
Chr1	28753550	28753600		Chr1	14308800	14309600		Chr2	605350	605400
Chr1	28786900	28786950		Chr1	14310500	14310600		Chr2	628600	628650
Chr1	28971300	28971350		Chr1	14311100	14311700		Chr2	677650	677700
Chr1	29003950	29004000		Chr1	14312300	14312400		Chr2	678950	679000
Chr1	29018350	29018400		Chr1	14318850	14318900		Chr2	718050	718100
Chr1	29194700	29194750		Chr1	14329350	14329400		Chr2	735150	735200
Chr1	29201250	29201300		Chr1	14330100	14330350		Chr2	765250	765300
Chr1	29224550	29224600		Chr1	14334900	14335250		Chr2	777000	777050
Chr1	29264800	29264850		Chr1	14430250	14430400		Chr2	819850	819900
Chr1	29290250	29290300		Chr1	14440850	14440950		Chr2	823300	823350
Chr1	29363950	29364000		Chr1	14442800	14442850		Chr2	823950	824000
Chr1	29379050	29379100		Chr1	14448700	14448750		Chr2	842100	842150
Chr1	29475150	29475200		Chr1	14463050	14463100		Chr2	893400	893450
Chr1	29477650	29477700		Chr1	14468050	14468100		Chr2	924050	924100
Chr1	29478350	29478400		Chr1	14472100	14472150		Chr2	927000	927050
Chr1	29488200	29488250		Chr1	14473500	14473650		Chr2	929900	929950
Chr1	29530250	29530300		Chr1	14474100	14474200		Chr2	930550	930600
Chr1	29770800	29770850		Chr1	14484100	14484700		Chr2	997200	997250
Chr1	29901600	29901650		Chr1	14491100	14491150		Chr2	1083650	1083700
Chr1	29916450	29916500		Chr1	14496050	14496200		Chr2	1084450	1084500
Chr1	30016550	30016600		Chr1	14505800	14505850		Chr2	1099000	1099050
Chr1	30090000	30090050		Chr1	14507400	14507600		Chr2	1108250	1108300
Chr1	30106000	30106050		Chr1	14508000	14508500		Chr2	1109800	1109850
Chr1	30117650	30117700		Chr1	14508900	14508950		Chr2	1140900	1140950
Chr1	30166550	30166600		Chr1	14509950	14510050		Chr2	1153900	1153950
Chr1	30352850	30352900		Chr1	14510500	14510600		Chr2	1164950	1165000
Chr2	4350	4400		Chr1	14543100	14543150		Chr2	1168300	1168350
Chr2	8400	8600		Chr1	14544000	14544600		Chr2	1201000	1201050
Chr2	14250	14300		Chr1	14582000	14582050		Chr2	1204650	1204700
Chr2	17900	17950		Chr1	14586600	14586650		Chr2	1216400	1216450
Chr2	21650	21700		Chr1	14587150	14587200		Chr2	1218950	1219000
Chr2	24000	24050		Chr1	14588900	14588950		Chr2	1221000	1221050
Chr2	28850	28900		Chr1	14599750	14599800		Chr2	1256800	1256850
Chr2	29500	29550		Chr1	14602850	14602900		Chr2	1257750	1257800
Chr2	30200	30250		Chr1	14606700	14607250		Chr2	1266350	1266500
Chr2	38900	38950		Chr1	14609200	14610550		Chr2	1307300	1307350
Chr2	59150	59200		Chr1	14657900	14658450		Chr2	1309250	1309300
Chr2	63650	63700		Chr1	14659650	14659700		Chr2	1309800	1309850
Chr2	64400	64450		Chr1	14660100	14660200		Chr2	1310900	1310950
Chr2	157850	157900		Chr1	14670300	14672450		Chr2	1329400	1329450
Chr2	171100	171150		Chr1	14673500	14673550		Chr2	1342150	1342400
Chr2	175750	175800		Chr1	14675550	14684250		Chr2	1342900	1342950
Chr2	214400	214450		Chr1	14684900	14691950		Chr2	1343550	1343600
Chr2	266800	266850		Chr1	14699000	14699050		Chr2	1344000	1344050
Chr2	287550	287650		Chr1	14699550	14700300		Chr2	1379200	1379250
Chr2	375700	375750		Chr1	14693550	14698550		Chr2	1391450	1391750
Chr2	377650	377950		Chr1	14701250	14701700		Chr2	1421900	1421950
Chr2	451100	451150		Chr1	14702250	14702850		Chr2	1483800	1483900
Chr2	463500	463550		Chr1	14703950	14704300		Chr2	1558250	1558300
Chr2	474950	475000		Chr1	14704950	14705250		Chr2	1579800	1579850
Chr2	483450	483500		Chr1	14706650	14709800		Chr2	1599800	1599850
Chr2	486800	486850		Chr1	14710800	14711150		Chr2	1634250	1634300
Chr2	506800	506850		Chr1	14712300	14713900		Chr2	1637950	1638000
Chr2	534050	534100		Chr1	14718350	14725200		Chr2	1649550	1649600
Chr2	535250	535300		Chr1	14725650	14732600		Chr2	1672150	1672500
Chr2	537000	537050		Chr1	14732950	14733000		Chr2	1699700	1699750
Chr2	565850	565900		Chr1	14734650	14736800		Chr2	1743750	1743800
Chr2	571600	572000		Chr1	14737950	14738950		Chr2	1748250	1748400
Chr2	576150	576200		Chr1	14739800	14740300		Chr2	1749400	1749450
Chr2	661600	661650		Chr1	14741000	14741550		Chr2	1756000	1756050
Chr2	670350	670400		Chr1	14742500	14745300		Chr2	1766850	1766900
Chr2	678150	678200		Chr1	14815800	14815850		Chr2	1768450	1768500
Chr2	793850	793900		Chr1	14885800	14891950		Chr2	1772850	1772900
Chr2	822500	822550		Chr1	14895500	14895550		Chr2	1774700	1774750
Chr2	823800	823850		Chr1	14917500	14917550		Chr2	1799400	1799450
Chr2	824550	824600		Chr1	14927200	14927350		Chr2	1802550	1802600
Chr2	827050	827100		Chr1	14927750	14934850		Chr2	1804800	1805000
Chr2	878850	878900		Chr1	14935650	14938000		Chr2	1806300	1806350
Chr2	895700	895750		Chr1	14938650	14939500		Chr2	1816100	1816150
Chr2	897800	897850		Chr1	14939850	14939950		Chr2	1829750	1829800
Chr2	930950	931000		Chr1	14942800	14943150		Chr2	1833500	1833550
Chr2	931350	931400		Chr1	14940500	14942250		Chr2	1837200	1837300
Chr2	951250	951300		Chr1	14944800	14946400		Chr2	1844500	1844550
Chr2	1005250	1005300		Chr1	14946750	14947000		Chr2	1846700	1846750
Chr2	1024500	1024550		Chr1	14949250	14954000		Chr2	1861350	1861400
Chr2	1091050	1091100		Chr1	14954350	14954650		Chr2	1863750	1863800
Chr2	1107900	1107950		Chr1	14955200	14957850		Chr2	1883200	1883250
Chr2	1109250	1109300		Chr1	14958400	14958550		Chr2	1933950	1934000
Chr2	1110450	1110500		Chr1	14959000	14959600		Chr2	1935300	1935350
Chr2	1113450	1113500		Chr1	14960000	14960400		Chr2	1954050	1954100
Chr2	1154800	1155300		Chr1	14960800	14960850		Chr2	1958000	1958050
Chr2	1198850	1198900		Chr1	14961550	14962300		Chr2	1984600	1984650
Chr2	1202450	1202500		Chr1	14963150	14965850		Chr2	1996000	1996050
Chr2	1214000	1214050		Chr1	14966350	14967100		Chr2	2000600	2000650
Chr2	1217450	1217500		Chr1	14967450	14967750		Chr2	2001000	2001050
Chr2	1219300	1219350		Chr1	14968100	14969450		Chr2	2003300	2003350
Chr2	1220550	1220900		Chr1	14970300	14978000		Chr2	2004350	2004400
Chr2	1222250	1222700		Chr1	14981100	14981150		Chr2	2006900	2006950
Chr2	1223500	1223550		Chr1	14987700	14988650		Chr2	2008150	2008200
Chr2	1238950	1239000		Chr1	14990250	14990350		Chr2	2019150	2019350
Chr2	1256850	1256900		Chr1	14992750	14992850		Chr2	2030950	2031000
Chr2	1289300	1289350		Chr1	14996350	14996650		Chr2	2043300	2043350
Chr2	1294200	1294250		Chr1	14997350	14997950		Chr2	2044000	2044050
Chr2	1302100	1302150		Chr1	14998500	14998850		Chr2	2045300	2045450
Chr2	1304800	1304850		Chr1	15009700	15015500		Chr2	2045850	2045900
Chr2	1305550	1305600		Chr1	15016150	15016300		Chr2	2046250	2046650
Chr2	1309300	1309350		Chr1	15017350	15017650		Chr2	2051250	2051300
Chr2	1320400	1320450		Chr1	15018350	15020000		Chr2	2053150	2053200
Chr2	1328950	1329000		Chr1	15022400	15022950		Chr2	2061850	2062200
Chr2	1342500	1342550		Chr1	15023650	15025600		Chr2	2080350	2080500
Chr2	1343600	1343650		Chr1	15025950	15026800		Chr2	2089900	2089950
Chr2	1346050	1346350		Chr1	15027150	15028600		Chr2	2092850	2092900
Chr2	1373500	1373550		Chr1	15029300	15030950		Chr2	2097500	2097550
Chr2	1387050	1387100		Chr1	15031750	15032150		Chr2	2099050	2099100
Chr2	1408350	1408450		Chr1	15032600	15033750		Chr2	2104250	2104300
Chr2	1410650	1410700		Chr1	15034950	15038300		Chr2	2120300	2120350
Chr2	1420100	1420150		Chr1	15043050	15043100		Chr2	2134800	2134850
Chr2	1454950	1455000		Chr1	15043700	15043750		Chr2	2135300	2135650
Chr2	1500400	1500450		Chr1	15058000	15058300		Chr2	2136100	2136150
Chr2	1537550	1537600		Chr1	15059400	15059450		Chr2	2152700	2152750
Chr2	1607250	1607450		Chr1	15060150	15060250		Chr2	2153100	2153150
Chr2	1613450	1613500		Chr1	15061100	15061150		Chr2	2185750	2185800
Chr2	1634450	1634500		Chr1	15065400	15065450		Chr2	2186850	2187150
Chr2	1645250	1645300		Chr1	15081850	15082050		Chr2	2202150	2202200
Chr2	1655100	1655150		Chr1	15082400	15083000		Chr2	2221650	2221700
Chr2	1665400	1665450		Chr1	15083450	15083500		Chr2	2229100	2229150
Chr2	1672700	1672750		Chr1	15084650	15084700		Chr2	2237300	2237350
Chr2	1687150	1687200		Chr1	15085100	15085450		Chr2	2244950	2245100
Chr2	1690000	1690050		Chr1	15085850	15085950		Chr2	2264400	2264450
Chr2	1710300	1710850		Chr1	15088400	15088750		Chr2	2265000	2265050
Chr2	1727850	1727900		Chr1	15090850	15091000		Chr2	2276650	2276700
Chr2	1729400	1729650		Chr1	15091850	15091900		Chr2	2278850	2278900
Chr2	1747950	1748100		Chr1	15093000	15093050		Chr2	2302350	2302400
Chr2	1748450	1748700		Chr1	15093900	15093950		Chr2	2305000	2305050
Chr2	1754550	1754600		Chr1	15094350	15095000		Chr2	2307050	2307100
Chr2	1755050	1755350		Chr1	15095550	15095650		Chr2	2307500	2307550
Chr2	1761450	1761750		Chr1	15096750	15096800		Chr2	2342750	2342800
Chr2	1763900	1763950		Chr1	15097600	15097650		Chr2	2347600	2347750
Chr2	1768100	1768150		Chr1	15098250	15098300		Chr2	2355800	2355850
Chr2	1769350	1769400		Chr1	15099900	15100650		Chr2	2360350	2360400
Chr2	1782450	1782500		Chr1	15101050	15101450		Chr2	2365900	2365950
Chr2	1784350	1784400		Chr1	15102200	15102850		Chr2	2375150	2375300
Chr2	1796400	1796450		Chr1	15105950	15106000		Chr2	2400350	2400450
Chr2	1804650	1804700		Chr1	15106700	15106750		Chr2	2401900	2401950
Chr2	1809150	1809200		Chr1	15107650	15107700		Chr2	2408500	2408550
Chr2	1810550	1810600		Chr1	15114100	15114150		Chr2	2410550	2410600
Chr2	1832450	1832500		Chr1	15122450	15122500		Chr2	2414300	2414350
Chr2	1837150	1837200		Chr1	15124200	15124250		Chr2	2418400	2418450
Chr2	1848850	1848900		Chr1	15134200	15134250		Chr2	2453100	2453150
Chr2	1863250	1863300		Chr1	15135100	15135150		Chr2	2465250	2465700
Chr2	1885150	1885200		Chr1	15135700	15136250		Chr2	2469500	2469550
Chr2	1905950	1906000		Chr1	15136700	15136850		Chr2	2469950	2470000
Chr2	1925250	1925350		Chr1	15137850	15138350		Chr2	2482650	2482700
Chr2	1951350	1951400		Chr1	15143100	15143150		Chr2	2487000	2487050
Chr2	1956250	1956300		Chr1	15144500	15144950		Chr2	2490950	2491000
Chr2	1981450	1981500		Chr1	15148100	15148250		Chr2	2494650	2495050
Chr2	1996050	1996100		Chr1	15159100	15159150		Chr2	2497950	2498350
Chr2	2000250	2000300		Chr1	15166700	15166800		Chr2	2501900	2502700
Chr2	2008450	2008500		Chr1	15168000	15168300		Chr2	2503550	2503600
Chr2	2044500	2044550		Chr1	15169500	15169900		Chr2	2505950	2506000
Chr2	2047150	2047200		Chr1	15171250	15171350		Chr2	2513400	2513450
Chr2	2049050	2049100		Chr1	15173300	15173350		Chr2	2524900	2524950
Chr2	2050600	2050650		Chr1	15173800	15173850		Chr2	2547750	2547800
Chr2	2051100	2051150		Chr1	15178600	15179000		Chr2	2551100	2551150
Chr2	2104850	2104900		Chr1	15182150	15182200		Chr2	2552300	2552350
Chr2	2106000	2106050		Chr1	15187100	15187150		Chr2	2560650	2561000
Chr2	2115450	2115500		Chr1	15190450	15190950		Chr2	2597500	2597550
Chr2	2123450	2123500		Chr1	15193300	15193350		Chr2	2620150	2620200
Chr2	2128750	2128800		Chr1	15193900	15194200		Chr2	2649850	2649900
Chr2	2134000	2134050		Chr1	15195050	15195600		Chr2	2651300	2651350
Chr2	2134450	2134500		Chr1	15196400	15197300		Chr2	2661600	2661650
Chr2	2136050	2136100		Chr1	15197700	15199050		Chr2	2708800	2708850
Chr2	2136550	2136650		Chr1	15200350	15201050		Chr2	2721200	2721250
Chr2	2176850	2176900		Chr1	15202250	15202450		Chr2	2725500	2725550
Chr2	2186150	2186200		Chr1	15204000	15204650		Chr2	2728000	2728050
Chr2	2186700	2186750		Chr1	15205150	15206550		Chr2	2741650	2741700
Chr2	2187650	2187700		Chr1	15207600	15207650		Chr2	2761900	2761950
Chr2	2188350	2188400		Chr1	15208900	15208950		Chr2	2766900	2766950
Chr2	2189750	2189800		Chr1	15226750	15226800		Chr2	2768200	2768250
Chr2	2190350	2190400		Chr1	15228100	15228450		Chr2	2780050	2780100
Chr2	2195700	2195750		Chr1	15233700	15233750		Chr2	2793250	2793300
Chr2	2209000	2209250		Chr1	15234300	15234350		Chr2	2810650	2810700
Chr2	2221400	2221450		Chr1	15237400	15237450		Chr2	2818350	2818400
Chr2	2228950	2229000		Chr1	15245650	15245700		Chr2	2823050	2823100
Chr2	2236550	2236800		Chr1	15248750	15248800		Chr2	2831200	2831250
Chr2	2253100	2253250		Chr1	15254650	15254700		Chr2	2848450	2848500
Chr2	2254950	2255000		Chr1	15261550	15261600		Chr2	2876700	2876750
Chr2	2260100	2260150		Chr1	15262100	15262250		Chr2	2877150	2877600
Chr2	2263000	2263050		Chr1	15265850	15265900		Chr2	2886500	2886550
Chr2	2264700	2264750		Chr1	15267150	15267550		Chr2	2887950	2888000
Chr2	2268600	2268650		Chr1	15297700	15297750		Chr2	2893900	2893950
Chr2	2274550	2274600		Chr1	15298100	15298150		Chr2	2906500	2906550
Chr2	2280000	2280100		Chr1	15310350	15310400		Chr2	2911100	2911150
Chr2	2281400	2281450		Chr1	15318550	15318700		Chr2	2913900	2913950
Chr2	2303900	2303950		Chr1	15324450	15324600		Chr2	2914650	2914700
Chr2	2306050	2306100		Chr1	15333950	15334000		Chr2	2945550	2945600
Chr2	2307600	2307650		Chr1	15348150	15348350		Chr2	2951600	2951650
Chr2	2345450	2345500		Chr1	15352400	15352450		Chr2	2983000	2983050
Chr2	2371900	2371950		Chr1	15355650	15355700		Chr2	2999300	2999450
Chr2	2373900	2374400		Chr1	15357400	15357450		Chr2	3000800	3000850
Chr2	2375750	2375900		Chr1	15360000	15360050		Chr2	3004750	3004800
Chr2	2377950	2378100		Chr1	15365550	15365600		Chr2	3005600	3005650
Chr2	2379350	2379400		Chr1	15370000	15370050		Chr2	3020150	3020200
Chr2	2379950	2380000		Chr1	15371300	15371350		Chr2	3021550	3021600
Chr2	2381200	2381250		Chr1	15389650	15389800		Chr2	3064250	3064300
Chr2	2390250	2390700		Chr1	15397450	15397600		Chr2	3067850	3067900
Chr2	2392550	2392600		Chr1	15407100	15407300		Chr2	3071200	3071300
Chr2	2394550	2394600		Chr1	15418200	15418250		Chr2	3074200	3074250
Chr2	2398150	2398550		Chr1	15419200	15419250		Chr2	3077000	3077050
Chr2	2399250	2399300		Chr1	15421450	15421650		Chr2	3081450	3081500
Chr2	2399650	2400100		Chr1	15424950	15425000		Chr2	3084250	3084300
Chr2	2400700	2400900		Chr1	15425600	15425650		Chr2	3095550	3095600
Chr2	2403950	2404250		Chr1	15429400	15429450		Chr2	3096800	3096850
Chr2	2408100	2408150		Chr1	15430200	15431150		Chr2	3097350	3097400
Chr2	2409750	2409900		Chr1	15432000	15432050		Chr2	3103950	3104000
Chr2	2411300	2411350		Chr1	15436950	15438000		Chr2	3114500	3114550
Chr2	2414850	2414950		Chr1	15442600	15442650		Chr2	3119450	3119700
Chr2	2418700	2418750		Chr1	15445850	15445900		Chr2	3125650	3125700
Chr2	2419300	2419350		Chr1	15446650	15446700		Chr2	3130450	3130500
Chr2	2420800	2420850		Chr1	15447600	15447650		Chr2	3138150	3138200
Chr2	2424100	2424150		Chr1	15456050	15456100		Chr2	3140500	3140550
Chr2	2433450	2433500		Chr1	15461750	15461850		Chr2	3149750	3150000
Chr2	2438750	2438800		Chr1	15463650	15463700		Chr2	3158350	3158400
Chr2	2444900	2444950		Chr1	15471200	15471250		Chr2	3164600	3164650
Chr2	2446000	2446050		Chr1	15513600	15513900		Chr2	3173700	3173750
Chr2	2449000	2449050		Chr1	15521750	15521800		Chr2	3174500	3174550
Chr2	2450800	2450850		Chr1	15536250	15536300		Chr2	3184900	3184950
Chr2	2465000	2465100		Chr1	15538100	15538600		Chr2	3186750	3186800
Chr2	2476700	2476750		Chr1	15539200	15539350		Chr2	3188200	3188250
Chr2	2484500	2484550		Chr1	15558000	15558650		Chr2	3202650	3202700
Chr2	2487100	2487150		Chr1	15585750	15585850		Chr2	3209850	3209900
Chr2	2491600	2491650		Chr1	15586350	15586400		Chr2	3269250	3269300
Chr2	2492650	2492950		Chr1	15587250	15587400		Chr2	3294150	3294200
Chr2	2497200	2497250		Chr1	15588550	15588600		Chr2	3330050	3330100
Chr2	2499500	2499550		Chr1	15589400	15589450		Chr2	3375550	3375600
Chr2	2501400	2501450		Chr1	15594850	15595400		Chr2	3402600	3402650
Chr2	2504350	2504550		Chr1	15595750	15595900		Chr2	3420750	3420850
Chr2	2510650	2510700		Chr1	15597400	15597500		Chr2	3483150	3483200
Chr2	2511850	2511900		Chr1	15597900	15598400		Chr2	3510750	3510800
Chr2	2512700	2512750		Chr1	15598900	15600900		Chr2	3540850	3540900
Chr2	2523800	2523950		Chr1	15601850	15602050		Chr2	3543000	3543050
Chr2	2543100	2543150		Chr1	15610200	15611100		Chr2	3546850	3546900
Chr2	2546800	2546850		Chr1	15611650	15612150		Chr2	3550000	3550050
Chr2	2547550	2547600		Chr1	15615200	15615250		Chr2	3565750	3565850
Chr2	2561200	2561250		Chr1	15615750	15615900		Chr2	3570950	3571000
Chr2	2574200	2574250		Chr1	15630850	15630900		Chr2	3576600	3576650
Chr2	2580000	2580100		Chr1	15632000	15632450		Chr2	3594050	3594100
Chr2	2583250	2583300		Chr1	15634450	15635050		Chr2	3596750	3596800
Chr2	2616850	2616900		Chr1	15635600	15636100		Chr2	3600200	3600250
Chr2	2619650	2619700		Chr1	15636800	15636850		Chr2	3618700	3618850
Chr2	2631750	2631850		Chr1	15637200	15637450		Chr2	3640100	3640150
Chr2	2637700	2638200		Chr1	15639050	15639100		Chr2	3644500	3644550
Chr2	2646000	2646050		Chr1	15641650	15641700		Chr2	3653400	3653450
Chr2	2657850	2657900		Chr1	15642400	15642450		Chr2	3660100	3660150
Chr2	2661350	2661400		Chr1	15642850	15642900		Chr2	3677600	3677650
Chr2	2662000	2662050		Chr1	15644500	15646450		Chr2	3681250	3681300
Chr2	2664050	2664100		Chr1	15649800	15649900		Chr2	3682550	3682600
Chr2	2667200	2667250		Chr1	15654450	15654500		Chr2	3704500	3704550
Chr2	2668350	2668400		Chr1	15656150	15656200		Chr2	3708300	3708350
Chr2	2669800	2669850		Chr1	15656850	15657450		Chr2	3722100	3722150
Chr2	2671550	2671600		Chr1	15661150	15661550		Chr2	3732450	3732500
Chr2	2676500	2676550		Chr1	15661950	15662250		Chr2	3735250	3735300
Chr2	2682550	2682600		Chr1	15664100	15664700		Chr2	3740400	3740450
Chr2	2691600	2691650		Chr1	15663050	15663500		Chr2	3747250	3747300
Chr2	2704650	2704700		Chr1	15672500	15672650		Chr2	3760600	3760650
Chr2	2709650	2710450		Chr1	15674400	15674750		Chr2	3762100	3762150
Chr2	2712400	2712900		Chr1	15676650	15676700		Chr2	3765850	3765900
Chr2	2722850	2722900		Chr1	15680500	15680550		Chr2	3800700	3800750
Chr2	2725550	2725600		Chr1	15688500	15689150		Chr2	3817000	3817050
Chr2	2727500	2727800		Chr1	15691900	15691950		Chr2	3820000	3820050
Chr2	2728150	2728200		Chr1	15692350	15692600		Chr2	3824150	3824200
Chr2	2728600	2728850		Chr1	15693600	15693900		Chr2	3834450	3834500
Chr2	2743100	2743150		Chr1	15703250	15703350		Chr2	3860300	3860650
Chr2	2769000	2769050		Chr1	15704100	15704150		Chr2	3864750	3864900
Chr2	2771950	2772000		Chr1	15706250	15706500		Chr2	3870700	3870750
Chr2	2773100	2773150		Chr1	15710250	15710300		Chr2	3872900	3872950
Chr2	2781900	2781950		Chr1	15716600	15716650		Chr2	3873900	3874000
Chr2	2783100	2783150		Chr1	15717100	15717150		Chr2	3875400	3875850
Chr2	2786450	2786500		Chr1	15724700	15724750		Chr2	3882450	3882500
Chr2	2786850	2786950		Chr1	15726700	15726750		Chr2	3882850	3882950
Chr2	2787900	2788150		Chr1	15727600	15728200		Chr2	3886200	3886250
Chr2	2792850	2792950		Chr1	15729200	15730300		Chr2	3886750	3886850
Chr2	2794500	2794550		Chr1	15728550	15728850		Chr2	3888450	3888500
Chr2	2801550	2801600		Chr1	15731600	15731700		Chr2	3903500	3903550
Chr2	2803150	2803300		Chr1	15747950	15748050		Chr2	3918050	3918100
Chr2	2805150	2805200		Chr1	15750550	15750600		Chr2	3921950	3922000
Chr2	2809900	2810100		Chr1	15760650	15761000		Chr2	3926350	3926400
Chr2	2810900	2810950		Chr1	15767900	15767950		Chr2	3926950	3927000
Chr2	2814550	2814600		Chr1	15787250	15787300		Chr2	3928000	3928050
Chr2	2821350	2821400		Chr1	15799600	15800600		Chr2	3932350	3932400
Chr2	2821900	2822100		Chr1	15806050	15806350		Chr2	3934050	3934100
Chr2	2824950	2825000		Chr1	15807100	15807350		Chr2	3935350	3935500
Chr2	2827350	2827400		Chr1	15808050	15808600		Chr2	3938750	3938800
Chr2	2829950	2830000		Chr1	15809100	15809600		Chr2	3944800	3944850
Chr2	2830900	2831200		Chr1	15810650	15810700		Chr2	3958250	3958350
Chr2	2833850	2833900		Chr1	15811050	15811150		Chr2	3962150	3962200
Chr2	2837100	2837750		Chr1	15812700	15812750		Chr2	3964350	3964400
Chr2	2838150	2838200		Chr1	15815550	15815600		Chr2	3977600	3977650
Chr2	2845650	2845700		Chr1	15816150	15816200		Chr2	3981800	3981850
Chr2	2866750	2866800		Chr1	15821500	15821550		Chr2	3999350	3999400
Chr2	2876600	2876650		Chr1	15823500	15823800		Chr2	4014100	4014150
Chr2	2879100	2879150		Chr1	15824850	15824900		Chr2	4029150	4029400
Chr2	2882300	2882400		Chr1	15828050	15828100		Chr2	4031200	4031250
Chr2	2886550	2886800		Chr1	15834300	15834350		Chr2	4034550	4034850
Chr2	2890750	2890800		Chr1	15835850	15836000		Chr2	4042550	4042600
Chr2	2903550	2903600		Chr1	15847950	15848000		Chr2	4050900	4050950
Chr2	2908000	2908850		Chr1	15848550	15848750		Chr2	4059050	4059100
Chr2	2913200	2913250		Chr1	15852200	15852700		Chr2	4090250	4090300
Chr2	2913700	2913750		Chr1	15853300	15853500		Chr2	4090900	4090950
Chr2	2914700	2914750		Chr1	15856550	15856600		Chr2	4091500	4091550
Chr2	2941150	2941200		Chr1	15857250	15857350		Chr2	4095600	4095650
Chr2	2945250	2945300		Chr1	15878850	15879450		Chr2	4124800	4124850
Chr2	3000650	3000700		Chr1	15881600	15881700		Chr2	4125900	4125950
Chr2	3006100	3006150		Chr1	15884950	15885400		Chr2	4127150	4127200
Chr2	3010300	3010350		Chr1	15885800	15887050		Chr2	4130350	4130400
Chr2	3012150	3012200		Chr1	15888350	15888600		Chr2	4135650	4135850
Chr2	3012550	3012650		Chr1	15889150	15890350		Chr2	4137300	4137700
Chr2	3018250	3018650		Chr1	15890700	15890850		Chr2	4138550	4138600
Chr2	3022400	3022450		Chr1	15894750	15895000		Chr2	4142150	4142200
Chr2	3024950	3025000		Chr1	15900400	15900500		Chr2	4153450	4153500
Chr2	3027350	3027400		Chr1	15903450	15903500		Chr2	4159700	4159800
Chr2	3028100	3028150		Chr1	15905650	15906650		Chr2	4164450	4164500
Chr2	3030800	3030850		Chr1	15907650	15907700		Chr2	4179400	4179450
Chr2	3033800	3034100		Chr1	15908150	15908350		Chr2	4182100	4182150
Chr2	3034650	3034700		Chr1	15910600	15910650		Chr2	4183400	4183450
Chr2	3037650	3037700		Chr1	15918000	15918350		Chr2	4189600	4189650
Chr2	3041650	3041700		Chr1	15918750	15918950		Chr2	4190400	4190450
Chr2	3056100	3056150		Chr1	15925400	15925650		Chr2	4192750	4192800
Chr2	3060150	3060200		Chr1	15926750	15926850		Chr2	4202900	4202950
Chr2	3065900	3066100		Chr1	15935450	15935850		Chr2	4211700	4211750
Chr2	3068850	3068900		Chr1	15939300	15941200		Chr2	4219200	4219250
Chr2	3071450	3071500		Chr1	15941800	15941950		Chr2	4230800	4230850
Chr2	3072800	3072850		Chr1	15942300	15942600		Chr2	4247900	4247950
Chr2	3073900	3073950		Chr1	15943400	15943850		Chr2	4258250	4258300
Chr2	3074350	3074450		Chr1	15944400	15945400		Chr2	4272250	4272300
Chr2	3076800	3076850		Chr1	15949050	15949100		Chr2	4279800	4279900
Chr2	3080800	3080850		Chr1	15954600	15954650		Chr2	4284500	4284550
Chr2	3084050	3084250		Chr1	15959800	15959950		Chr2	4286200	4286300
Chr2	3091950	3092000		Chr1	15960350	15960450		Chr2	4328500	4328550
Chr2	3095050	3095100		Chr1	15960800	15960850		Chr2	4328950	4329000
Chr2	3105750	3105800		Chr1	15961850	15961900		Chr2	4332600	4332650
Chr2	3107950	3108000		Chr1	15964600	15965050		Chr2	4378650	4378700
Chr2	3109900	3109950		Chr1	15965750	15965800		Chr2	4380600	4380750
Chr2	3112700	3112750		Chr1	15968600	15968650		Chr2	4384700	4384750
Chr2	3115800	3115850		Chr1	15972250	15972450		Chr2	4394500	4394550
Chr2	3119250	3119300		Chr1	15980800	15980950		Chr2	4404250	4404300
Chr2	3119850	3119900		Chr1	15984050	15984800		Chr2	4407450	4407500
Chr2	3120750	3121000		Chr1	15985250	15985500		Chr2	4411000	4411100
Chr2	3121450	3121550		Chr1	15986150	15986200		Chr2	4412950	4413000
Chr2	3122200	3122250		Chr1	15990600	15990700		Chr2	4413700	4414200
Chr2	3128950	3129000		Chr1	16003850	16003950		Chr2	4424250	4424300
Chr2	3133950	3134000		Chr1	16004450	16004950		Chr2	4433750	4433800
Chr2	3135300	3135350		Chr1	16012400	16013850		Chr2	4434350	4434400
Chr2	3139200	3139250		Chr1	16015900	16015950		Chr2	4450050	4450100
Chr2	3140450	3140500		Chr1	16018600	16018650		Chr2	4452550	4452600
Chr2	3141150	3141200		Chr1	16019500	16019800		Chr2	4460250	4460300
Chr2	3142750	3142800		Chr1	16021550	16021600		Chr2	4463300	4463350
Chr2	3147450	3147500		Chr1	16022250	16022300		Chr2	4463850	4463900
Chr2	3148400	3148450		Chr1	16025750	16025950		Chr2	4469250	4469300
Chr2	3150450	3150500		Chr1	16026600	16026650		Chr2	4480050	4480100
Chr2	3152300	3152350		Chr1	16027550	16027600		Chr2	4480750	4480800
Chr2	3174450	3174500		Chr1	16035200	16035250		Chr2	4482500	4482550
Chr2	3178000	3178050		Chr1	16068450	16068900		Chr2	4487800	4487850
Chr2	3179100	3179150		Chr1	16069600	16070000		Chr2	4491650	4491700
Chr2	3181500	3181700		Chr1	16077400	16077450		Chr2	4494350	4494400
Chr2	3182050	3182100		Chr1	16079700	16079750		Chr2	4500700	4500750
Chr2	3187650	3187700		Chr1	16083250	16083300		Chr2	4507450	4507500
Chr2	3201300	3201400		Chr1	16084500	16084550		Chr2	4519100	4519150
Chr2	3202450	3202500		Chr1	16091500	16091600		Chr2	4519900	4519950
Chr2	3204800	3204850		Chr1	16095150	16095300		Chr2	4520300	4520350
Chr2	3211000	3211050		Chr1	16103350	16103500		Chr2	4523800	4523850
Chr2	3215850	3216000		Chr1	16105950	16106000		Chr2	4547300	4547350
Chr2	3218150	3218200		Chr1	16112500	16112550		Chr2	4549950	4550000
Chr2	3218900	3218950		Chr1	16113850	16114750		Chr2	4553250	4553300
Chr2	3219600	3219650		Chr1	16116150	16117150		Chr2	4566000	4566050
Chr2	3223150	3223200		Chr1	16118250	16118650		Chr2	4566850	4566900
Chr2	3237850	3237900		Chr1	16124650	16125400		Chr2	4581300	4581350
Chr2	3262000	3262050		Chr1	16134050	16134250		Chr2	4588800	4588850
Chr2	3266550	3266600		Chr1	16135650	16135750		Chr2	4594700	4594750
Chr2	3282050	3282100		Chr1	16140250	16140300		Chr2	4599800	4599850
Chr2	3283100	3283150		Chr1	16142300	16142600		Chr2	4615300	4615350
Chr2	3283900	3283950		Chr1	16145400	16145900		Chr2	4649600	4649650
Chr2	3290800	3290850		Chr1	16146450	16146500		Chr2	4654250	4654300
Chr2	3324250	3324300		Chr1	16147950	16148500		Chr2	4682550	4682600
Chr2	3368600	3368650		Chr1	16156750	16156850		Chr2	4691050	4691100
Chr2	3375000	3375050		Chr1	16158200	16158300		Chr2	4712150	4712200
Chr2	3437100	3437150		Chr1	16158850	16158950		Chr2	4720550	4720600
Chr2	3446000	3446050		Chr1	16159400	16159750		Chr2	4725600	4725650
Chr2	3461750	3461800		Chr1	16160150	16160450		Chr2	4731800	4731850
Chr2	3477750	3477800		Chr1	16163750	16163900		Chr2	4738700	4738800
Chr2	3484550	3484600		Chr1	16164850	16164900		Chr2	4741950	4742000
Chr2	3509900	3509950		Chr1	16165250	16165400		Chr2	4751000	4751050
Chr2	3536000	3536050		Chr1	16165800	16165850		Chr2	4765450	4765500
Chr2	3537200	3537250		Chr1	16166900	16167350		Chr2	4772900	4772950
Chr2	3537750	3537800		Chr1	16167700	16168450		Chr2	4776650	4776700
Chr2	3540500	3540550		Chr1	16170100	16170150		Chr2	4824500	4824550
Chr2	3545200	3545250		Chr1	16171050	16171200		Chr2	4831200	4831250
Chr2	3551700	3552100		Chr1	16174750	16174800		Chr2	4832150	4832200
Chr2	3556150	3556250		Chr1	16175150	16175200		Chr2	4841000	4841050
Chr2	3557000	3557350		Chr1	16175700	16175850		Chr2	4848700	4848750
Chr2	3560950	3561000		Chr1	16181650	16181700		Chr2	4849700	4849900
Chr2	3567050	3567100		Chr1	16183950	16184000		Chr2	4858150	4858200
Chr2	3573950	3574350		Chr1	16190450	16190500		Chr2	4866200	4866350
Chr2	3578000	3578050		Chr1	16191100	16191150		Chr2	4880700	4880750
Chr2	3582250	3582300		Chr1	16191500	16191550		Chr2	4885600	4885650
Chr2	3583250	3583300		Chr1	16204200	16204250		Chr2	4886450	4886500
Chr2	3588950	3589250		Chr1	16206000	16206050		Chr2	4894450	4894500
Chr2	3591200	3591250		Chr1	16212200	16212250		Chr2	4896900	4896950
Chr2	3601950	3602000		Chr1	16214850	16214900		Chr2	4913200	4913250
Chr2	3603750	3603800		Chr1	16224550	16224600		Chr2	4915100	4915200
Chr2	3604250	3604350		Chr1	16231850	16232100		Chr2	4928250	4928300
Chr2	3605050	3605350		Chr1	16234100	16234250		Chr2	4940950	4941000
Chr2	3616850	3616900		Chr1	16236750	16237250		Chr2	4942000	4942050
Chr2	3618650	3618700		Chr1	16237650	16238100		Chr2	4942700	4942750
Chr2	3637750	3637950		Chr1	16245000	16245050		Chr2	4945050	4945100
Chr2	3639650	3639700		Chr1	16245450	16246650		Chr2	4950650	4950700
Chr2	3643600	3643650		Chr1	16247300	16247500		Chr2	4955850	4955900
Chr2	3648650	3648700		Chr1	16247900	16248800		Chr2	4958450	4958500
Chr2	3649300	3649350		Chr1	16251450	16254250		Chr2	4970450	4970500
Chr2	3651800	3652050		Chr1	16255850	16256900		Chr2	4973550	4973600
Chr2	3653100	3653150		Chr1	16258650	16260650		Chr2	4980600	4980650
Chr2	3653600	3653650		Chr1	16261100	16261200		Chr2	4981200	4981250
Chr2	3654100	3654700		Chr1	16261550	16262550		Chr2	4985650	4985700
Chr2	3657950	3658000		Chr1	16264850	16265650		Chr2	4987450	4987500
Chr2	3659700	3659750		Chr1	16269750	16269850		Chr2	4991900	4991950
Chr2	3671850	3671900		Chr1	16279200	16279300		Chr2	4992700	4992750
Chr2	3676700	3676750		Chr1	16282550	16282850		Chr2	4998350	4998400
Chr2	3677450	3677500		Chr1	16286450	16287800		Chr2	4999650	4999700
Chr2	3682500	3682550		Chr1	16290950	16293300		Chr2	5001350	5001600
Chr2	3688200	3688250		Chr1	16294550	16294900		Chr2	5019950	5020000
Chr2	3691000	3691050		Chr1	16295450	16295800		Chr2	5041150	5041200
Chr2	3709550	3709950		Chr1	16296300	16296350		Chr2	5043850	5044250
Chr2	3712050	3712100		Chr1	16297700	16299950		Chr2	5046400	5046450
Chr2	3712700	3712950		Chr1	16301700	16301750		Chr2	5059800	5059850
Chr2	3714250	3714600		Chr1	16302950	16304150		Chr2	5061700	5061750
Chr2	3724500	3724550		Chr1	16305500	16305850		Chr2	5062250	5062300
Chr2	3731750	3731800		Chr1	16306350	16306800		Chr2	5078150	5078200
Chr2	3733500	3733550		Chr1	16307150	16307200		Chr2	5083000	5083050
Chr2	3735200	3735250		Chr1	16307650	16307850		Chr2	5086350	5086500
Chr2	3736200	3736250		Chr1	16316750	16316800		Chr2	5089500	5089850
Chr2	3736800	3736850		Chr1	16317350	16317800		Chr2	5096950	5097000
Chr2	3738150	3739000		Chr1	16325250	16325550		Chr2	5098600	5098650
Chr2	3741250	3741300		Chr1	16325950	16326600		Chr2	5099950	5100150
Chr2	3742350	3742400		Chr1	16327000	16327200		Chr2	5100600	5100650
Chr2	3747800	3748150		Chr1	16327950	16328200		Chr2	5110000	5110050
Chr2	3751150	3751200		Chr1	16328750	16329450		Chr2	5110550	5110600
Chr2	3757800	3757850		Chr1	16333100	16333550		Chr2	5123950	5124150
Chr2	3767700	3767750		Chr1	16334550	16335400		Chr2	5125850	5125900
Chr2	3768950	3769000		Chr1	16339400	16339750		Chr2	5136000	5136050
Chr2	3770300	3770350		Chr1	16340650	16340700		Chr2	5138400	5138450
Chr2	3773850	3773900		Chr1	16341050	16342450		Chr2	5139050	5139100
Chr2	3774300	3774350		Chr1	16342850	16343600		Chr2	5143600	5143650
Chr2	3787700	3787750		Chr1	16345050	16345100		Chr2	5144550	5144600
Chr2	3798900	3799150		Chr1	16346700	16346800		Chr2	5154800	5154900
Chr2	3800800	3800850		Chr1	16347600	16348200		Chr2	5157250	5157300
Chr2	3803750	3804100		Chr1	16350550	16351350		Chr2	5158550	5158600
Chr2	3805500	3805550		Chr1	16351800	16354100		Chr2	5169900	5169950
Chr2	3808550	3808650		Chr1	16354650	16355400		Chr2	5170400	5170450
Chr2	3810250	3810300		Chr1	16356050	16356100		Chr2	5179150	5179200
Chr2	3812400	3812450		Chr1	16357000	16357150		Chr2	5184150	5184200
Chr2	3818250	3818300		Chr1	16358200	16358250		Chr2	5184750	5184800
Chr2	3824300	3824350		Chr1	16358700	16358950		Chr2	5212350	5212400
Chr2	3824850	3824900		Chr1	16359300	16361550		Chr2	5212800	5212850
Chr2	3828700	3828750		Chr1	16362250	16362750		Chr2	5227700	5227750
Chr2	3831300	3831500		Chr1	16363150	16364300		Chr2	5229700	5229750
Chr2	3831950	3832050		Chr1	16364700	16365750		Chr2	5233200	5233250
Chr2	3841700	3841750		Chr1	16366500	16367700		Chr2	5241500	5241550
Chr2	3848900	3848950		Chr1	16372950	16373000		Chr2	5243750	5243800
Chr2	3855850	3855900		Chr1	16378000	16378050		Chr2	5246700	5246750
Chr2	3856500	3856550		Chr1	16378550	16378750		Chr2	5251500	5251550
Chr2	3856900	3857100		Chr1	16380200	16381200		Chr2	5252550	5252600
Chr2	3858550	3858600		Chr1	16382000	16382050		Chr2	5254950	5255000
Chr2	3859900	3859950		Chr1	16386650	16387100		Chr2	5259800	5259850
Chr2	3861350	3861400		Chr1	16394050	16395200		Chr2	5260950	5261000
Chr2	3862200	3862250		Chr1	16395700	16396800		Chr2	5261700	5261750
Chr2	3865450	3865500		Chr1	16397450	16397500		Chr2	5264600	5264650
Chr2	3867200	3867250		Chr1	16398150	16398200		Chr2	5266950	5267050
Chr2	3868400	3868450		Chr1	16399350	16399400		Chr2	5268850	5268900
Chr2	3873700	3873750		Chr1	16400400	16401050		Chr2	5270100	5270150
Chr2	3877950	3878000		Chr1	16403650	16403950		Chr2	5271000	5271050
Chr2	3880050	3880100		Chr1	16407850	16408150		Chr2	5275150	5275200
Chr2	3887750	3887800		Chr1	16413500	16414800		Chr2	5290400	5290450
Chr2	3891800	3891850		Chr1	16418600	16422050		Chr2	5291700	5291750
Chr2	3894650	3894700		Chr1	16422400	16423800		Chr2	5306800	5306850
Chr2	3896250	3896300		Chr1	16430450	16430500		Chr2	5308500	5308550
Chr2	3898450	3898500		Chr1	16430900	16434150		Chr2	5308900	5308950
Chr2	3903550	3903750		Chr1	16439100	16439200		Chr2	5318850	5318900
Chr2	3916450	3916500		Chr1	16449050	16449250		Chr2	5341500	5341550
Chr2	3918450	3918500		Chr1	16449600	16449650		Chr2	5345700	5345750
Chr2	3926400	3926450		Chr1	16451600	16451650		Chr2	5351000	5351050
Chr2	3927900	3927950		Chr1	16452850	16452900		Chr2	5358400	5358450
Chr2	3928450	3928850		Chr1	16453300	16453750		Chr2	5359500	5359550
Chr2	3931200	3931250		Chr1	16455150	16455900		Chr2	5372250	5372300
Chr2	3934300	3934350		Chr1	16457350	16457900		Chr2	5378600	5378650
Chr2	3935200	3935250		Chr1	16458800	16458850		Chr2	5379650	5379700
Chr2	3935650	3935700		Chr1	16460000	16460250		Chr2	5382450	5382500
Chr2	3937850	3937900		Chr1	16462600	16463500		Chr2	5383900	5383950
Chr2	3938250	3938300		Chr1	16466600	16466850		Chr2	5391300	5391350
Chr2	3945200	3945250		Chr1	16467500	16467750		Chr2	5401550	5401600
Chr2	3948250	3948300		Chr1	16474600	16475400		Chr2	5402150	5402200
Chr2	3949500	3949550		Chr1	16476300	16476350		Chr2	5405900	5405950
Chr2	3950500	3950550		Chr1	16476850	16478100		Chr2	5407900	5407950
Chr2	3951200	3951250		Chr1	16483200	16483350		Chr2	5412200	5412250
Chr2	3952650	3952700		Chr1	16488900	16489300		Chr2	5425750	5425800
Chr2	3958700	3958750		Chr1	16491400	16491450		Chr2	5434500	5434600
Chr2	3962950	3963350		Chr1	16492800	16493050		Chr2	5437300	5437350
Chr2	3964000	3964050		Chr1	16497800	16499500		Chr2	5438900	5438950
Chr2	3967850	3967950		Chr1	16500850	16501100		Chr2	5441250	5441300
Chr2	3974250	3974300		Chr1	16506300	16506350		Chr2	5447350	5447400
Chr2	3974850	3974900		Chr1	16510850	16511050		Chr2	5449800	5449850
Chr2	3975450	3975500		Chr1	16511400	16511900		Chr2	5457950	5458000
Chr2	3977150	3977200		Chr1	16512700	16512750		Chr2	5459650	5459700
Chr2	3987500	3987550		Chr1	16515450	16515500		Chr2	5469550	5469600
Chr2	3988750	3988800		Chr1	16517450	16517500		Chr2	5479250	5479300
Chr2	3995000	3995050		Chr1	16518450	16518500		Chr2	5481900	5481950
Chr2	3996400	3996450		Chr1	16520750	16521200		Chr2	5485400	5485450
Chr2	3998300	3998350		Chr1	16521700	16522050		Chr2	5489200	5489250
Chr2	4000650	4000700		Chr1	16525000	16525050		Chr2	5491650	5491700
Chr2	4010850	4010900		Chr1	16528050	16528100		Chr2	5494850	5494900
Chr2	4016300	4016350		Chr1	16534850	16535150		Chr2	5500500	5500550
Chr2	4028700	4028750		Chr1	16535500	16535600		Chr2	5503450	5503950
Chr2	4030100	4030150		Chr1	16536000	16536550		Chr2	5528050	5528100
Chr2	4033000	4033400		Chr1	16538500	16538650		Chr2	5531400	5531450
Chr2	4035750	4035800		Chr1	16540100	16540200		Chr2	5534500	5534550
Chr2	4038350	4038400		Chr1	16543400	16543450		Chr2	5541450	5541500
Chr2	4039350	4040250		Chr1	16544350	16544400		Chr2	5565800	5565850
Chr2	4041700	4041750		Chr1	16545600	16547200		Chr2	5570600	5570650
Chr2	4043550	4043600		Chr1	16547550	16548350		Chr2	5573550	5573600
Chr2	4047050	4047150		Chr1	16551000	16551250		Chr2	5577450	5577500
Chr2	4054350	4054400		Chr1	16559050	16559300		Chr2	5578900	5578950
Chr2	4055650	4055700		Chr1	16561400	16561450		Chr2	5600750	5600800
Chr2	4065450	4065550		Chr1	16562050	16562450		Chr2	5604100	5604150
Chr2	4072900	4073050		Chr1	16564300	16564450		Chr2	5626150	5626200
Chr2	4089950	4090000		Chr1	16565900	16566000		Chr2	5627000	5627050
Chr2	4105900	4105950		Chr1	16568300	16568350		Chr2	5634050	5634100
Chr2	4106450	4107000		Chr1	16584850	16584900		Chr2	5634900	5634950
Chr2	4108400	4108450		Chr1	16589250	16589550		Chr2	5659100	5659150
Chr2	4126150	4126400		Chr1	16589900	16590000		Chr2	5662050	5662450
Chr2	4127600	4127650		Chr1	16590800	16592150		Chr2	5672000	5672050
Chr2	4128750	4128800		Chr1	16592500	16593500		Chr2	5710450	5710500
Chr2	4130450	4130500		Chr1	16593950	16600900		Chr2	5711800	5711850
Chr2	4133650	4133700		Chr1	16601900	16601950		Chr2	5716450	5716500
Chr2	4134300	4134350		Chr1	16602600	16603400		Chr2	5719500	5719550
Chr2	4135100	4135150		Chr1	16605000	16606350		Chr2	5723200	5723250
Chr2	4136500	4136550		Chr1	16610000	16610050		Chr2	5744250	5744300
Chr2	4142250	4142300		Chr1	16611750	16614250		Chr2	5770500	5770550
Chr2	4151250	4151450		Chr1	16614900	16615050		Chr2	5771900	5771950
Chr2	4154050	4154100		Chr1	16624500	16626450		Chr2	5783200	5783250
Chr2	4154650	4154700		Chr1	16629350	16629400		Chr2	5784650	5784700
Chr2	4155050	4155100		Chr1	16635200	16635250		Chr2	5786250	5786300
Chr2	4157750	4157800		Chr1	16636800	16637450		Chr2	5810400	5810800
Chr2	4159850	4160150		Chr1	16641050	16641400		Chr2	5816200	5816250
Chr2	4160550	4160650		Chr1	16641750	16641800		Chr2	5819950	5820000
Chr2	4162750	4162800		Chr1	16645800	16646100		Chr2	5849050	5849100
Chr2	4165000	4165050		Chr1	16650500	16651900		Chr2	5876400	5876450
Chr2	4166000	4166050		Chr1	16652800	16652850		Chr2	5893550	5893600
Chr2	4169550	4169600		Chr1	16658300	16658550		Chr2	5894450	5894500
Chr2	4172250	4172300		Chr1	16659700	16659850		Chr2	5895800	5895850
Chr2	4174050	4174100		Chr1	16660200	16660300		Chr2	5900350	5900400
Chr2	4174450	4174800		Chr1	16664150	16664350		Chr2	5901600	5901650
Chr2	4175600	4175650		Chr1	16666200	16666800		Chr2	5925950	5926000
Chr2	4178300	4178350		Chr1	16670350	16670400		Chr2	5967650	5967700
Chr2	4179450	4179850		Chr1	16671450	16671500		Chr2	5969000	5969050
Chr2	4180300	4180350		Chr1	16673250	16674450		Chr2	5973150	5973200
Chr2	4184300	4184350		Chr1	16676600	16676750		Chr2	5984800	5985000
Chr2	4186700	4186750		Chr1	16684800	16684850		Chr2	5985850	5985950
Chr2	4193300	4193350		Chr1	16685550	16686200		Chr2	5989050	5989100
Chr2	4194550	4194600		Chr1	16686800	16686850		Chr2	5990900	5990950
Chr2	4197250	4197300		Chr1	16689750	16690300		Chr2	5991750	5991800
Chr2	4197850	4197900		Chr1	16691300	16691950		Chr2	5992900	5993200
Chr2	4201300	4201350		Chr1	16694050	16694100		Chr2	6009200	6009250
Chr2	4202150	4202200		Chr1	16699250	16699650		Chr2	6020700	6020750
Chr2	4203050	4203100		Chr1	16700450	16700800		Chr2	6024650	6024700
Chr2	4204200	4204250		Chr1	16701350	16701900		Chr2	6029600	6029650
Chr2	4204900	4205150		Chr1	16702550	16702800		Chr2	6030050	6030100
Chr2	4206250	4206300		Chr1	16706450	16707900		Chr2	6049500	6049550
Chr2	4237400	4237450		Chr1	16709950	16710650		Chr2	6065350	6065400
Chr2	4243800	4243850		Chr1	16711100	16713050		Chr2	6068700	6068750
Chr2	4247850	4247900		Chr1	16720150	16720350		Chr2	6069350	6069400
Chr2	4250750	4250800		Chr1	16722000	16722550		Chr2	6070700	6070750
Chr2	4255200	4255250		Chr1	16723400	16724350		Chr2	6073100	6073150
Chr2	4275600	4275650		Chr1	16737650	16738750		Chr2	6074350	6074400
Chr2	4279700	4279750		Chr1	16741900	16742250		Chr2	6081600	6081650
Chr2	4284600	4284650		Chr1	16748150	16748200		Chr2	6094800	6094850
Chr2	4285100	4285150		Chr1	16751250	16751700		Chr2	6107500	6107550
Chr2	4285850	4285900		Chr1	16752450	16753200		Chr2	6120000	6120050
Chr2	4288500	4288550		Chr1	16754700	16755200		Chr2	6132700	6132750
Chr2	4298250	4298300		Chr1	16758500	16758550		Chr2	6151150	6151200
Chr2	4321100	4321150		Chr1	16761750	16761800		Chr2	6161750	6161800
Chr2	4321500	4321550		Chr1	16765350	16765450		Chr2	6194950	6195000
Chr2	4335300	4335350		Chr1	16768700	16768850		Chr2	6242350	6242400
Chr2	4358000	4358050		Chr1	16770500	16770950		Chr2	6268300	6268350
Chr2	4362450	4362550		Chr1	16772300	16772350		Chr2	6268750	6268800
Chr2	4363650	4363700		Chr1	16773500	16773800		Chr2	6295550	6295600
Chr2	4376350	4376400		Chr1	16774250	16774500		Chr2	6296350	6296550
Chr2	4378150	4378200		Chr1	16778100	16778900		Chr2	6306300	6306400
Chr2	4382600	4383000		Chr1	16779450	16779600		Chr2	6331200	6331250
Chr2	4383950	4384000		Chr1	16790500	16792550		Chr2	6332750	6332800
Chr2	4384450	4384500		Chr1	16793550	16794450		Chr2	6336450	6336500
Chr2	4385900	4385950		Chr1	16799100	16799500		Chr2	6340950	6341000
Chr2	4387800	4387850		Chr1	16802800	16802850		Chr2	6378200	6378350
Chr2	4394250	4394300		Chr1	16803300	16804800		Chr2	6413350	6413400
Chr2	4394800	4394850		Chr1	16805350	16805500		Chr2	6426850	6426900
Chr2	4396950	4397050		Chr1	16806500	16808000		Chr2	6435400	6435450
Chr2	4398800	4398850		Chr1	16810800	16811050		Chr2	6439500	6439550
Chr2	4401250	4401300		Chr1	16815300	16816550		Chr2	6462650	6462700
Chr2	4402300	4402350		Chr1	16819950	16820000		Chr2	6474100	6474150
Chr2	4405650	4405750		Chr1	16820550	16820700		Chr2	6477600	6477650
Chr2	4406800	4406850		Chr1	16822300	16822900		Chr2	6508950	6509100
Chr2	4409600	4409950		Chr1	16824950	16826450		Chr2	6516750	6516800
Chr2	4414500	4414550		Chr1	16827500	16827850		Chr2	6517450	6517500
Chr2	4426450	4426500		Chr1	16828600	16828850		Chr2	6530600	6530650
Chr2	4430900	4431250		Chr1	16829450	16829650		Chr2	6538800	6538850
Chr2	4433150	4433200		Chr1	16830500	16830550		Chr2	6549200	6549250
Chr2	4443050	4443100		Chr1	16839750	16839800		Chr2	6549950	6550000
Chr2	4444400	4444450		Chr1	16841050	16841600		Chr2	6554550	6554600
Chr2	4452600	4452650		Chr1	16842100	16843850		Chr2	6576150	6576200
Chr2	4454700	4454750		Chr1	16844250	16844650		Chr2	6593000	6593050
Chr2	4461950	4462000		Chr1	16858100	16859300		Chr2	6595450	6595800
Chr2	4467600	4467700		Chr1	16859900	16860800		Chr2	6620450	6620500
Chr2	4469200	4469250		Chr1	16861450	16861600		Chr2	6622300	6622350
Chr2	4485950	4486000		Chr1	16863250	16863500		Chr2	6653000	6653050
Chr2	4495800	4495850		Chr1	16864000	16864200		Chr2	6664550	6664600
Chr2	4510700	4510750		Chr1	16864900	16865050		Chr2	6695400	6695700
Chr2	4511800	4511850		Chr1	16866750	16866950		Chr2	6698000	6698050
Chr2	4513000	4513050		Chr1	16868200	16869000		Chr2	6701200	6701300
Chr2	4516700	4516750		Chr1	16870150	16871150		Chr2	6714200	6714250
Chr2	4520800	4520850		Chr1	16876800	16877250		Chr2	6720150	6720200
Chr2	4522150	4522200		Chr1	16878000	16878500		Chr2	6722200	6722250
Chr2	4523050	4523100		Chr1	16878900	16879900		Chr2	6722900	6722950
Chr2	4526750	4526850		Chr1	16881150	16881250		Chr2	6747850	6747900
Chr2	4537050	4537100		Chr1	16886300	16886350		Chr2	6755150	6755200
Chr2	4537600	4537650		Chr1	16886850	16887050		Chr2	6775250	6775300
Chr2	4539950	4540000		Chr1	16889300	16890250		Chr2	6781350	6781400
Chr2	4545300	4545350		Chr1	16890750	16891050		Chr2	6784050	6784100
Chr2	4549500	4549550		Chr1	16892150	16892250		Chr2	6820800	6820850
Chr2	4559600	4559650		Chr1	16896200	16896400		Chr2	6834950	6835000
Chr2	4565800	4565850		Chr1	16899400	16899750		Chr2	6848200	6848550
Chr2	4573450	4573500		Chr1	16902700	16903100		Chr2	6870300	6870350
Chr2	4573850	4573900		Chr1	16903800	16905900		Chr2	6880400	6880450
Chr2	4574450	4574500		Chr1	16923200	16923300		Chr2	6885350	6885400
Chr2	4583400	4583450		Chr1	16924950	16926050		Chr2	6914950	6915000
Chr2	4591350	4591400		Chr1	16930000	16930700		Chr2	6939550	6939600
Chr2	4595100	4595150		Chr1	16936100	16936350		Chr2	6969950	6970050
Chr2	4596000	4596050		Chr1	16936750	16936950		Chr2	6970700	6970750
Chr2	4606350	4606400		Chr1	16937950	16938200		Chr2	6971300	6971400
Chr2	4612450	4612500		Chr1	16938550	16939550		Chr2	6971750	6971900
Chr2	4621950	4622000		Chr1	16942650	16943400		Chr2	6991650	6991700
Chr2	4629650	4629700		Chr1	16944800	16944850		Chr2	7000950	7001000
Chr2	4633200	4633250		Chr1	16952100	16952200		Chr2	7010000	7010050
Chr2	4635250	4635300		Chr1	16961900	16962900		Chr2	7012550	7012600
Chr2	4640550	4640600		Chr1	16965800	16968250		Chr2	7017700	7017800
Chr2	4643350	4643400		Chr1	16969350	16969750		Chr2	7019000	7019050
Chr2	4646900	4647100		Chr1	16975000	16975450		Chr2	7085800	7085850
Chr2	4652950	4653000		Chr1	16984900	16985100		Chr2	7087300	7087350
Chr2	4654200	4654250		Chr1	16986050	16986400		Chr2	7088150	7088200
Chr2	4659400	4659450		Chr1	16986800	16986850		Chr2	7095900	7095950
Chr2	4662500	4662600		Chr1	16987250	16990100		Chr2	7157950	7158000
Chr2	4674450	4674500		Chr1	16996950	16997000		Chr2	7202750	7202800
Chr2	4675150	4675200		Chr1	16997800	16999250		Chr2	7204250	7204300
Chr2	4677350	4677400		Chr1	17004750	17005600		Chr2	7205600	7205750
Chr2	4677950	4678000		Chr1	17006250	17007400		Chr2	7211650	7211700
Chr2	4679800	4679850		Chr1	17008600	17008850		Chr2	7229600	7229650
Chr2	4685900	4685950		Chr1	17011850	17012050		Chr2	7232850	7232900
Chr2	4686600	4687050		Chr1	17015650	17015900		Chr2	7234650	7234950
Chr2	4689600	4689700		Chr1	17016500	17017250		Chr2	7250700	7250850
Chr2	4696050	4696300		Chr1	17017750	17017800		Chr2	7353100	7353150
Chr2	4699200	4699650		Chr1	17018450	17018500		Chr2	7357250	7357300
Chr2	4709050	4709100		Chr1	17020150	17020400		Chr2	7396900	7396950
Chr2	4722450	4722600		Chr1	17020800	17020900		Chr2	7405200	7405250
Chr2	4724100	4724150		Chr1	17021900	17022000		Chr2	7436500	7436550
Chr2	4728050	4728300		Chr1	17030250	17030300		Chr2	7451150	7451200
Chr2	4730550	4730600		Chr1	17035050	17035300		Chr2	7452500	7452550
Chr2	4738850	4738900		Chr1	17035850	17035900		Chr2	7601050	7601100
Chr2	4749950	4750000		Chr1	17049900	17050100		Chr2	7621250	7621300
Chr2	4755650	4755700		Chr1	17061650	17061750		Chr2	7683800	7683850
Chr2	4765850	4765900		Chr1	17064800	17065150		Chr2	7693000	7693050
Chr2	4767450	4767500		Chr1	17069900	17070150		Chr2	7701050	7701100
Chr2	4771200	4771250		Chr1	17071400	17071500		Chr2	7702850	7702900
Chr2	4774500	4774550		Chr1	17073650	17073700		Chr2	7741250	7741300
[truncated: 11,326 more rows]

## Sheet: supports Fig. 2D
CHG DMR1 only				CHG DMR1 and DMRi shared				CHG DMRi only
Chromosome	start	end		Chromosome	start	end		Chromosome	start	end
Chr1	76850	77550		Chr1	18450	18550		Chr1	71450	71500
Chr1	213500	213550		Chr1	44700	44750		Chr1	177700	177750
Chr1	238300	238400		Chr1	55950	56500		Chr1	233900	233950
Chr1	256650	256700		Chr1	193450	193550		Chr1	238850	238900
Chr1	291850	292250		Chr1	256150	256200		Chr1	314650	314700
Chr1	372500	372600		Chr1	257700	257750		Chr1	339100	339150
Chr1	423100	424150		Chr1	431350	431600		Chr1	405850	405900
Chr1	432750	433850		Chr1	500350	500400		Chr1	432200	432250
Chr1	501350	501400		Chr1	587700	588000		Chr1	670100	670150
Chr1	512650	513150		Chr1	696600	696650		Chr1	723550	723600
Chr1	540450	541000		Chr1	758700	758750		Chr1	724000	724050
Chr1	549700	550850		Chr1	759100	759150		Chr1	808350	808400
Chr1	634200	634400		Chr1	958600	958650		Chr1	877050	877100
Chr1	640300	640350		Chr1	1249900	1249950		Chr1	1077200	1077250
Chr1	670650	670800		Chr1	1286850	1286950		Chr1	1184850	1184900
Chr1	697350	697550		Chr1	1441900	1442000		Chr1	1314800	1314850
Chr1	718700	718750		Chr1	1445650	1445750		Chr1	1389450	1389500
Chr1	759550	760450		Chr1	1446100	1446200		Chr1	1472850	1472900
Chr1	774200	774250		Chr1	1705950	1706000		Chr1	1593300	1593350
Chr1	781050	781950		Chr1	1881900	1882200		Chr1	1735850	1735900
Chr1	784850	784950		Chr1	1975450	1975550		Chr1	1792100	1792150
Chr1	785350	785400		Chr1	2340250	2340300		Chr1	1865750	1865800
Chr1	789650	789700		Chr1	2587950	2588000		Chr1	1953300	1953350
Chr1	791750	792450		Chr1	2657500	2657800		Chr1	1955550	1955600
Chr1	822250	822450		Chr1	2800550	2800650		Chr1	1993150	1993200
Chr1	888700	889500		Chr1	2986450	2986500		Chr1	2029300	2029350
Chr1	944150	944400		Chr1	3023600	3024000		Chr1	2064250	2064300
Chr1	959250	959300		Chr1	3073450	3073900		Chr1	2132500	2132550
Chr1	1118600	1118650		Chr1	3074250	3074300		Chr1	2135850	2135900
Chr1	1160200	1160450		Chr1	3342950	3343000		Chr1	2157100	2157200
Chr1	1160950	1161250		Chr1	3413650	3413800		Chr1	2189200	2189450
Chr1	1184950	1185200		Chr1	3552000	3552050		Chr1	2430600	2430650
Chr1	1194300	1195100		Chr1	3573150	3573200		Chr1	2562850	2562900
Chr1	1275800	1275850		Chr1	3762950	3763000		Chr1	2569000	2569050
Chr1	1276600	1276650		Chr1	3926150	3926350		Chr1	2788550	2788600
Chr1	1289200	1289500		Chr1	4110100	4110150		Chr1	2832800	2832850
Chr1	1361000	1361050		Chr1	4112900	4112950		Chr1	2923500	2923550
Chr1	1430250	1431050		Chr1	4333700	4334100		Chr1	3275000	3275200
Chr1	1443100	1443150		Chr1	4583400	4583450		Chr1	3311800	3311850
Chr1	1443650	1444600		Chr1	4604050	4604100		Chr1	3313100	3313150
Chr1	1476450	1476750		Chr1	5098600	5098650		Chr1	3343550	3343600
Chr1	1522750	1523000		Chr1	5353700	5353750		Chr1	3360450	3360550
Chr1	1544450	1544500		Chr1	5658700	5658750		Chr1	3386500	3386550
Chr1	1592450	1592700		Chr1	5659150	5659200		Chr1	3467850	3467900
Chr1	1598300	1598500		Chr1	5701100	5701150		Chr1	3534650	3534700
Chr1	1613250	1614250		Chr1	5863000	5863400		Chr1	3796800	3796850
Chr1	1614600	1614650		Chr1	5899450	5899750		Chr1	3898150	3898200
Chr1	1617700	1617900		Chr1	6156550	6156950		Chr1	3898850	3898900
Chr1	1676750	1677050		Chr1	6158150	6158750		Chr1	4093600	4093650
Chr1	1705450	1705500		Chr1	6198700	6198750		Chr1	4283700	4283750
Chr1	1728750	1729300		Chr1	6302600	6303050		Chr1	4293950	4294200
Chr1	1791950	1792000		Chr1	6403650	6403900		Chr1	4331550	4331600
Chr1	1875650	1876750		Chr1	6404700	6404750		Chr1	4332200	4332300
Chr1	1937550	1937600		Chr1	6426350	6426400		Chr1	4409300	4409350
Chr1	2015400	2015450		Chr1	6470650	6470700		Chr1	4506550	4506800
Chr1	2072150	2072200		Chr1	6514600	6514800		Chr1	4597300	4597400
Chr1	2157550	2157650		Chr1	6539700	6539750		Chr1	4745300	4745350
Chr1	2233800	2234550		Chr1	6543100	6543150		Chr1	4955050	4955100
Chr1	2335150	2335250		Chr1	6593100	6593150		Chr1	4966250	4966500
Chr1	2415450	2415500		Chr1	6640300	6640350		Chr1	5035150	5035200
Chr1	2472900	2473300		Chr1	6657150	6657200		Chr1	5100800	5100850
Chr1	2531400	2531750		Chr1	6715400	6715500		Chr1	5103600	5103650
Chr1	2534700	2534750		Chr1	6721650	6722500		Chr1	5330000	5330050
Chr1	2540550	2540600		Chr1	6723000	6723250		Chr1	5353200	5353250
Chr1	2788400	2788500		Chr1	6736300	6736350		Chr1	5559250	5559300
Chr1	2907200	2907250		Chr1	6759650	6759700		Chr1	5574200	5574250
Chr1	2947350	2947400		Chr1	6770150	6770550		Chr1	5679200	5679250
Chr1	2993350	2993900		Chr1	7024150	7024250		Chr1	5694400	5694450
Chr1	3062000	3062150		Chr1	7077850	7077900		Chr1	5806300	5806350
Chr1	3063450	3063650		Chr1	7132800	7132900		Chr1	5866700	5866750
Chr1	3250600	3250950		Chr1	7138800	7138850		Chr1	5912000	5912050
Chr1	3251300	3251500		Chr1	7255050	7255400		Chr1	5912700	5912750
Chr1	3345400	3345800		Chr1	7281800	7281900		Chr1	5916150	5916200
Chr1	3361300	3361350		Chr1	7313100	7313200		Chr1	5917150	5917450
Chr1	3427850	3428000		Chr1	7365050	7365150		Chr1	5974750	5974900
Chr1	3497750	3498300		Chr1	7394550	7394650		Chr1	6044550	6044600
Chr1	3498850	3498950		Chr1	7505650	7505700		Chr1	6117650	6117750
Chr1	3537000	3537050		Chr1	7604950	7605050		Chr1	6119450	6119500
Chr1	3546800	3547800		Chr1	7665700	7665750		Chr1	6379450	6379500
Chr1	3603300	3603350		Chr1	7725700	7725850		Chr1	6380800	6380950
Chr1	3725000	3725050		Chr1	7761200	7761750		Chr1	6540700	6540750
Chr1	3730300	3730350		Chr1	7783900	7783950		Chr1	6566500	6566550
Chr1	3770950	3771100		Chr1	7935650	7935700		Chr1	6575000	6575150
Chr1	3771700	3771750		Chr1	7936600	7936650		Chr1	6577200	6577250
Chr1	3782100	3782150		Chr1	7960300	7961000		Chr1	6592100	6592150
Chr1	3800050	3800100		Chr1	8160300	8160350		Chr1	6648950	6649000
Chr1	3825900	3826150		Chr1	8170100	8170150		Chr1	6659750	6659800
Chr1	3827150	3827700		Chr1	8204900	8204950		Chr1	6707300	6707350
Chr1	3892350	3892750		Chr1	8205350	8205400		Chr1	6756350	6756600
Chr1	3910300	3910350		Chr1	8290350	8290400		Chr1	6806600	6806650
Chr1	3919900	3919950		Chr1	8291550	8291600		Chr1	6902350	6902400
Chr1	3926850	3926900		Chr1	8319750	8319800		Chr1	6906500	6906550
Chr1	3933100	3933400		Chr1	8392200	8392350		Chr1	7010500	7010750
Chr1	3980000	3980950		Chr1	8453500	8453550		Chr1	7031000	7031050
Chr1	4041600	4041650		Chr1	8622850	8622950		Chr1	7075300	7075350
Chr1	4061450	4061550		Chr1	8681950	8682100		Chr1	7290800	7290850
Chr1	4093200	4093300		Chr1	8691000	8691050		Chr1	7430600	7430650
Chr1	4093650	4094000		Chr1	8691700	8691750		Chr1	7519400	7519450
Chr1	4094350	4094550		Chr1	8741500	8741600		Chr1	7522250	7522300
Chr1	4115300	4115350		Chr1	8792650	8792750		Chr1	7571700	7571750
Chr1	4141950	4142000		Chr1	8793300	8793350		Chr1	7575850	7576100
Chr1	4209150	4209600		Chr1	8794400	8794500		Chr1	7585450	7585500
Chr1	4326400	4326550		Chr1	9004950	9005050		Chr1	7711550	7711600
Chr1	4330050	4330100		Chr1	9015600	9015650		Chr1	7747650	7747700
Chr1	4405850	4406800		Chr1	9137200	9137250		Chr1	7787800	7787850
Chr1	4407500	4407700		Chr1	9174350	9174500		Chr1	7810550	7810600
Chr1	4408050	4408350		Chr1	9188050	9188100		Chr1	7811250	7811450
Chr1	4408800	4408950		Chr1	9204100	9204200		Chr1	7819600	7819650
Chr1	4409350	4409650		Chr1	9204550	9204600		Chr1	7848550	7848600
Chr1	4410100	4410150		Chr1	9305550	9305600		Chr1	7852100	7852200
Chr1	4410500	4411200		Chr1	9373650	9373700		Chr1	8044100	8044150
Chr1	4415450	4416050		Chr1	9384300	9384350		Chr1	8150450	8150500
Chr1	4574350	4574400		Chr1	9548800	9548850		Chr1	8178350	8178400
Chr1	4597000	4597300		Chr1	9565000	9565050		Chr1	8200550	8200600
Chr1	4620450	4620800		Chr1	9573550	9573600		Chr1	8230650	8230700
Chr1	4648550	4648600		Chr1	9585700	9586000		Chr1	8236850	8236900
Chr1	4658250	4658450		Chr1	9626900	9627000		Chr1	8282800	8282850
Chr1	4682450	4682700		Chr1	9691050	9691100		Chr1	8283200	8283250
Chr1	4685950	4686050		Chr1	9817600	9817650		Chr1	8291100	8291150
Chr1	4705450	4705500		Chr1	9853250	9853300		Chr1	8371150	8371200
Chr1	4770100	4770750		Chr1	9862900	9863300		Chr1	8375600	8375650
Chr1	4773100	4773200		Chr1	9866400	9866600		Chr1	8409200	8409250
Chr1	4785900	4786600		Chr1	9879750	9879800		Chr1	8458350	8458400
Chr1	4786950	4787250		Chr1	9903750	9904050		Chr1	8461300	8461350
Chr1	4860400	4860550		Chr1	9916300	9916400		Chr1	8475950	8476000
Chr1	4896650	4896850		Chr1	9939350	9939550		Chr1	8477050	8477100
Chr1	4966600	4966850		Chr1	10115150	10115200		Chr1	8504250	8504500
Chr1	4992750	4992800		Chr1	10152850	10152900		Chr1	8573250	8573300
Chr1	5044850	5044900		Chr1	10156150	10156500		Chr1	8638300	8638350
Chr1	5055950	5056300		Chr1	10240000	10240050		Chr1	8730400	8730450
Chr1	5091800	5091850		Chr1	10349100	10349150		Chr1	8738200	8738250
Chr1	5099150	5099200		Chr1	10357150	10357250		Chr1	8739050	8739100
Chr1	5100650	5100700		Chr1	10497550	10497600		Chr1	8740850	8741050
Chr1	5101500	5102250		Chr1	10526900	10526950		Chr1	8791650	8791700
Chr1	5171900	5172100		Chr1	10527300	10527350		Chr1	8815750	8815800
Chr1	5198400	5198900		Chr1	10593450	10593500		Chr1	8835500	8835700
Chr1	5203600	5203650		Chr1	10652800	10652850		Chr1	8837400	8837900
Chr1	5285200	5285300		Chr1	10778700	10778750		Chr1	8870850	8870900
Chr1	5355250	5355500		Chr1	10801350	10801400		Chr1	8930400	8930450
Chr1	5356950	5357000		Chr1	10802500	10802550		Chr1	8936100	8936500
Chr1	5359050	5359150		Chr1	10802950	10803200		Chr1	8962950	8963000
Chr1	5378300	5378350		Chr1	10922400	10922450		Chr1	9013800	9013850
Chr1	5389600	5389850		Chr1	10930950	10931000		Chr1	9088100	9088150
Chr1	5391400	5391650		Chr1	10982700	10982750		Chr1	9097050	9097100
Chr1	5392450	5392700		Chr1	11005850	11005900		Chr1	9106350	9106400
Chr1	5436900	5437100		Chr1	11046250	11046500		Chr1	9126550	9127200
Chr1	5437450	5437800		Chr1	11129050	11129250		Chr1	9130400	9130450
Chr1	5531300	5531900		Chr1	11131600	11131650		Chr1	9135600	9135650
Chr1	5679300	5679350		Chr1	11132700	11132750		Chr1	9138800	9139050
Chr1	5681250	5681900		Chr1	11152700	11152800		Chr1	9201600	9201650
Chr1	5689800	5689850		Chr1	11230550	11230600		Chr1	9217350	9217400
Chr1	5691750	5691900		Chr1	11298400	11298500		Chr1	9370950	9371000
Chr1	5696250	5696700		Chr1	11298900	11299000		Chr1	9404200	9404250
Chr1	5699950	5700300		Chr1	11310250	11310350		Chr1	9511800	9511900
Chr1	5704150	5704250		Chr1	11325200	11325250		Chr1	9525150	9525200
Chr1	5710700	5710750		Chr1	11366000	11366050		Chr1	9583700	9583750
Chr1	5717300	5717350		Chr1	11410150	11410200		Chr1	9633100	9633150
Chr1	5718050	5718100		Chr1	11422150	11422200		Chr1	9661350	9661600
Chr1	5752200	5752250		Chr1	11517650	11517800		Chr1	9679900	9679950
Chr1	5798750	5799500		Chr1	11521900	11522400		Chr1	9683900	9683950
Chr1	5801150	5801200		Chr1	11526100	11526150		Chr1	9685300	9685350
Chr1	5867050	5867150		Chr1	11585850	11586300		Chr1	9719400	9719650
Chr1	5911700	5911900		Chr1	11609800	11609850		Chr1	9756800	9757200
Chr1	5912800	5912850		Chr1	11610200	11610600		Chr1	9778450	9778550
Chr1	5914050	5914100		Chr1	11661850	11662150		Chr1	9829400	9829450
Chr1	5916450	5916500		Chr1	11666600	11666650		Chr1	9856850	9856950
Chr1	5958650	5958950		Chr1	11667000	11667050		Chr1	9869050	9869100
Chr1	5965700	5966650		Chr1	11692600	11692650		Chr1	9907000	9907050
Chr1	5970750	5970950		Chr1	11704100	11704200		Chr1	9931600	9931650
Chr1	5974900	5975750		Chr1	11706550	11706600		Chr1	9943000	9943050
Chr1	6074800	6074850		Chr1	11707000	11707050		Chr1	9984250	9984450
Chr1	6075200	6075550		Chr1	11752400	11752450		Chr1	10006900	10006950
Chr1	6102450	6102500		Chr1	11804100	11804150		Chr1	10022850	10023250
Chr1	6140750	6141550		Chr1	11836650	11836700		Chr1	10027050	10027100
Chr1	6173350	6173400		Chr1	11859900	11859950		Chr1	10102200	10102250
Chr1	6210900	6210950		Chr1	11895800	11895850		Chr1	10155300	10155350
Chr1	6218550	6219200		Chr1	11901550	11901750		Chr1	10208800	10208850
Chr1	6233900	6234100		Chr1	11935950	11936000		Chr1	10266050	10266100
Chr1	6234600	6234650		Chr1	11981050	11981100		Chr1	10315150	10315200
Chr1	6235000	6235050		Chr1	12041150	12041350		Chr1	10317350	10317450
Chr1	6235800	6236100		Chr1	12060000	12060050		Chr1	10318700	10318750
Chr1	6236950	6237000		Chr1	12062350	12062550		Chr1	10347600	10347650
Chr1	6237600	6237650		Chr1	12062900	12062950		Chr1	10358200	10358450
Chr1	6263050	6263300		Chr1	12063450	12063500		Chr1	10358950	10359000
Chr1	6273500	6274150		Chr1	12070700	12070750		Chr1	10383400	10383650
Chr1	6379050	6379300		Chr1	12080000	12080400		Chr1	10384150	10384200
Chr1	6380650	6380750		Chr1	12084150	12084250		Chr1	10401150	10401200
Chr1	6454600	6456100		Chr1	12097450	12097500		Chr1	10472600	10472650
Chr1	6472850	6472900		Chr1	12155150	12155250		Chr1	10533750	10533800
Chr1	6473250	6473350		Chr1	12177150	12177200		Chr1	10545300	10545350
Chr1	6538550	6539000		Chr1	12183900	12183950		Chr1	10560550	10560600
Chr1	6540200	6540400		Chr1	12184800	12184850		Chr1	10594650	10594700
Chr1	6541250	6542400		Chr1	12218700	12218850		Chr1	10660300	10660350
Chr1	6556250	6556300		Chr1	12240750	12240900		Chr1	10660850	10661050
Chr1	6574000	6574150		Chr1	12270300	12270350		Chr1	10771900	10771950
Chr1	6574550	6574750		Chr1	12272050	12272100		Chr1	10777450	10777500
Chr1	6575350	6575400		Chr1	12278050	12278100		Chr1	10849150	10849200
Chr1	6615450	6615550		Chr1	12283050	12283150		Chr1	10859150	10859200
Chr1	6658250	6658300		Chr1	12286800	12287400		Chr1	10863750	10864150
Chr1	6659800	6660500		Chr1	12328100	12328500		Chr1	10913750	10913800
Chr1	6704150	6704800		Chr1	12329100	12329150		Chr1	10915700	10915750
Chr1	6705300	6706500		Chr1	12365700	12365750		Chr1	10931900	10932150
Chr1	6707050	6707150		Chr1	12389750	12389800		Chr1	10938800	10938850
Chr1	6707600	6709100		Chr1	12435200	12435450		Chr1	10966100	10966200
Chr1	6709500	6709750		Chr1	12446750	12446800		Chr1	10992600	10992650
Chr1	6718050	6718100		Chr1	12458050	12458250		Chr1	10994900	10995000
Chr1	6742950	6744250		Chr1	12469100	12469400		Chr1	11027250	11027300
Chr1	6759150	6759200		Chr1	12476950	12477500		Chr1	11050450	11050500
Chr1	6906100	6906400		Chr1	12483200	12483250		Chr1	11106000	11106050
Chr1	6927200	6927300		Chr1	12526600	12526750		Chr1	11106800	11106850
Chr1	7023500	7023750		Chr1	12555150	12555200		Chr1	11121200	11121250
Chr1	7035700	7037300		Chr1	12562500	12563150		Chr1	11140150	11140200
Chr1	7227850	7228150		Chr1	12564050	12564100		Chr1	11154400	11154450
Chr1	7241100	7241650		Chr1	12574400	12574500		Chr1	11155100	11155150
Chr1	7249700	7249750		Chr1	12591000	12591450		Chr1	11180300	11180350
Chr1	7251800	7252000		Chr1	12592150	12592550		Chr1	11184600	11184650
Chr1	7256050	7256100		Chr1	12592950	12593900		Chr1	11303700	11304100
Chr1	7256700	7257250		Chr1	12595000	12595100		Chr1	11368550	11368600
Chr1	7283350	7284100		Chr1	12615050	12615100		Chr1	11369650	11370050
Chr1	7344350	7344550		Chr1	12630950	12631200		Chr1	11405250	11405350
Chr1	7352950	7353050		Chr1	12631650	12631700		Chr1	11408600	11408650
Chr1	7365650	7365950		Chr1	12635500	12635550		Chr1	11491100	11491150
Chr1	7392300	7393400		Chr1	12640800	12640850		Chr1	11518200	11518250
Chr1	7475300	7475550		Chr1	12646100	12646150		Chr1	11519950	11520000
Chr1	7506050	7506100		Chr1	12651450	12651750		Chr1	11552200	11552250
Chr1	7541150	7541300		Chr1	12692050	12692100		Chr1	11567950	11568000
Chr1	7601450	7601500		Chr1	12824100	12824300		Chr1	11664200	11664250
Chr1	7710900	7710950		Chr1	12839400	12839550		Chr1	11705150	11705300
Chr1	7714650	7714700		Chr1	12846150	12846200		Chr1	11715650	11716050
Chr1	7717800	7718000		Chr1	12854950	12855000		Chr1	11734350	11734400
Chr1	7722000	7722050		Chr1	12872450	12872500		Chr1	11734750	11734800
Chr1	7722500	7722600		Chr1	12875800	12875850		Chr1	11753800	11753850
Chr1	7724950	7725000		Chr1	12876550	12876700		Chr1	11761200	11761250
Chr1	7729950	7730000		Chr1	12907850	12907900		Chr1	11791600	11791650
Chr1	7766300	7766550		Chr1	12918600	12918950		Chr1	11834100	11834150
Chr1	7787400	7787600		Chr1	12959500	12960250		Chr1	11840450	11840500
Chr1	7811450	7811550		Chr1	12961900	12961950		Chr1	11861350	11861400
Chr1	7833200	7833600		Chr1	12987800	12987900		Chr1	11880750	11880800
Chr1	7917750	7917800		Chr1	12993150	12993200		Chr1	11888250	11888300
Chr1	7975850	7976600		Chr1	12995350	12995800		Chr1	11896350	11896400
Chr1	7985200	7986450		Chr1	13012800	13012850		Chr1	11897900	11897950
Chr1	8016350	8016600		Chr1	13016900	13017100		Chr1	11898900	11898950
Chr1	8035600	8035650		Chr1	13024750	13024800		Chr1	11935400	11935450
Chr1	8044050	8044100		Chr1	13037200	13037250		Chr1	11939250	11939300
Chr1	8053750	8053800		Chr1	13039300	13039550		Chr1	11951700	11951750
Chr1	8114750	8116750		Chr1	13056800	13056850		Chr1	11960200	11960250
Chr1	8154200	8154350		Chr1	13059600	13059850		Chr1	11961050	11961100
Chr1	8178400	8178450		Chr1	13060250	13060300		Chr1	11965950	11966000
Chr1	8189850	8190550		Chr1	13062450	13062500		Chr1	11980150	11980200
Chr1	8201250	8201500		Chr1	13068050	13068200		Chr1	11982250	11982300
Chr1	8235900	8236500		Chr1	13104200	13104250		Chr1	11982900	11982950
Chr1	8237850	8238100		Chr1	13106850	13107000		Chr1	11984900	11984950
Chr1	8238500	8238900		Chr1	13114400	13114900		Chr1	12015500	12015550
Chr1	8252500	8252600		Chr1	13121850	13121950		Chr1	12016550	12016600
Chr1	8254800	8254900		Chr1	13139950	13140000		Chr1	12022400	12022450
Chr1	8266650	8267100		Chr1	13152800	13152850		Chr1	12032050	12032100
Chr1	8272400	8273000		Chr1	13160800	13160850		Chr1	12035050	12035100
Chr1	8276800	8279100		Chr1	13199800	13200100		Chr1	12037750	12037800
Chr1	8374550	8374600		Chr1	13214050	13214100		Chr1	12038650	12038700
Chr1	8374950	8375100		Chr1	13215400	13215450		Chr1	12039700	12040100
Chr1	8388750	8388800		Chr1	13219950	13220000		Chr1	12076450	12077100
Chr1	8409000	8409100		Chr1	13231800	13231850		Chr1	12078000	12078050
Chr1	8454550	8454600		Chr1	13250700	13250950		Chr1	12131350	12131600
Chr1	8456300	8456350		Chr1	13251500	13251550		Chr1	12141500	12141550
Chr1	8456750	8457200		Chr1	13259450	13260100		Chr1	12187200	12187500
Chr1	8460900	8460950		Chr1	13260550	13261050		Chr1	12205750	12205800
Chr1	8461600	8461700		Chr1	13261650	13261700		Chr1	12274350	12274400
Chr1	8471700	8472050		Chr1	13310050	13310400		Chr1	12310800	12310850
Chr1	8472600	8472650		Chr1	13324050	13324150		Chr1	12317150	12317200
Chr1	8473250	8473450		Chr1	13346050	13346100		Chr1	12330050	12330100
Chr1	8475150	8475250		Chr1	13355300	13355350		Chr1	12336200	12336250
Chr1	8476150	8476350		Chr1	13360600	13361000		Chr1	12338750	12339200
Chr1	8488700	8489700		Chr1	13388150	13388200		Chr1	12341850	12342050
Chr1	8490350	8490550		Chr1	13438500	13438550		Chr1	12346800	12346850
Chr1	8492750	8492800		Chr1	13448750	13448800		Chr1	12347300	12347350
Chr1	8495250	8495300		Chr1	13462050	13462100		Chr1	12376500	12376550
Chr1	8497300	8497550		Chr1	13487000	13487100		Chr1	12378000	12378050
Chr1	8512650	8512700		Chr1	13508350	13508400		Chr1	12399550	12399650
Chr1	8515500	8515550		Chr1	13515200	13515450		Chr1	12400000	12400250
Chr1	8538750	8539200		Chr1	13532600	13532650		Chr1	12404450	12404500
Chr1	8539600	8539750		Chr1	13544950	13545000		Chr1	12407000	12407050
Chr1	8543900	8543950		Chr1	13566950	13567000		Chr1	12440250	12440300
Chr1	8573150	8573200		Chr1	13572250	13572300		Chr1	12468300	12468350
Chr1	8577050	8577600		Chr1	13591150	13591200		Chr1	12471000	12471050
Chr1	8621100	8621450		Chr1	13640100	13640150		Chr1	12486750	12487100
Chr1	8644950	8645350		Chr1	13659650	13659900		Chr1	12497450	12497500
Chr1	8646150	8646400		Chr1	13666900	13667300		Chr1	12511800	12512200
Chr1	8647950	8648000		Chr1	13667900	13668100		Chr1	12513050	12513100
Chr1	8649100	8649550		Chr1	13669100	13669150		Chr1	12513550	12513600
Chr1	8661300	8661350		Chr1	13674250	13674400		Chr1	12514700	12514750
Chr1	8690400	8690550		Chr1	13675100	13675700		Chr1	12533250	12533300
Chr1	8723350	8723400		Chr1	13684550	13684600		Chr1	12555700	12555750
Chr1	8728800	8728850		Chr1	13699400	13699450		Chr1	12556750	12556800
Chr1	8729400	8729500		Chr1	13700100	13700150		Chr1	12566300	12566350
Chr1	8732300	8732350		Chr1	13729350	13729400		Chr1	12571650	12571700
Chr1	8733500	8733600		Chr1	13810900	13810950		Chr1	12579450	12579500
Chr1	8738650	8738700		Chr1	13814700	13814750		Chr1	12581400	12581850
Chr1	8745000	8745050		Chr1	13836250	13836500		Chr1	12629050	12629100
Chr1	8765650	8765700		Chr1	13890300	13890350		Chr1	12629900	12629950
Chr1	8775650	8775850		Chr1	13940950	13941000		Chr1	12632150	12632200
Chr1	8790050	8790550		Chr1	13966800	13966950		Chr1	12643150	12643200
Chr1	8791500	8791550		Chr1	14005350	14005500		Chr1	12643800	12643850
Chr1	8795400	8795850		Chr1	14012050	14012100		Chr1	12645150	12645300
Chr1	8798100	8798400		Chr1	14013500	14013550		Chr1	12665800	12666200
Chr1	8812550	8812750		Chr1	14154600	14154650		Chr1	12671850	12671900
Chr1	8831300	8831550		Chr1	14155450	14155500		Chr1	12702150	12702200
Chr1	8838350	8838400		Chr1	14164350	14164600		Chr1	12719100	12719150
Chr1	8869550	8870750		Chr1	14178200	14178250		Chr1	12723550	12723600
Chr1	8927650	8927750		Chr1	14187950	14188100		Chr1	12725650	12725900
Chr1	8928150	8928200		Chr1	14297800	14297850		Chr1	12727650	12727750
Chr1	8932250	8932300		Chr1	14298500	14298550		Chr1	12734400	12734450
Chr1	9005500	9005550		Chr1	14299000	14299050		Chr1	12739650	12739850
Chr1	9006950	9007000		Chr1	14304950	14305150		Chr1	12742650	12742700
Chr1	9007400	9007450		Chr1	14309000	14309050		Chr1	12749150	12749200
Chr1	9008900	9008950		Chr1	14609350	14609550		Chr1	12759450	12759500
Chr1	9011400	9011450		Chr1	14670950	14671000		Chr1	12761900	12761950
Chr1	9019350	9019450		Chr1	14677650	14677700		Chr1	12805100	12805150
Chr1	9044950	9045000		Chr1	14678100	14678150		Chr1	12809450	12809500
Chr1	9048100	9048150		Chr1	14681500	14681550		Chr1	12810250	12810300
Chr1	9062200	9062550		Chr1	14689850	14689900		Chr1	12821900	12821950
Chr1	9077650	9077750		Chr1	14744250	14744300		Chr1	12823000	12823050
Chr1	9081650	9081750		Chr1	14889750	14889800		Chr1	12826550	12826600
Chr1	9082700	9082950		Chr1	14890700	14890750		Chr1	12832450	12832500
Chr1	9138050	9138300		Chr1	15641350	15641450		Chr1	12834850	12834900
Chr1	9148050	9148100		Chr1	15664650	15664800		Chr1	12857750	12857800
Chr1	9175250	9175950		Chr1	15688850	15688900		Chr1	12864700	12864750
Chr1	9177350	9177800		Chr1	15885350	15885400		Chr1	12874850	12874900
Chr1	9205200	9205300		Chr1	15885950	15886000		Chr1	12889950	12890000
Chr1	9208850	9208900		Chr1	15886650	15886700		Chr1	12898600	12898650
Chr1	9234850	9234900		Chr1	15889550	15889600		Chr1	12899500	12899550
Chr1	9236000	9236150		Chr1	15905750	15905800		Chr1	12900100	12900150
Chr1	9237050	9237150		Chr1	15935500	15935800		Chr1	12903100	12903150
Chr1	9283550	9283600		Chr1	15939900	15940150		Chr1	12925500	12925550
Chr1	9292150	9292200		Chr1	15954800	15954900		Chr1	12926300	12926550
Chr1	9335450	9335650		Chr1	15959700	15959900		Chr1	12928000	12928050
Chr1	9354000	9354050		Chr1	15966050	15966100		Chr1	12930450	12930500
Chr1	9357850	9358050		Chr1	16004600	16004800		Chr1	12931300	12931350
Chr1	9367450	9367550		Chr1	16013050	16013300		Chr1	12931750	12931800
Chr1	9367900	9367950		Chr1	16019750	16020050		Chr1	12932550	12932600
Chr1	9374900	9374950		Chr1	16035200	16035250		Chr1	12944150	12944250
Chr1	9385000	9385050		Chr1	16134200	16134250		Chr1	12946150	12946200
Chr1	9412400	9412450		Chr1	16160350	16160400		Chr1	12950450	12950650
Chr1	9417100	9417150		Chr1	16163800	16163900		Chr1	12952300	12952350
Chr1	9418050	9418400		Chr1	16234200	16234250		Chr1	12958000	12958050
Chr1	9418900	9418950		Chr1	16259600	16259650		Chr1	12989350	12989400
Chr1	9432400	9432450		Chr1	16261150	16261200		Chr1	12996550	12996600
Chr1	9547050	9547200		Chr1	16279200	16279250		Chr1	13000250	13000300
Chr1	9547950	9548000		Chr1	16298550	16298900		Chr1	13000750	13000800
Chr1	9550700	9550750		Chr1	16299700	16299750		Chr1	13002400	13002450
Chr1	9559650	9559700		Chr1	16307550	16307600		Chr1	13007400	13007450
Chr1	9560150	9560200		Chr1	16328300	16328350		Chr1	13008400	13008450
Chr1	9572400	9572550		Chr1	16329000	16329050		Chr1	13019300	13019450
Chr1	9578850	9578900		Chr1	16353800	16353850		Chr1	13019900	13019950
Chr1	9579950	9580000		Chr1	16360550	16360600		Chr1	13021000	13021550
Chr1	9581400	9581600		Chr1	16400550	16400750		Chr1	13022200	13022250
Chr1	9587050	9587450		Chr1	16419200	16419250		Chr1	13042750	13042800
Chr1	9676500	9676900		Chr1	16421750	16421850		Chr1	13043400	13043450
Chr1	9679400	9679450		Chr1	16433450	16433500		Chr1	13055600	13055800
Chr1	9687550	9687600		Chr1	16439100	16439150		Chr1	13070350	13070400
Chr1	9688600	9689000		Chr1	16474800	16474900		Chr1	13080450	13080500
Chr1	9689450	9689500		Chr1	16476750	16476800		Chr1	13097700	13097900
Chr1	9706350	9706750		Chr1	16535950	16536100		Chr1	13098300	13098350
Chr1	9707850	9708000		Chr1	16545900	16546000		Chr1	13110250	13110300
Chr1	9708500	9708550		Chr1	16546400	16546500		Chr1	13123650	13123800
Chr1	9746300	9746550		Chr1	16547950	16548000		Chr1	13132800	13132850
Chr1	9754500	9756550		Chr1	16551200	16551250		Chr1	13133250	13133300
Chr1	9759050	9759450		Chr1	16561400	16561450		Chr1	13144850	13145000
Chr1	9762600	9762750		Chr1	16562350	16562400		Chr1	13147150	13147200
Chr1	9778350	9778450		Chr1	16566000	16566050		Chr1	13171150	13171200
Chr1	9811800	9812350		Chr1	16592550	16592600		Chr1	13179550	13179600
Chr1	9829250	9829300		Chr1	16593000	16593600		Chr1	13187950	13188000
Chr1	9836500	9836550		Chr1	16594250	16594300		Chr1	13189450	13189500
Chr1	9836950	9837600		Chr1	16595800	16596000		Chr1	13195750	13195800
Chr1	9842650	9842700		Chr1	16599400	16599700		Chr1	13200900	13200950
Chr1	9865350	9865900		Chr1	16601250	16601350		Chr1	13201500	13201900
Chr1	9883900	9884100		Chr1	16625700	16625750		Chr1	13204450	13204700
Chr1	9894500	9894550		Chr1	16641100	16641150		Chr1	13212800	13212850
Chr1	9900800	9900850		Chr1	16666650	16666700		Chr1	13218550	13218600
Chr1	9901650	9901850		Chr1	16670350	16670400		Chr1	13238100	13238150
Chr1	9909500	9909550		Chr1	16699250	16699300		Chr1	13238850	13238900
Chr1	9915450	9915800		Chr1	16737800	16737850		Chr1	13239800	13239850
Chr1	9918450	9919350		Chr1	16738300	16738350		Chr1	13242550	13242600
Chr1	9925800	9926200		Chr1	16794000	16794250		Chr1	13247600	13247650
Chr1	9926850	9926900		Chr1	16803750	16803800		Chr1	13249250	13249300
Chr1	9958650	9958850		Chr1	16815900	16815950		Chr1	13249750	13249800
Chr1	10008300	10008700		Chr1	16841050	16841100		Chr1	13250150	13250250
Chr1	10012850	10013300		Chr1	16844400	16844450		Chr1	13268000	13268100
Chr1	10021350	10022200		Chr1	16879450	16879500		Chr1	13268850	13268900
Chr1	10060700	10060800		Chr1	16890200	16890250		Chr1	13271100	13271450
Chr1	10118700	10118750		Chr1	16896150	16896250		Chr1	13278950	13279000
Chr1	10144850	10144950		Chr1	16923250	16923300		Chr1	13284650	13284700
Chr1	10154700	10154750		Chr1	16929800	16929850		Chr1	13286450	13286500
Chr1	10159800	10159850		Chr1	16930300	16930350		Chr1	13291150	13291200
Chr1	10161000	10161100		Chr1	16938750	16938800		Chr1	13293050	13293550
Chr1	10161800	10161900		Chr1	16939150	16939550		Chr1	13295400	13295450
Chr1	10206950	10207000		Chr1	16966000	16966050		Chr1	13295800	13296650
Chr1	10221200	10221300		Chr1	16966400	16966600		Chr1	13306200	13306250
Chr1	10222150	10222350		Chr1	16967650	16967700		Chr1	13306700	13306750
Chr1	10259900	10259950		Chr1	16968100	16968150		Chr1	13310750	13310800
Chr1	10314500	10314850		Chr1	16985650	16985700		Chr1	13311500	13311900
Chr1	10315400	10315450		Chr1	16987850	16987900		Chr1	13328800	13328850
Chr1	10330050	10330150		Chr1	17020200	17020250		Chr1	13329550	13329600
Chr1	10347250	10347350		Chr1	17050050	17050100		Chr1	13335950	13336000
Chr1	10347950	10348400		Chr1	17083050	17083100		Chr1	13337050	13337100
Chr1	10360650	10360800		Chr1	17092150	17092200		Chr1	13342850	13342900
Chr1	10363150	10363300		Chr1	17110050	17110350		Chr1	13348100	13348150
Chr1	10383100	10383150		Chr1	17122250	17122300		Chr1	13372250	13372600
Chr1	10421350	10421700		Chr1	17134300	17134350		Chr1	13391550	13391600
Chr1	10443350	10443400		Chr1	17136350	17136400		Chr1	13399100	13399200
Chr1	10444000	10444050		Chr1	17139750	17139900		Chr1	13399950	13400100
Chr1	10490750	10491150		Chr1	17141500	17141650		Chr1	13400950	13401000
Chr1	10496450	10496500		Chr1	17143050	17143500		Chr1	13401400	13401450
Chr1	10506600	10507250		Chr1	17152150	17152450		Chr1	13402000	13402050
Chr1	10512750	10512950		Chr1	17178700	17178750		Chr1	13407050	13407100
Chr1	10523650	10523750		Chr1	17201600	17201850		Chr1	13409050	13409150
Chr1	10525900	10525950		Chr1	17206250	17206300		Chr1	13412500	13412550
Chr1	10527850	10527900		Chr1	17267300	17267450		Chr1	13413850	13413900
Chr1	10528500	10528650		Chr1	17282250	17282400		Chr1	13419750	13419800
Chr1	10534750	10534900		Chr1	17333100	17333250		Chr1	13420600	13420650
Chr1	10540300	10540350		Chr1	17342400	17342850		Chr1	13424200	13424250
Chr1	10546100	10546150		Chr1	17349900	17349950		Chr1	13425750	13426050
Chr1	10554450	10554550		Chr1	17376650	17376700		Chr1	13428950	13429000
Chr1	10568150	10568200		Chr1	17382050	17382150		Chr1	13430150	13430200
Chr1	10568700	10568950		Chr1	17402650	17402700		Chr1	13432500	13432550
Chr1	10570050	10570400		Chr1	17404800	17404850		Chr1	13432950	13433250
Chr1	10579300	10579500		Chr1	17449850	17449900		Chr1	13433700	13433750
Chr1	10579950	10580150		Chr1	17466000	17466050		Chr1	13437300	13437350
Chr1	10591400	10592400		Chr1	17490850	17491250		Chr1	13441950	13442000
Chr1	10594850	10595100		Chr1	17515100	17515550		Chr1	13476700	13476750
Chr1	10597950	10598350		Chr1	17520550	17520650		Chr1	13483400	13483450
Chr1	10602600	10602650		Chr1	17535750	17536050		Chr1	13487700	13487750
Chr1	10604800	10604850		Chr1	17551550	17551600		Chr1	13489300	13489350
Chr1	10623850	10624650		Chr1	17577200	17577250		Chr1	13493750	13493800
Chr1	10654500	10654550		Chr1	17605950	17606000		Chr1	13494400	13494450
Chr1	10659300	10659400		Chr1	17638950	17639050		Chr1	13494800	13494850
Chr1	10659950	10660000		Chr1	17655200	17655250		Chr1	13498150	13498200
Chr1	10661200	10661450		Chr1	17664700	17664800		Chr1	13501400	13501850
Chr1	10666150	10666250		Chr1	17666650	17666700		Chr1	13504850	13504900
Chr1	10696700	10696950		Chr1	17685500	17685850		Chr1	13506950	13507000
Chr1	10699150	10699200		Chr1	17689750	17690450		Chr1	13512850	13512900
Chr1	10701150	10701550		Chr1	17714000	17714950		Chr1	13516000	13516050
Chr1	10702800	10702900		Chr1	17766200	17766250		Chr1	13518500	13518550
Chr1	10725050	10725150		Chr1	17813700	17814000		Chr1	13520600	13521350
Chr1	10777550	10777600		Chr1	17820950	17821050		Chr1	13522000	13522050
Chr1	10814250	10814500		Chr1	17831150	17831550		Chr1	13523100	13523150
Chr1	10852650	10853150		Chr1	17842450	17842500		Chr1	13527450	13527500
Chr1	10867150	10867700		Chr1	17861150	17861200		Chr1	13561650	13561700
Chr1	10913600	10913650		Chr1	17863150	17863200		Chr1	13564350	13564400
Chr1	10915000	10915350		Chr1	17900800	17901050		Chr1	13565000	13565050
Chr1	10915750	10916250		Chr1	17937050	17937100		Chr1	13571300	13571350
Chr1	10920950	10921000		Chr1	17939000	17939050		Chr1	13573500	13573550
Chr1	10923200	10923350		Chr1	17961350	17961550		Chr1	13574200	13574250
Chr1	10923700	10923750		Chr1	17979000	17979050		Chr1	13575450	13575500
Chr1	10924650	10925000		Chr1	18010350	18010400		Chr1	13580500	13580550
Chr1	10929400	10929850		Chr1	18033600	18033900		Chr1	13593800	13593850
Chr1	10965850	10965900		Chr1	18048100	18048150		Chr1	13596050	13596100
Chr1	11006250	11006700		Chr1	18096000	18096050		Chr1	13601000	13601850
Chr1	11016200	11016250		Chr1	18110850	18111250		Chr1	13602200	13602250
Chr1	11018750	11018800		Chr1	18135900	18135950		Chr1	13610400	13610450
Chr1	11032200	11032600		Chr1	18192250	18192600		Chr1	13614850	13614900
Chr1	11044000	11044400		Chr1	18271950	18272050		Chr1	13618400	13618450
Chr1	11044800	11044850		Chr1	18338200	18338250		Chr1	13620100	13620150
Chr1	11048050	11048100		Chr1	18380300	18380950		Chr1	13628950	13629000
Chr1	11048700	11049250		Chr1	18437800	18437850		Chr1	13631100	13631150
Chr1	11049750	11049900		Chr1	18449700	18449750		Chr1	13632800	13633000
Chr1	11050700	11051450		Chr1	18552050	18552100		Chr1	13634750	13635550
Chr1	11064500	11064550		Chr1	18606100	18606150		Chr1	13636200	13636900
Chr1	11083100	11083150		Chr1	18632250	18632700		Chr1	13637400	13637450
Chr1	11088850	11088950		Chr1	18633150	18633200		Chr1	13642200	13642500
Chr1	11089400	11089450		Chr1	18633850	18633900		Chr1	13651250	13651300
Chr1	11090400	11090450		Chr1	18745950	18746200		Chr1	13654950	13655350
Chr1	11093800	11093850		Chr1	18759200	18759350		Chr1	13657400	13657450
Chr1	11102400	11102450		Chr1	18766050	18766200		Chr1	13661900	13661950
Chr1	11103600	11103900		Chr1	18768350	18768400		Chr1	13666150	13666200
Chr1	11111100	11111250		Chr1	18807300	18807350		Chr1	13678800	13678850
Chr1	11117450	11117650		Chr1	18816450	18816550		Chr1	13706200	13706250
Chr1	11127350	11127400		Chr1	18895050	18895100		Chr1	13706900	13706950
Chr1	11132050	11132350		Chr1	18971800	18971850		Chr1	13720550	13720650
Chr1	11146750	11146800		Chr1	19055100	19055350		Chr1	13722650	13722850
Chr1	11148200	11148250		Chr1	19055750	19055800		Chr1	13725050	13725100
Chr1	11149650	11149700		Chr1	19063200	19063600		Chr1	13728500	13728550
Chr1	11153850	11154100		Chr1	19145650	19145700		Chr1	13738900	13738950
Chr1	11174200	11174800		Chr1	19146150	19146200		Chr1	13743150	13743200
Chr1	11178750	11178900		Chr1	19146550	19146750		Chr1	13743950	13744000
Chr1	11204450	11204600		Chr1	19147600	19147650		Chr1	13746200	13746250
Chr1	11212450	11212550		Chr1	19148500	19148550		Chr1	13748700	13750000
Chr1	11228600	11228850		Chr1	19172900	19172950		Chr1	13752350	13752400
Chr1	11241600	11242200		Chr1	19219850	19220100		Chr1	13753200	13753250
Chr1	11259050	11259750		Chr1	19283900	19283950		Chr1	13762200	13762250
Chr1	11284450	11284500		Chr1	19327850	19327900		Chr1	13770050	13770400
Chr1	11286800	11287300		Chr1	19328300	19328350		Chr1	13773200	13773250
Chr1	11301000	11301800		Chr1	19328700	19328750		Chr1	13776050	13776100
Chr1	11304500	11304550		Chr1	19345400	19345450		Chr1	13778800	13778850
Chr1	11315350	11315400		Chr1	19353300	19353350		Chr1	13780150	13780200
Chr1	11351500	11352350		Chr1	19372750	19373150		Chr1	13780700	13780750
Chr1	11366750	11367050		Chr1	19389600	19389850		Chr1	13795650	13795700
Chr1	11368150	11368200		Chr1	19393150	19393200		Chr1	13799800	13799850
Chr1	11371050	11371100		Chr1	19426800	19427050		Chr1	13800400	13800450
Chr1	11378300	11378350		Chr1	19430150	19430200		Chr1	13801450	13801500
Chr1	11385050	11385150		Chr1	19497850	19498050		Chr1	13803300	13803350
Chr1	11387950	11388000		Chr1	19636500	19636550		Chr1	13804150	13804200
Chr1	11407750	11408500		Chr1	19654500	19654550		Chr1	13804550	13804600
Chr1	11421200	11421300		Chr1	19665950	19666500		Chr1	13818050	13818100
Chr1	11427750	11428050		Chr1	19728600	19729500		Chr1	13821950	13822000
Chr1	11441350	11441450		Chr1	19736050	19736100		Chr1	13825650	13825700
Chr1	11452350	11452550		Chr1	19744300	19744350		Chr1	13826150	13826200
Chr1	11452950	11453000		Chr1	19769050	19769100		Chr1	13831550	13831600
Chr1	11479500	11479550		Chr1	19769600	19769650		Chr1	13834800	13834850
Chr1	11490150	11490750		Chr1	19808650	19809100		Chr1	13840550	13840600
Chr1	11492950	11493500		Chr1	19809500	19809750		Chr1	13851150	13851200
Chr1	11511650	11511700		Chr1	19943300	19943350		Chr1	13854600	13854650
Chr1	11526750	11526800		Chr1	19994800	19994850		Chr1	13855200	13855250
Chr1	11527250	11527300		Chr1	20032850	20033450		Chr1	13856300	13856400
Chr1	11536600	11537000		Chr1	20167200	20167250		Chr1	13864350	13864400
Chr1	11550500	11550650		Chr1	20174450	20174500		Chr1	13865100	13865350
Chr1	11558350	11558400		Chr1	20206800	20206850		Chr1	13869150	13869200
Chr1	11564750	11564800		Chr1	20272850	20273150		Chr1	13871450	13871500
Chr1	11611550	11611600		Chr1	20311900	20312250		Chr1	13876600	13876850
Chr1	11617500	11617700		Chr1	20468050	20468250		Chr1	13880900	13880950
Chr1	11620600	11620800		Chr1	20514400	20514600		Chr1	13883050	13883100
Chr1	11632200	11632250		Chr1	20548050	20548100		Chr1	13884650	13884700
Chr1	11636850	11637750		Chr1	20565000	20565050		Chr1	13885600	13885650
Chr1	11644250	11644550		Chr1	20683700	20683750		Chr1	13887150	13887200
Chr1	11648150	11648200		Chr1	20796200	20796300		Chr1	13887750	13888100
Chr1	11648700	11649350		Chr1	20926600	20926650		Chr1	13888900	13888950
Chr1	11649700	11649950		Chr1	20973050	20973100		Chr1	13891950	13892000
Chr1	11656750	11656800		Chr1	21021050	21021250		Chr1	13893550	13893600
Chr1	11669350	11669550		Chr1	21034700	21034750		Chr1	13907900	13907950
Chr1	11670200	11670250		Chr1	21038200	21038350		Chr1	13915750	13915800
Chr1	11678650	11678700		Chr1	21080850	21081000		Chr1	13916150	13916200
Chr1	11700150	11701750		Chr1	21128000	21128100		Chr1	13924850	13924900
Chr1	11704550	11705000		Chr1	21211600	21211700		Chr1	13930300	13930350
Chr1	11711000	11711400		Chr1	21249850	21249900		Chr1	13945350	13945400
Chr1	11721000	11721550		Chr1	21342350	21342400		Chr1	13947000	13947050
Chr1	11721900	11722450		Chr1	21374500	21374550		Chr1	13947750	13947800
Chr1	11732400	11733350		Chr1	21399700	21400000		Chr1	13948300	13948350
Chr1	11734050	11734100		Chr1	21401550	21401650		Chr1	13950700	13950750
Chr1	11735550	11736950		Chr1	21428250	21428300		Chr1	13953100	13953150
Chr1	11737400	11737450		Chr1	21444100	21444150		Chr1	13957250	13957300
Chr1	11740700	11740850		Chr1	21509600	21509800		Chr1	13960550	13960600
Chr1	11753050	11753200		Chr1	21524250	21524300		Chr1	13962050	13962350
Chr1	11754200	11754950		Chr1	21608800	21608900		Chr1	13968500	13968550
Chr1	11782500	11783550		Chr1	21609650	21609700		Chr1	13972150	13972200
Chr1	11789400	11789550		Chr1	21610600	21610650		Chr1	13982200	13982250
Chr1	11793950	11794050		Chr1	21719800	21719900		Chr1	13983150	13983200
Chr1	11805800	11806750		Chr1	21739550	21739600		Chr1	13984400	13984450
Chr1	11807950	11808300		Chr1	21758450	21758500		Chr1	13985300	13985650
Chr1	11817200	11817250		Chr1	21857850	21857900		Chr1	13988800	13988950
Chr1	11817600	11818750		Chr1	21873750	21873800		Chr1	13991750	13992150
Chr1	11822100	11822600		Chr1	21918450	21918850		Chr1	14018500	14018550
Chr1	11832100	11832150		Chr1	21976950	21977000		Chr1	14034850	14034900
Chr1	11832600	11832650		Chr1	21991350	21991400		Chr1	14035550	14035600
Chr1	11834750	11834900		Chr1	22024950	22025100		Chr1	14040850	14040900
Chr1	11835500	11835750		Chr1	22060500	22060900		Chr1	14041500	14041550
Chr1	11837450	11837500		Chr1	22167350	22167600		Chr1	14042700	14043000
Chr1	11839150	11839200		Chr1	22192050	22192300		Chr1	14043400	14043700
Chr1	11857400	11857550		Chr1	22330750	22330800		Chr1	14045450	14045500
Chr1	11861700	11861800		Chr1	22357100	22357800		Chr1	14047350	14047400
Chr1	11879900	11880700		Chr1	22459650	22459750		Chr1	14052900	14052950
Chr1	11887900	11888050		Chr1	22482900	22482950		Chr1	14062750	14062800
Chr1	11888650	11888700		Chr1	22563550	22563650		Chr1	14082450	14082500
Chr1	11890300	11890350		Chr1	22621100	22621200		Chr1	14086600	14086650
Chr1	11890700	11890750		Chr1	22626200	22626250		Chr1	14087500	14087550
Chr1	11893200	11893250		Chr1	22732300	22732400		Chr1	14088950	14089000
Chr1	11897850	11897900		Chr1	22743100	22743200		Chr1	14092300	14092500
Chr1	11898700	11898750		Chr1	22778700	22778750		Chr1	14096100	14096150
Chr1	11899200	11899250		Chr1	22819150	22819200		Chr1	14096800	14096850
Chr1	11899600	11899650		Chr1	22845000	22845050		Chr1	14107000	14107350
Chr1	11910250	11910300		Chr1	22873400	22873450		Chr1	14115200	14115250
Chr1	11930600	11930900		Chr1	22985550	22985600		Chr1	14117150	14117200
Chr1	11957850	11958700		Chr1	22991900	22991950		Chr1	14121100	14121150
Chr1	11959050	11959100		Chr1	22993050	22993550		Chr1	14127250	14127650
Chr1	11960400	11961050		Chr1	23033550	23033800		Chr1	14130800	14130950
Chr1	11979850	11979900		Chr1	23068150	23068400		Chr1	14132200	14132250
Chr1	11980400	11980550		Chr1	23097650	23097700		Chr1	14132950	14133000
Chr1	11981600	11982100		Chr1	23140900	23140950		Chr1	14138500	14138700
Chr1	11988100	11988400		Chr1	23165000	23165050		Chr1	14141800	14141850
Chr1	11992150	11992650		Chr1	23174300	23174450		Chr1	14144650	14144700
Chr1	11998200	11998300		Chr1	23174800	23174850		Chr1	14145700	14145750
Chr1	12009200	12009550		Chr1	23191000	23191050		Chr1	14182850	14182900
Chr1	12010000	12010050		Chr1	23296100	23296150		Chr1	14185250	14185500
Chr1	12012900	12013300		Chr1	23296600	23296850		Chr1	14191250	14191350
Chr1	12016300	12016350		Chr1	23455100	23455150		Chr1	14194700	14194750
Chr1	12019950	12020200		Chr1	23735200	23735250		Chr1	14199700	14199800
Chr1	12021850	12021900		Chr1	23877200	23877250		Chr1	14200200	14200250
Chr1	12022550	12022600		Chr1	23932150	23932200		Chr1	14201350	14201400
Chr1	12037400	12037450		Chr1	24064000	24064150		Chr1	14204300	14204350
Chr1	12039200	12039250		Chr1	24101350	24101400		Chr1	14204950	14205000
Chr1	12042150	12042200		Chr1	24119500	24119650		Chr1	14205600	14205800
Chr1	12050250	12050500		Chr1	24126050	24126100		Chr1	14206650	14206700
Chr1	12133250	12133400		Chr1	24223350	24223400		Chr1	14208850	14208950
Chr1	12136600	12137250		Chr1	24241450	24241550		Chr1	14209350	14209400
Chr1	12137600	12137850		Chr1	24291500	24291550		Chr1	14209750	14209800
Chr1	12138800	12139050		Chr1	24351000	24351200		Chr1	14212300	14212350
Chr1	12143150	12143300		Chr1	24352600	24352650		Chr1	14213050	14213100
Chr1	12166300	12167150		Chr1	24353250	24353300		Chr1	14221450	14221500
Chr1	12172600	12172650		Chr1	24369400	24369500		Chr1	14222000	14222050
Chr1	12173050	12173100		Chr1	24532150	24532200		Chr1	14230650	14230700
Chr1	12215100	12215150		Chr1	24646000	24646050		Chr1	14232200	14232300
Chr1	12228800	12228900		Chr1	24718750	24718800		Chr1	14247400	14247450
Chr1	12231200	12231250		Chr1	24832350	24832400		Chr1	14257000	14257050
Chr1	12249250	12249400		Chr1	24835800	24835850		Chr1	14260550	14261050
Chr1	12263050	12263250		Chr1	24894250	24894300		Chr1	14269550	14269600
Chr1	12264500	12264800		Chr1	24897500	24897550		Chr1	14269950	14270000
Chr1	12299200	12299350		Chr1	24908600	24908750		Chr1	14271000	14271050
Chr1	12300350	12300700		Chr1	25056450	25056500		Chr1	14274350	14274400
Chr1	12302900	12303150		Chr1	25058100	25058150		Chr1	14276100	14276150
Chr1	12306000	12306050		Chr1	25066800	25066850		Chr1	14279550	14279600
Chr1	12317850	12317950		Chr1	25098700	25098750		Chr1	14301100	14301500
Chr1	12319200	12319250		Chr1	25332100	25332250		Chr1	14303150	14303200
Chr1	12324850	12324900		Chr1	25358200	25358300		Chr1	14307050	14307100
Chr1	12334950	12335000		Chr1	25496100	25496150		Chr1	14312300	14312350
Chr1	12336600	12336650		Chr1	25536650	25536700		Chr1	14313150	14313200
Chr1	12337650	12337750		Chr1	25639950	25640300		Chr1	14315900	14315950
Chr1	12338300	12338350		Chr1	25723250	25723300		Chr1	14326800	14326850
Chr1	12363050	12363100		Chr1	25779950	25780150		Chr1	14327700	14327750
Chr1	12373950	12374050		Chr1	25879550	25879600		Chr1	14329400	14329450
Chr1	12377350	12377400		Chr1	25976300	25976350		Chr1	14330000	14330050
Chr1	12387500	12388100		Chr1	26032250	26032300		Chr1	14334350	14334400
Chr1	12391450	12391750		Chr1	26111000	26111150		Chr1	14430000	14430050
Chr1	12401400	12401700		Chr1	26249950	26250000		Chr1	14431850	14431900
Chr1	12418050	12418100		Chr1	26336000	26336050		Chr1	14439950	14440000
Chr1	12424950	12425150		Chr1	26359900	26359950		Chr1	14445700	14445750
Chr1	12431850	12431900		Chr1	26374650	26375150		Chr1	14447150	14447200
Chr1	12443900	12444000		Chr1	26425850	26425900		Chr1	14450750	14451050
Chr1	12445900	12445950		Chr1	26551900	26552050		Chr1	14453500	14453850
Chr1	12453300	12453350		Chr1	26604100	26604150		Chr1	14456400	14456450
Chr1	12455250	12455350		Chr1	26713750	26713850		Chr1	14460000	14460050
Chr1	12466350	12466800		Chr1	26760950	26761000		Chr1	14475750	14475800
Chr1	12468550	12468650		Chr1	26780550	26780600		Chr1	14488700	14488750
Chr1	12471050	12471550		Chr1	26781000	26781050		Chr1	14494800	14494850
Chr1	12477900	12477950		Chr1	26881000	26881150		Chr1	14495700	14495750
Chr1	12496250	12496300		Chr1	27036450	27036500		Chr1	14496300	14496450
Chr1	12497500	12497550		Chr1	27186700	27186800		Chr1	14497350	14497400
Chr1	12500000	12500050		Chr1	27240750	27241050		Chr1	14501800	14501850
Chr1	12500400	12500950		Chr1	27428600	27428650		Chr1	14503950	14504000
Chr1	12507050	12507100		Chr1	27685000	27685050		Chr1	14507450	14507500
Chr1	12508500	12508550		Chr1	27710650	27710700		Chr1	14541350	14541400
Chr1	12509250	12509300		Chr1	27932600	27932650		Chr1	14583150	14583200
Chr1	12510900	12510950		Chr1	27972150	27972300		Chr1	14587400	14587450
Chr1	12511350	12511650		Chr1	28105650	28105700		Chr1	14594400	14594450
Chr1	12514850	12514900		Chr1	28280450	28280500		Chr1	14598800	14598850
Chr1	12517250	12517700		Chr1	28293350	28293400		Chr1	14599300	14599350
Chr1	12519850	12519900		Chr1	28312200	28312250		Chr1	14603450	14603500
Chr1	12525100	12525650		Chr1	28333550	28333600		Chr1	14676500	14676950
Chr1	12526200	12526250		Chr1	28421100	28421150		Chr1	14680000	14680050
Chr1	12527300	12527650		Chr1	28515000	28516150		Chr1	14680450	14680550
Chr1	12530100	12530350		Chr1	28526950	28527050		Chr1	14685900	14685950
Chr1	12543800	12543850		Chr1	28527450	28527550		Chr1	14702750	14702800
Chr1	12548150	12548350		Chr1	29208450	29208500		Chr1	14709600	14709650
Chr1	12555900	12556200		Chr1	29244200	29244450		Chr1	14713650	14713850
Chr1	12556550	12556750		Chr1	29320250	29320300		Chr1	14729300	14729350
Chr1	12565300	12566050		Chr1	29496600	29496650		Chr1	14730150	14730200
Chr1	12569600	12569650		Chr1	29590300	29590350		Chr1	14892600	14892650
Chr1	12570000	12570050		Chr1	29611550	29611650		Chr1	14894400	14894450
Chr1	12572900	12573100		Chr1	29612100	29612400		Chr1	14896050	14896100
Chr1	12573850	12573900		Chr1	29774800	29774850		Chr1	14907100	14907150
Chr1	12576300	12576500		Chr1	30251550	30251600		Chr1	14918850	14918900
Chr1	12577350	12577400		Chr1	30252100	30252150		Chr1	14921700	14921750
Chr1	12577800	12577900		Chr1	30253400	30253600		Chr1	14922250	14922300
Chr1	12580750	12580800		Chr1	30254500	30254550		Chr1	14926700	14926750
Chr1	12603950	12604000		Chr2	70200	70250		Chr1	14928800	14928950
Chr1	12610800	12611050		Chr2	70750	70900		Chr1	14956350	14956400
Chr1	12618650	12618700		Chr2	99950	100050		Chr1	14956800	14956850
Chr1	12619200	12619550		Chr2	135000	135050		Chr1	14997150	14997350
Chr1	12630500	12630550		Chr2	138800	139000		Chr1	14999150	14999200
Chr1	12633250	12633350		Chr2	152050	152450		Chr1	15000000	15000400
Chr1	12636250	12636700		Chr2	163450	163550		Chr1	15007950	15008000
Chr1	12642600	12642650		Chr2	268500	268550		Chr1	15008400	15008450
Chr1	12643200	12643250		Chr2	276800	277100		Chr1	15019250	15019450
Chr1	12643750	12643800		Chr2	291500	291550		Chr1	15025050	15025100
Chr1	12653100	12653350		Chr2	293000	293050		Chr1	15046100	15046350
Chr1	12662500	12662900		Chr2	350550	350600		Chr1	15050700	15050750
Chr1	12674250	12674300		Chr2	362600	362650		Chr1	15054550	15054600
Chr1	12688800	12688950		Chr2	391350	391400		Chr1	15055150	15055200
Chr1	12702350	12702400		Chr2	416150	416200		Chr1	15060300	15060350
Chr1	12703850	12704000		Chr2	438750	438800		Chr1	15061850	15061900
Chr1	12713450	12713600		Chr2	440550	440650		Chr1	15066850	15066900
Chr1	12719750	12719800		Chr2	445000	445050		Chr1	15070200	15070250
Chr1	12721250	12721300		Chr2	455650	455700		Chr1	15071150	15071400
Chr1	12728500	12728550		Chr2	530300	530400		Chr1	15074300	15074350
Chr1	12728950	12729000		Chr2	543000	543300		Chr1	15087450	15087500
Chr1	12729800	12729850		Chr2	626000	626400		Chr1	15098800	15098850
Chr1	12732800	12733550		Chr2	687100	687150		Chr1	15140350	15140600
Chr1	12736800	12736850		Chr2	704300	704350		Chr1	15141100	15141150
Chr1	12760950	12761800		Chr2	709150	709400		Chr1	15157550	15157600
Chr1	12766400	12766450		Chr2	715100	715150		Chr1	15161850	15161900
Chr1	12767600	12767650		Chr2	727200	727250		Chr1	15168900	15168950
Chr1	12768350	12768400		Chr2	755250	755300		Chr1	15176800	15176850
Chr1	12806200	12806250		Chr2	762500	762550		Chr1	15181550	15181600
Chr1	12807300	12807350		Chr2	768500	768650		Chr1	15196300	15196350
Chr1	12814200	12814250		Chr2	794850	795250		Chr1	15200200	15200250
Chr1	12816350	12816400		Chr2	808900	808950		Chr1	15333950	15334000
Chr1	12818400	12818500		Chr2	817400	817550		Chr1	15356750	15356800
Chr1	12821250	12821300		Chr2	825500	825550		Chr1	15415700	15415750
Chr1	12824750	12824800		Chr2	826050	826150		Chr1	15417400	15417450
Chr1	12829050	12829100		Chr2	840850	840900		Chr1	15425150	15425250
Chr1	12837400	12837450		Chr2	894250	894300		Chr1	15428000	15428050
Chr1	12851300	12851350		Chr2	899200	899250		Chr1	15430300	15430350
Chr1	12856000	12856050		Chr2	909900	909950		Chr1	15431350	15431400
Chr1	12862550	12863450		Chr2	912350	912400		Chr1	15431850	15431900
Chr1	12866250	12867050		Chr2	912800	912850		Chr1	15434000	15434100
Chr1	12869150	12869200		Chr2	963400	963650		Chr1	15438600	15438650
Chr1	12873600	12873700		Chr2	998750	998800		Chr1	15446600	15446650
Chr1	12874250	12874300		Chr2	1017650	1017750		Chr1	15449800	15449850
Chr1	12887050	12887300		Chr2	1038150	1038200		Chr1	15458950	15459000
Chr1	12887650	12887700		Chr2	1049100	1049400		Chr1	15484000	15484050
Chr1	12888200	12888250		Chr2	1050200	1050300		Chr1	15485750	15485800
Chr1	12889100	12889150		Chr2	1065650	1066000		Chr1	15487750	15487800
Chr1	12894800	12894850		Chr2	1075750	1075900		Chr1	15488550	15488600
Chr1	12895450	12895550		Chr2	1084850	1085200		Chr1	15490600	15490650
Chr1	12896300	12896450		Chr2	1085600	1085700		Chr1	15493200	15493450
Chr1	12899450	12899500		Chr2	1123850	1123900		Chr1	15498350	15498400
Chr1	12900200	12900550		Chr2	1134100	1134500		Chr1	15500750	15500800
Chr1	12900950	12901600		Chr2	1154800	1154850		Chr1	15501400	15501450
Chr1	12902200	12902250		Chr2	1178000	1178050		Chr1	15502100	15502200
Chr1	12903500	12903550		Chr2	1178800	1179050		Chr1	15507500	15507550
Chr1	12904050	12904100		Chr2	1194150	1194200		Chr1	15511400	15511800
Chr1	12916050	12916150		Chr2	1195950	1196350		Chr1	15512300	15512500
Chr1	12929500	12929550		Chr2	1207450	1207750		Chr1	15513950	15514000
Chr1	12942150	12942650		Chr2	1208700	1208750		Chr1	15514700	15514750
Chr1	12950650	12950700		Chr2	1209200	1209650		Chr1	15516100	15516150
Chr1	12958050	12958300		Chr2	1210450	1211350		Chr1	15517950	15518000
Chr1	12967950	12968100		Chr2	1212350	1212450		Chr1	15520050	15520100
Chr1	12968600	12968750		Chr2	1222450	1222500		Chr1	15521800	15521850
Chr1	12975850	12976200		Chr2	1234850	1234950		Chr1	15522550	15522600
Chr1	12980350	12980550		Chr2	1241300	1241350		Chr1	15526900	15526950
Chr1	12983150	12983200		Chr2	1244250	1244300		Chr1	15527450	15527600
Chr1	12994600	12994800		Chr2	1258500	1258650		Chr1	15532150	15532200
Chr1	12998850	12998900		Chr2	1263850	1264050		Chr1	15537450	15537500
Chr1	13014500	13014550		Chr2	1265050	1265300		Chr1	15537950	15538000
Chr1	13015450	13015500		Chr2	1278050	1278150		Chr1	15544350	15544950
Chr1	13016100	13016150		Chr2	1313900	1314050		Chr1	15546750	15546800
Chr1	13027800	13028350		Chr2	1348950	1349000		Chr1	15548600	15548650
Chr1	13028750	13028800		Chr2	1367900	1367950		Chr1	15550750	15550800
Chr1	13029600	13029650		Chr2	1368450	1368500		Chr1	15552100	15552150
Chr1	13030300	13030400		Chr2	1369850	1369900		Chr1	15554000	15554050
Chr1	13033950	13034200		Chr2	1371800	1371850		Chr1	15556550	15556600
Chr1	13042700	13042750		Chr2	1381200	1381250		Chr1	15559850	15559900
Chr1	13049750	13049800		Chr2	1383700	1383800		Chr1	15562850	15562900
Chr1	13050150	13050200		Chr2	1395400	1395450		Chr1	15569800	15569850
Chr1	13065100	13065250		Chr2	1399300	1399350		Chr1	15575050	15575200
Chr1	13068750	13068800		Chr2	1412650	1412700		Chr1	15577900	15577950
Chr1	13069350	13069400		Chr2	1426100	1426200		Chr1	15579800	15579850
Chr1	13070650	13070850		Chr2	1438800	1438850		Chr1	15586900	15586950
Chr1	13075700	13075950		Chr2	1441550	1441650		Chr1	15590750	15590850
Chr1	13080500	13080550		Chr2	1457100	1457600		Chr1	15591700	15591750
Chr1	13081950	13082000		Chr2	1458850	1458900		Chr1	15593700	15593750
Chr1	13082400	13082450		Chr2	1459700	1460100		Chr1	15594150	15594200
Chr1	13085400	13085750		Chr2	1458000	1458400		Chr1	15595050	15595200
Chr1	13086150	13086200		Chr2	1461200	1461250		Chr1	15617400	15617450
Chr1	13087050	13087250		Chr2	1466650	1466700		Chr1	15620000	15620050
Chr1	13087700	13088100		Chr2	1468600	1468650		Chr1	15636750	15636800
Chr1	13088450	13088500		Chr2	1500800	1500950		Chr1	15638900	15638950
Chr1	13089200	13089250		Chr2	1504350	1504450		Chr1	15653350	15653400
Chr1	13104850	13104900		Chr2	1513200	1513250		Chr1	15665250	15665300
Chr1	13105850	13105900		Chr2	1522950	1523000		Chr1	15667950	15668300
Chr1	13107650	13107700		Chr2	1524450	1524500		Chr1	15670050	15670100
Chr1	13108550	13109400		Chr2	1546000	1546050		Chr1	15672750	15672900
Chr1	13111700	13111750		Chr2	1579150	1579200		Chr1	15673850	15673900
Chr1	13112250	13112350		Chr2	1585000	1585050		Chr1	15676400	15676450
Chr1	13119450	13119500		Chr2	1585500	1585550		Chr1	15679100	15679150
Chr1	13121300	13121400		Chr2	1587350	1587400		Chr1	15686850	15686900
Chr1	13125900	13126000		Chr2	1602350	1602400		Chr1	15689600	15689650
Chr1	13126850	13127050		Chr2	1609300	1609550		Chr1	15692000	15692450
Chr1	13127550	13127600		Chr2	1618150	1618200		Chr1	15697950	15698000
Chr1	13128050	13128500		Chr2	1620950	1621050		Chr1	15700200	15700400
Chr1	13129950	13130500		Chr2	1630150	1630200		Chr1	15701450	15701750
Chr1	13148300	13148700		Chr2	1642300	1642400		Chr1	15705100	15705150
Chr1	13149150	13149200		Chr2	1670250	1670300		Chr1	15705550	15705600
Chr1	13149650	13150450		Chr2	1683800	1683850		Chr1	15708700	15708750
Chr1	13154050	13154150		Chr2	1684950	1685450		Chr1	15711450	15711500
Chr1	13155800	13156300		Chr2	1695950	1696000		Chr1	15711950	15712000
Chr1	13161250	13161550		Chr2	1701800	1701850		Chr1	15722400	15722450
Chr1	13164700	13165450		Chr2	1729600	1729650		Chr1	15723200	15723250
Chr1	13166500	13166950		Chr2	1762850	1762900		Chr1	15726900	15726950
Chr1	13171300	13171350		Chr2	1840750	1840800		Chr1	15728250	15728300
Chr1	13172950	13173600		Chr2	1850800	1850850		Chr1	15729850	15729900
Chr1	13175050	13175100		Chr2	1869150	1869350		Chr1	15733300	15733350
Chr1	13191500	13192500		Chr2	1880000	1880050		Chr1	15734250	15734300
Chr1	13198750	13198800		Chr2	1889750	1889800		Chr1	15735750	15735800
Chr1	13204750	13204800		Chr2	1896550	1896600		Chr1	15737600	15737650
Chr1	13218150	13218300		Chr2	1912550	1913050		Chr1	15738250	15738300
Chr1	13230650	13230700		Chr2	1929850	1929900		Chr1	15743700	15743750
Chr1	13234500	13234550		Chr2	1939900	1939950		Chr1	15745250	15745300
Chr1	13236000	13236200		Chr2	1941450	1941500		Chr1	15745950	15746050
Chr1	13237250	13237300		Chr2	1948050	1948100		Chr1	15748200	15748700
Chr1	13240700	13240750		Chr2	1964900	1964950		Chr1	15752050	15752150
Chr1	13241100	13241200		Chr2	1982850	1982900		Chr1	15758050	15758100
Chr1	13241550	13241600		Chr2	1988000	1988200		Chr1	15760050	15760100
Chr1	13243500	13243550		Chr2	2021250	2021300		Chr1	15762900	15763250
Chr1	13243950	13244000		Chr2	2031300	2031350		Chr1	15774100	15774150
Chr1	13245250	13245400		Chr2	2054000	2054100		Chr1	15778550	15778600
Chr1	13246500	13246600		Chr2	2058650	2058700		Chr1	15786700	15786750
Chr1	13248550	13248950		Chr2	2059450	2060000		Chr1	15790750	15791100
Chr1	13256600	13257250		Chr2	2074200	2074450		Chr1	15799700	15799750
Chr1	13263250	13263300		Chr2	2089250	2089300		Chr1	15804200	15804850
Chr1	13276000	13276100		Chr2	2122050	2122200		Chr1	15806650	15806700
Chr1	13285600	13285650		Chr2	2140450	2140500		Chr1	15807050	15807100
Chr1	13286650	13287950		Chr2	2218000	2218500		Chr1	15809200	15809250
Chr1	13288700	13289050		Chr2	2224500	2224800		Chr1	15809600	15809950
Chr1	13290600	13290650		Chr2	2225650	2225700		Chr1	15810700	15810750
Chr1	13293600	13293650		Chr2	2227050	2227600		Chr1	15813600	15813650
Chr1	13294750	13294850		Chr2	2228150	2228200		Chr1	15815000	15815200
Chr1	13297800	13297850		Chr2	2233250	2233650		Chr1	15815800	15815850
Chr1	13298200	13298250		Chr2	2251700	2251750		Chr1	15825600	15825650
Chr1	13300650	13300850		Chr2	2253600	2253650		Chr1	15826550	15826600
Chr1	13301400	13301450		Chr2	2256500	2256550		Chr1	15827400	15827450
Chr1	13302950	13303000		Chr2	2284450	2284500		Chr1	15832450	15832500
Chr1	13303950	13304000		Chr2	2292000	2292150		Chr1	15838100	15838150
Chr1	13306050	13306150		Chr2	2299100	2299150		Chr1	15839550	15839600
Chr1	13306850	13306900		Chr2	2311750	2312250		Chr1	15843900	15843950
Chr1	13312500	13312550		Chr2	2319850	2320150		Chr1	15848400	15848450
Chr1	13313500	13313950		Chr2	2321650	2321850		Chr1	15849350	15849400
Chr1	13324900	13324950		Chr2	2330700	2331050		Chr1	15849750	15849800
Chr1	13334750	13334800		Chr2	2331950	2332050		Chr1	15850450	15850500
Chr1	13335600	13335650		Chr2	2410550	2410600		Chr1	15856250	15856300
Chr1	13342450	13342550		Chr2	2411150	2411200		Chr1	15859900	15859950
Chr1	13346700	13347100		Chr2	2428300	2428350		Chr1	15860950	15861750
Chr1	13348200	13348250		Chr2	2437200	2437250		Chr1	15864200	15864250
Chr1	13348700	13348750		Chr2	2456150	2456250		Chr1	15866100	15866150
Chr1	13349250	13349500		Chr2	2520050	2520100		Chr1	15866650	15866700
Chr1	13354750	13354800		Chr2	2522650	2522700		Chr1	15868400	15868950
Chr1	13356200	13356700		Chr2	2523700	2523750		Chr1	15870350	15870400
Chr1	13357150	13357650		Chr2	2537650	2537700		Chr1	15871200	15871250
Chr1	13359200	13359300		Chr2	2555350	2555400		Chr1	15890900	15890950
Chr1	13366250	13366300		Chr2	2591800	2591850		Chr1	15902250	15902550
Chr1	13371550	13371600		Chr2	2600700	2601200		Chr1	15906250	15906300
Chr1	13387750	13387800		Chr2	2604500	2604650		Chr1	15907950	15908000
Chr1	13389050	13389100		Chr2	2606150	2606200		Chr1	15908350	15908600
Chr1	13397250	13397300		Chr2	2606750	2606800		Chr1	15909500	15909550
Chr1	13402750	13402800		Chr2	2731600	2731650		Chr1	15912250	15912550
Chr1	13407950	13408250		Chr2	2739100	2739150		Chr1	15913000	15913050
Chr1	13415600	13415650		Chr2	2793850	2793900		Chr1	15915250	15915300
Chr1	13422150	13422400		Chr2	2822050	2822100		Chr1	15915750	15915800
Chr1	13424850	13424900		Chr2	2837250	2837450		Chr1	15917650	15917700
Chr1	13425250	13425400		Chr2	2853000	2853050		Chr1	15932800	15932850
Chr1	13430500	13430550		Chr2	2854050	2854200		Chr1	15942400	15943200
Chr1	13431650	13431700		Chr2	2919150	2919200		Chr1	15952500	15952550
Chr1	13435450	13435500		Chr2	2961100	2961150		Chr1	15956600	15956650
Chr1	13443900	13443950		Chr2	2963750	2963950		Chr1	15958200	15959150
Chr1	13444850	13444900		Chr2	3196350	3196450		Chr1	15962200	15962550
Chr1	13453700	13453750		Chr2	3530300	3530900		Chr1	15965500	15965550
Chr1	13463300	13463450		Chr2	3581750	3581800		Chr1	15967850	15967900
Chr1	13464900	13465050		Chr2	3675200	3675650		Chr1	15968750	15968800
Chr1	13465450	13465500		Chr2	3778350	3778450		Chr1	15969450	15969600
Chr1	13465950	13466000		Chr2	3935500	3935550		Chr1	15971700	15971750
Chr1	13468350	13468400		Chr2	4005150	4005600		Chr1	15993000	15993050
Chr1	13473750	13473800		Chr2	4024400	4024450		Chr1	15993900	15993950
Chr1	13476950	13477150		Chr2	4025450	4025500		Chr1	15994600	15995000
Chr1	13477950	13478000		Chr2	4072000	4072050		Chr1	15995350	15995700
Chr1	13482900	13482950		Chr2	4102300	4102700		Chr1	15996500	15996550
Chr1	13495000	13496000		Chr2	4104850	4104900		Chr1	16000250	16000300
Chr1	13497550	13497650		Chr2	4108750	4108800		Chr1	16000700	16000850
Chr1	13502650	13502700		Chr2	4140750	4140850		Chr1	16002000	16002050
Chr1	13510550	13510600		Chr2	4143550	4143600		Chr1	16003100	16003150
Chr1	13513400	13513450		Chr2	4145400	4145450		Chr1	16011850	16011900
Chr1	13520550	13520600		Chr2	4196650	4196700		Chr1	16017850	16017900
Chr1	13522100	13522150		Chr2	4214750	4214800		Chr1	16021850	16021900
Chr1	13522650	13522700		Chr2	4216650	4216700		Chr1	16023650	16023700
Chr1	13524650	13524700		Chr2	4302050	4302100		Chr1	16026800	16026900
Chr1	13526400	13526450		Chr2	4314800	4314850		Chr1	16027900	16027950
Chr1	13527500	13527600		Chr2	4327450	4327500		Chr1	16028900	16028950
Chr1	13528800	13528900		Chr2	4348450	4348700		Chr1	16034150	16034450
Chr1	13545750	13545850		Chr2	4403350	4403400		Chr1	16037950	16038000
Chr1	13548400	13548500		Chr2	4449300	4449400		Chr1	16041300	16041550
Chr1	13549050	13549700		Chr2	4451500	4451550		Chr1	16044150	16044200
Chr1	13561850	13561900		Chr2	4459400	4459450		Chr1	16044900	16045050
Chr1	13564950	13565000		Chr2	4473700	4473750		Chr1	16046350	16046600
Chr1	13565450	13565600		Chr2	4474750	4474900		Chr1	16051250	16051300
Chr1	13566150	13566200		Chr2	4796400	4796450		Chr1	16056450	16056500
Chr1	13568600	13568650		Chr2	4870500	4870550		Chr1	16056850	16056900
Chr1	13573250	13573300		Chr2	4893950	4894050		Chr1	16061600	16061650
Chr1	13582100	13582150		Chr2	4939300	4939350		Chr1	16067400	16067450
Chr1	13584900	13585550		Chr2	4960100	4960250		Chr1	16070750	16070950
Chr1	13586400	13586450		Chr2	4962250	4962500		Chr1	16071850	16072000
Chr1	13590500	13590550		Chr2	4963000	4963100		Chr1	16074050	16074450
Chr1	13591750	13592100		Chr2	4965650	4965900		Chr1	16074900	16074950
Chr1	13600100	13600150		Chr2	5004200	5004500		Chr1	16076700	16076750
Chr1	13602600	13602650		Chr2	5048750	5049000		Chr1	16079600	16079650
Chr1	13616700	13616750		Chr2	5053950	5054250		Chr1	16081950	16082100
Chr1	13624200	13624250		Chr2	5054600	5054700		Chr1	16084550	16084600
Chr1	13625850	13625900		Chr2	5056750	5056800		Chr1	16086800	16086850
Chr1	13634400	13634450		Chr2	5058100	5058350		Chr1	16090100	16090300
Chr1	13637050	13637100		Chr2	5079750	5079800		Chr1	16093450	16093600
Chr1	13646450	13646500		Chr2	5081200	5081250		Chr1	16100750	16100800
Chr1	13646950	13647050		Chr2	5084150	5084200		Chr1	16102750	16102800
Chr1	13652800	13652850		Chr2	5111450	5111750		Chr1	16104800	16104850
Chr1	13656650	13656750		Chr2	5113800	5113850		Chr1	16106900	16107350
Chr1	13660850	13660900		Chr2	5171550	5171600		Chr1	16110200	16110250
Chr1	13666300	13666350		Chr2	5246000	5246100		Chr1	16119450	16119500
Chr1	13671150	13671300		Chr2	5293500	5293550		Chr1	16146450	16146500
Chr1	13682600	13682750		Chr2	5313450	5313500		Chr1	16159700	16159750
Chr1	13686900	13686950		Chr2	5316600	5316850		Chr1	16166350	16166400
Chr1	13687750	13687800		Chr2	5400350	5400400		Chr1	16168800	16168850
Chr1	13694600	13694650		Chr2	5400750	5401150		Chr1	16173000	16173300
Chr1	13695050	13695250		Chr2	5465300	5465350		Chr1	16174400	16174750
Chr1	13703900	13704350		Chr2	5465950	5466000		Chr1	16176000	16176050
Chr1	13707050	13707100		Chr2	5467950	5468000		Chr1	16177150	16177200
Chr1	13708700	13708750		Chr2	5506500	5506850		Chr1	16177650	16177700
Chr1	13712000	13712300		Chr2	5509550	5509600		Chr1	16182100	16182300
Chr1	13714050	13714100		Chr2	5511000	5511050		Chr1	16183450	16183500
Chr1	13727750	13728300		Chr2	5515600	5515700		Chr1	16185250	16185300
Chr1	13728750	13728800		Chr2	5583300	5583350		Chr1	16185900	16185950
Chr1	13744100	13744150		Chr2	5584200	5584250		Chr1	16191100	16191150
Chr1	13744550	13744600		Chr2	5585950	5586150		Chr1	16192200	16192350
Chr1	13745450	13745550		Chr2	5589750	5589800		Chr1	16192750	16192800
Chr1	13772300	13772350		Chr2	5636500	5636700		Chr1	16196350	16196400
Chr1	13775650	13775850		Chr2	5643800	5643900		Chr1	16201650	16201700
Chr1	13777300	13777350		Chr2	5644800	5644850		Chr1	16218050	16218100
Chr1	13779900	13779950		Chr2	5656950	5657000		Chr1	16221600	16221850
Chr1	13780850	13780950		Chr2	5669800	5669900		Chr1	16222350	16222400
Chr1	13782850	13782900		Chr2	5670850	5670900		Chr1	16225650	16225700
Chr1	13789850	13790150		Chr2	5709400	5709600		Chr1	16234750	16234800
Chr1	13792400	13792450		Chr2	5747250	5747400		Chr1	16239050	16239100
Chr1	13795300	13795350		Chr2	5764300	5764350		Chr1	16240200	16240450
Chr1	13798900	13798950		Chr2	5765000	5765150		Chr1	16242250	16242300
Chr1	13808350	13808400		Chr2	5777500	5777550		Chr1	16247950	16248150
Chr1	13809150	13809200		Chr2	5779450	5779550		Chr1	16248850	16248900
Chr1	13812200	13813450		Chr2	5788100	5788150		Chr1	16261900	16261950
Chr1	13837850	13838000		Chr2	5807300	5808150		Chr1	16274150	16274200
Chr1	13850750	13850800		Chr2	5814100	5814450		Chr1	16285750	16285800
Chr1	13852000	13852050		Chr2	5823300	5823350		Chr1	16287850	16288000
Chr1	13852400	13852550		Chr2	5841450	5841500		Chr1	16289550	16289600
Chr1	13855650	13855700		Chr2	5842850	5842900		Chr1	16297650	16297700
Chr1	13856650	13856800		Chr2	5851450	5851750		Chr1	16301950	16302000
Chr1	13859800	13859850		Chr2	5870500	5870550		Chr1	16307000	16307050
Chr1	13860900	13860950		Chr2	5871100	5871150		Chr1	16325350	16325400
Chr1	13865750	13865800		Chr2	5872000	5872350		Chr1	16326650	16326700
Chr1	13866650	13867100		Chr2	5874100	5874250		Chr1	16327500	16327550
Chr1	13868150	13868750		Chr2	5906000	5906050		Chr1	16337400	16337450
Chr1	13869850	13870300		Chr2	5934300	5934550		Chr1	16338450	16338500
Chr1	13879050	13879650		Chr2	5942000	5942300		Chr1	16343800	16343900
Chr1	13880300	13880350		Chr2	5976050	5976100		Chr1	16345000	16345050
Chr1	13882600	13883050		Chr2	6005150	6005300		Chr1	16346100	16346150
Chr1	13883400	13883850		Chr2	6013750	6013950		Chr1	16347050	16347100
Chr1	13889400	13889450		Chr2	6015850	6015900		Chr1	16348300	16348500
Chr1	13893000	13893050		Chr2	6036300	6036700		Chr1	16349450	16350000
Chr1	13893450	13893500		Chr2	6044450	6045500		Chr1	16366600	16366650
Chr1	13894550	13895400		Chr2	6089000	6089050		Chr1	16369150	16369200
Chr1	13895850	13896400		Chr2	6089700	6089750		Chr1	16371850	16371900
Chr1	13901300	13901700		Chr2	6099950	6100150		Chr1	16372600	16372650
Chr1	13902050	13903050		Chr2	6101100	6101200		Chr1	16373950	16374100
Chr1	13903450	13903650		Chr2	6101850	6101900		Chr1	16375550	16375600
Chr1	13904000	13904350		Chr2	6128700	6128850		Chr1	16383600	16383700
Chr1	13904800	13905050		Chr2	6130400	6130500		Chr1	16385500	16385550
Chr1	13906750	13907050		Chr2	6162750	6162900		Chr1	16389300	16389350
Chr1	13907950	13908000		Chr2	6176550	6176600		Chr1	16404650	16404850
Chr1	13909500	13909850		Chr2	6179950	6180000		Chr1	16405300	16405350
Chr1	13912650	13912700		Chr2	6186550	6186600		Chr1	16408700	16408750
Chr1	13913250	13913300		Chr2	6196550	6196600		Chr1	16420450	16420600
Chr1	13933150	13933200		Chr2	6206100	6206150		Chr1	16422450	16422500
Chr1	13952350	13952400		Chr2	6250050	6250100		Chr1	16423100	16423150
Chr1	13959600	13959650		Chr2	6253500	6253550		Chr1	16423700	16423800
Chr1	13963950	13964000		Chr2	6261950	6262050		Chr1	16436850	16437250
Chr1	13966200	13966250		Chr2	6262900	6262950		Chr1	16451650	16451700
Chr1	13977850	13977900		Chr2	6263800	6264100		Chr1	16452400	16452450
Chr1	13979000	13979100		Chr2	6270550	6270600		Chr1	16453150	16453200
Chr1	13979500	13979700		Chr2	6274750	6275000		Chr1	16453600	16453650
Chr1	13980650	13980700		Chr2	6298250	6298300		Chr1	16459650	16459750
Chr1	13981700	13981800		Chr2	6302050	6302200		Chr1	16466600	16466650
Chr1	13988600	13988700		Chr2	6319600	6319650		Chr1	16491200	16491750
Chr1	13989600	13989750		Chr2	6328200	6328400		Chr1	16495450	16495500
Chr1	13990200	13990250		Chr2	6366200	6366250		Chr1	16502000	16502050
Chr1	13997700	13997950		Chr2	6376900	6376950		Chr1	16504550	16504600
Chr1	13998300	13998600		Chr2	6382950	6383150		Chr1	16506600	16506650
Chr1	13999150	13999300		Chr2	6395650	6395700		Chr1	16507750	16507800
Chr1	14000600	14000650		Chr2	6405850	6405900		Chr1	16508550	16508600
Chr1	14001250	14001500		Chr2	6414600	6414650		Chr1	16510450	16510500
Chr1	14002700	14002850		Chr2	6467500	6467550		Chr1	16513650	16513700
Chr1	14008550	14008850		Chr2	6468900	6468950		Chr1	16517550	16518200
Chr1	14014150	14014250		Chr2	6483000	6483050		Chr1	16522900	16523250
Chr1	14018950	14019000		Chr2	6496050	6496150		Chr1	16523950	16524150
Chr1	14019400	14019500		Chr2	6497700	6497750		Chr1	16526500	16526600
Chr1	14024350	14024550		Chr2	6498200	6498250		Chr1	16530350	16530400
Chr1	14030800	14031000		Chr2	6499050	6499100		Chr1	16531050	16531100
Chr1	14031550	14031650		Chr2	6523150	6523200		Chr1	16533150	16533200
Chr1	14054650	14054700		Chr2	6546050	6546100		Chr1	16540800	16541150
Chr1	14062900	14062950		Chr2	6546700	6546900		Chr1	16544150	16544200
Chr1	14064950	14065000		Chr2	6577700	6577850		Chr1	16545450	16545500
Chr1	14068100	14068150		Chr2	6588650	6588700		Chr1	16553250	16553300
Chr1	14095450	14095500		Chr2	6592400	6592450		Chr1	16565050	16565100
Chr1	14099750	14099800		Chr2	6619600	6619700		Chr1	16571150	16571200
Chr1	14122350	14122400		Chr2	6636550	6636600		Chr1	16581600	16581650
Chr1	14123600	14123750		Chr2	6648900	6649150		Chr1	16584000	16584750
Chr1	14132350	14132400		Chr2	6652950	6653000		Chr1	16585750	16585800
Chr1	14139300	14139350		Chr2	6661150	6661200		Chr1	16588250	16588300
Chr1	14140850	14140900		Chr2	6665850	6666150		Chr1	16597850	16597900
Chr1	14146400	14147050		Chr2	6668200	6668250		Chr1	16600600	16600650
Chr1	14151500	14151550		Chr2	6691650	6692200		Chr1	16610700	16610750
Chr1	14152900	14153200		Chr2	6707000	6707050		Chr1	16615050	16615100
Chr1	14165850	14166050		Chr2	6743150	6743300		Chr1	16626500	16626550
Chr1	14167350	14167600		Chr2	6766350	6766400		Chr1	16627500	16627550
Chr1	14169550	14169600		Chr2	6803450	6803500		Chr1	16628100	16628300
Chr1	14179000	14179050		Chr2	6804100	6804150		Chr1	16630700	16630750
Chr1	14185500	14186250		Chr2	6813150	6813200		Chr1	16633100	16633150
Chr1	14187350	14187450		Chr2	6826550	6826600		Chr1	16634000	16634050
Chr1	14191400	14191450		Chr2	6837350	6837600		Chr1	16650300	16650350
Chr1	14191800	14192600		Chr2	6854450	6854500		Chr1	16650750	16650850
Chr1	14210800	14210850		Chr2	6859100	6859200		Chr1	16651550	16651600
Chr1	14219000	14219050		Chr2	6864050	6864100		Chr1	16655650	16655700
Chr1	14221250	14221300		Chr2	6870750	6870800		Chr1	16672300	16672350
Chr1	14227950	14228000		Chr2	6871250	6871300		Chr1	16674450	16674600
Chr1	14228650	14228700		Chr2	6877250	6877300		Chr1	16679500	16679550
Chr1	14254350	14254400		Chr2	6892750	6892800		Chr1	16682000	16682050
Chr1	14255150	14255200		Chr2	6897150	6897200		Chr1	16683000	16683050
Chr1	14256550	14256650		Chr2	6900850	6900900		Chr1	16691200	16691250
Chr1	14261750	14261800		Chr2	6901800	6901850		Chr1	16692000	16692050
Chr1	14264450	14264500		Chr2	6903050	6904050		Chr1	16693250	16693300
Chr1	14270700	14270750		Chr2	6924800	6924850		Chr1	16696550	16696600
Chr1	14272350	14272400		Chr2	6948750	6948800		Chr1	16698700	16698750
Chr1	14286350	14286650		Chr2	6953900	6954050		Chr1	16726350	16726400
Chr1	14287800	14288350		Chr2	6978050	6978250		Chr1	16729100	16729150
Chr1	14296400	14296850		Chr2	6985850	6985900		Chr1	16744850	16744900
Chr1	14300300	14300350		Chr2	6994800	6994850		Chr1	16745350	16745450
Chr1	14303450	14303500		Chr2	7019700	7019750		Chr1	16746750	16746800
Chr1	14310600	14310650		Chr2	7033400	7033550		Chr1	16754850	16755450
Chr1	14311400	14311750		Chr2	7035050	7035100		Chr1	16758050	16758450
Chr1	14317700	14317750		Chr2	7043900	7043950		Chr1	16769900	16770000
Chr1	14319850	14319900		Chr2	7056800	7056900		Chr1	16774200	16774250
Chr1	14338650	14338700		Chr2	7066750	7066950		Chr1	16778550	16778600
Chr1	14429350	14429400		Chr2	7070500	7070950		Chr1	16801950	16802000
Chr1	14435100	14435150		Chr2	7085000	7085350		Chr1	16802900	16802950
Chr1	14441400	14441450		Chr2	7090950	7091050		Chr1	16804300	16804350
Chr1	14450500	14450550		Chr2	7109450	7109600		Chr1	16827650	16828300
Chr1	14465100	14465150		Chr2	7112650	7112700		Chr1	16843750	16844050
Chr1	14469750	14469800		Chr2	7135950	7136050		Chr1	16846600	16846650
Chr1	14474300	14474350		Chr2	7147850	7148550		Chr1	16855000	16855050
Chr1	14482400	14482450		Chr2	7149500	7149550		Chr1	16855600	16855650
Chr1	14485100	14485150		Chr2	7161200	7161400		Chr1	16856450	16856500
Chr1	14486750	14486800		Chr2	7167950	7168000		Chr1	16857100	16857550
Chr1	14498950	14499000		Chr2	7177950	7178000		Chr1	16860750	16861300
Chr1	14506250	14506300		Chr2	7178450	7178500		Chr1	16877050	16877100
Chr1	14507350	14507400		Chr2	7193350	7193550		Chr1	16881450	16881500
Chr1	14507950	14508000		Chr2	7202050	7202100		Chr1	16881850	16882100
Chr1	14508400	14508450		Chr2	7207550	7207600		Chr1	16882500	16882750
Chr1	14543550	14543600		Chr2	7224200	7224400		Chr1	16885800	16885850
Chr1	14602000	14602050		Chr2	7240650	7240700		Chr1	16903700	16903800
Chr1	14606300	14606400		Chr2	7241650	7241850		Chr1	16924800	16924850
Chr1	14607300	14607350		Chr2	7247100	7247550		Chr1	16943700	16943800
Chr1	14671650	14672200		Chr2	7289300	7290200		Chr1	16945250	16945300
Chr1	14675800	14675850		Chr2	7291600	7291650		Chr1	16946600	16946650
Chr1	14679200	14679250		Chr2	7293000	7293050		Chr1	16952000	16952050
Chr1	14680600	14681100		Chr2	7327400	7327600		Chr1	16952400	16952450
Chr1	14682550	14682600		Chr2	7340650	7340700		Chr1	16953150	16953400
Chr1	14683650	14684200		Chr2	7348150	7348250		Chr1	16959750	16959800
Chr1	14685100	14685150		Chr2	7351400	7351450		Chr1	16961050	16961100
Chr1	14685550	14685600		Chr2	7352000	7352050		Chr1	16967250	16967300
Chr1	14686500	14686600		Chr2	7503800	7504200		Chr1	16996450	16996500
Chr1	14687300	14687700		Chr2	7527300	7527350		Chr1	16999050	16999100
Chr1	14688100	14688150		Chr2	7538550	7538600		Chr1	17019300	17019400
Chr1	14688550	14688800		Chr2	7549150	7549200		Chr1	17021900	17021950
Chr1	14694000	14694400		Chr2	7558500	7558550		Chr1	17023400	17023450
Chr1	14694800	14695450		Chr2	7566850	7567200		Chr1	17024150	17024800
Chr1	14696100	14696150		Chr2	7581550	7582200		Chr1	17028200	17028450
Chr1	14696500	14696900		Chr2	7595350	7595400		Chr1	17029950	17030000
Chr1	14697350	14697400		Chr2	7616650	7616800		Chr1	17037050	17037100
Chr1	14698150	14698350		Chr2	7701950	7702000		Chr1	17040050	17040100
Chr1	14703850	14704100		Chr2	7708550	7708600		Chr1	17041550	17041600
Chr1	14706750	14707100		Chr2	7720000	7720050		Chr1	17042800	17042850
Chr1	14707550	14708500		Chr2	7856650	7856700		Chr1	17046750	17046800
Chr1	14709100	14709350		Chr2	7875400	7875450		Chr1	17071850	17071900
Chr1	14709700	14709800		Chr2	7883750	7883800		Chr1	17112250	17112300
Chr1	14712400	14712600		Chr2	7886250	7886500		Chr1	17138000	17138050
Chr1	14713350	14713550		Chr2	7887200	7887250		Chr1	17138600	17138650
Chr1	14718700	14720350		Chr2	7962150	7962250		Chr1	17145650	17145850
Chr1	14721350	14722250		Chr2	7977550	7977800		Chr1	17188350	17188450
Chr1	14722850	14722900		Chr2	8016050	8016250		Chr1	17195750	17195800
Chr1	14724200	14724500		Chr2	8016950	8017150		Chr1	17196200	17196400
Chr1	14725200	14725250		Chr2	8037600	8037650		Chr1	17196950	17197000
Chr1	14726150	14726350		Chr2	8046200	8046250		Chr1	17214250	17214300
Chr1	14726800	14727650		Chr2	8103300	8103350		Chr1	17228950	17229000
Chr1	14728000	14728100		Chr2	8157350	8157400		Chr1	17229450	17229500
Chr1	14728950	14729050		Chr2	8173400	8173450		Chr1	17231250	17231300
Chr1	14730600	14730650		Chr2	8231950	8232000		Chr1	17250750	17250800
Chr1	14731800	14731850		Chr2	8236600	8236950		Chr1	17255300	17255350
Chr1	14732200	14732250		Chr2	8366450	8366750		Chr1	17257200	17257500
Chr1	14734900	14735350		Chr2	8420650	8420700		Chr1	17261650	17262100
Chr1	14735850	14736150		Chr2	8421100	8421150		Chr1	17274350	17274400
Chr1	14736500	14736700		Chr2	8438250	8438300		Chr1	17276350	17276400
Chr1	14738400	14738700		Chr2	8452600	8452650		Chr1	17279700	17279950
Chr1	14739800	14739850		Chr2	8535200	8535250		Chr1	17280400	17280450
Chr1	14741250	14741300		Chr2	8575100	8575300		Chr1	17314550	17314600
Chr1	14743000	14743550		Chr2	8575650	8575750		Chr1	17315700	17315750
Chr1	14745550	14745600		Chr2	8578600	8578700		Chr1	17318650	17318700
Chr1	14885800	14885850		Chr2	8579150	8579200		Chr1	17328900	17328950
Chr1	14886600	14889000		Chr2	8622550	8622600		Chr1	17352650	17352700
Chr1	14919600	14920000		Chr2	8658100	8658250		Chr1	17362950	17363550
Chr1	14925350	14925400		Chr2	8683500	8683550		Chr1	17364300	17364350
Chr1	14926400	14926450		Chr2	8765100	8765150		Chr1	17377150	17377200
Chr1	14928250	14928450		Chr2	8893550	8893650		Chr1	17381450	17381500
Chr1	14929050	14929100		Chr2	8894600	8895150		Chr1	17383250	17383300
Chr1	14929550	14929850		Chr2	8939450	8939600		Chr1	17407650	17407700
Chr1	14930350	14930750		Chr2	9005600	9005650		Chr1	17409600	17409750
Chr1	14931800	14931850		Chr2	9048100	9048400		Chr1	17412150	17412750
Chr1	14932600	14932950		Chr2	9057650	9057700		Chr1	17431150	17431450
Chr1	14935900	14935950		Chr2	9059600	9059650		Chr1	17442650	17442700
Chr1	14941000	14941050		Chr2	9079850	9079900		Chr1	17480000	17480050
Chr1	14946450	14946750		Chr2	9091900	9091950		Chr1	17512650	17512700
Chr1	14950600	14950650		Chr2	9161300	9161350		Chr1	17516350	17516600
Chr1	14952600	14952650		Chr2	9161850	9161900		Chr1	17518650	17518700
Chr1	14953050	14953250		Chr2	9195150	9195200		Chr1	17533800	17533850
Chr1	14955550	14955600		Chr2	9196750	9197150		Chr1	17535100	17535150
Chr1	14959250	14959300		Chr2	9225700	9225750		Chr1	17537850	17537900
Chr1	14964700	14964750		Chr2	9228750	9228900		Chr1	17541400	17541500
Chr1	14965300	14965350		Chr2	9234600	9234650		Chr1	17542300	17542350
Chr1	14968650	14968700		Chr2	9263050	9263100		Chr1	17543150	17543200
Chr1	14972050	14972100		Chr2	9310850	9310900		Chr1	17544750	17544950
Chr1	14973150	14973200		Chr2	9314800	9314850		Chr1	17549150	17549450
Chr1	14976350	14976400		Chr2	9455200	9455400		Chr1	17554650	17554700
Chr1	14977250	14977300		Chr2	9470650	9470900		Chr1	17555400	17555450
Chr1	14987700	14987900		Chr2	9481600	9481700		Chr1	17555800	17555850
Chr1	14996500	14996550		Chr2	9484550	9484650		Chr1	17566050	17566150
Chr1	14999050	14999100		Chr2	9537600	9537650		Chr1	17575400	17575450
Chr1	15009550	15009600		Chr2	9550600	9550650		Chr1	17575850	17575900
Chr1	15011200	15011550		Chr2	9592000	9592100		Chr1	17590500	17590900
Chr1	15012000	15012200		Chr2	9612150	9612700		Chr1	17609450	17609500
Chr1	15014050	15014100		Chr2	9653900	9654200		Chr1	17656300	17656450
Chr1	15014650	15014700		Chr2	9654600	9654800		Chr1	17656850	17656900
Chr1	15019550	15019600		Chr2	9655150	9655550		Chr1	17657400	17657450
Chr1	15022550	15022750		Chr2	9713150	9713400		Chr1	17677350	17677400
Chr1	15024250	15024300		Chr2	9736400	9736450		Chr1	17678650	17678700
Chr1	15026450	15026650		Chr2	9852000	9852150		Chr1	17686650	17686700
Chr1	15028000	15028350		Chr2	9852950	9853000		Chr1	17713350	17713550
Chr1	15030050	15030100		Chr2	9947350	9947450		Chr1	17754100	17754150
Chr1	15030700	15030750		Chr2	10001650	10002150		Chr1	17759450	17759550
Chr1	15032050	15032100		Chr2	10018150	10018250		Chr1	17768350	17768400
Chr1	15035350	15037800		Chr2	10018600	10018650		Chr1	17777650	17777700
Chr1	15042500	15042550		Chr2	10040350	10040700		Chr1	17823900	17823950
Chr1	15043650	15043700		Chr2	10194650	10194700		Chr1	17825100	17825150
Chr1	15058300	15058350		Chr2	10223000	10223050		Chr1	17841700	17841750
Chr1	15060400	15060450		Chr2	10241300	10241350		Chr1	17843400	17843450
Chr1	15061050	15061100		Chr2	10255550	10255850		Chr1	17844950	17845000
Chr1	15063050	15063100		Chr2	10278850	10278950		Chr1	18003500	18003550
Chr1	15065950	15066000		Chr2	10279400	10279450		Chr1	18005300	18005350
Chr1	15071600	15071650		Chr2	10290100	10290150		Chr1	18015200	18015250
Chr1	15075250	15075300		Chr2	10318550	10318600		Chr1	18020350	18020400
Chr1	15080550	15080600		Chr2	10435300	10435350		Chr1	18020950	18021000
Chr1	15082050	15083000		Chr2	10465700	10465750		Chr1	18029350	18029400
Chr1	15084000	15084550		Chr2	10466100	10466150		Chr1	18045250	18045300
Chr1	15084900	15085650		Chr2	10467250	10467450		Chr1	18065400	18065500
Chr1	15091550	15091600		Chr2	10521550	10521600		Chr1	18096700	18096750
Chr1	15094300	15094350		Chr2	10527650	10527700		Chr1	18151800	18151850
Chr1	15096700	15096750		Chr2	10541600	10541750		Chr1	18154500	18154550
Chr1	15099950	15100000		Chr2	10550200	10550250		Chr1	18155200	18155250
Chr1	15100600	15100650		Chr2	10553200	10553300		Chr1	18160150	18160300
Chr1	15105100	15105150		Chr2	10565750	10565850		Chr1	18282450	18282500
Chr1	15117150	15117200		Chr2	10566300	10566450		Chr1	18372400	18372500
Chr1	15121050	15121100		Chr2	10590600	10590650		Chr1	18409000	18409050
Chr1	15135800	15135850		Chr2	10621550	10621600		Chr1	18428600	18428650
Chr1	15159100	15159150		Chr2	10658400	10658950		Chr1	18473000	18473050
Chr1	15168100	15168150		Chr2	10678250	10678300		Chr1	18506850	18507050
Chr1	15179100	15179150		Chr2	10683600	10683800		Chr1	18541500	18541550
Chr1	15183350	15183400		Chr2	10687050	10687550		Chr1	18553600	18553650
Chr1	15201700	15201750		Chr2	10729300	10729350		Chr1	18581450	18581550
Chr1	15206150	15206200		Chr2	10748900	10749050		Chr1	18585400	18585450
Chr1	15297050	15297100		Chr2	10806750	10806850		Chr1	18610800	18610850
Chr1	15297550	15297600		Chr2	10837250	10837300		Chr1	18641500	18641550
Chr1	15347600	15347650		Chr2	10960750	10960800		Chr1	18642350	18642400
Chr1	15361650	15361700		Chr2	10996300	10996350		Chr1	18657700	18657750
Chr1	15378250	15378300		Chr2	11010950	11011000		Chr1	18697200	18697250
Chr1	15414900	15414950		Chr2	11043250	11043550		Chr1	18711350	18711400
Chr1	15419000	15419050		Chr2	11058350	11058450		Chr1	18731800	18732050
Chr1	15420100	15420150		Chr2	11100500	11100550		Chr1	18847300	18847350
Chr1	15424950	15425000		Chr2	11128800	11129100		Chr1	18849500	18849550
Chr1	15436650	15436700		Chr2	11161300	11161400		Chr1	18854250	18854300
Chr1	15437450	15437500		Chr2	11216950	11217350		Chr1	18885900	18885950
Chr1	15445600	15445650		Chr2	11271850	11271900		Chr1	18904750	18904800
Chr1	15471650	15471900		Chr2	11285950	11286150		Chr1	18963400	18963450
Chr1	15482650	15482700		Chr2	11297800	11297850		Chr1	18965650	18965700
Chr1	15492350	15492400		Chr2	11315800	11315850		Chr1	18969950	18970000
Chr1	15502050	15502100		Chr2	11328850	11328950		Chr1	18982250	18982300
Chr1	15521950	15522000		Chr2	11397800	11397850		Chr1	19022450	19022600
Chr1	15534300	15534350		Chr2	11398900	11398950		Chr1	19024350	19024400
Chr1	15536250	15536300		Chr2	11428700	11428750		Chr1	19072950	19073700
Chr1	15542100	15542150		Chr2	11502600	11502650		Chr1	19171850	19171900
Chr1	15573200	15573250		Chr2	11503600	11503650		Chr1	19236100	19236150
Chr1	15577500	15577550		Chr2	11508500	11508850		Chr1	19268550	19268650
Chr1	15585600	15585650		Chr2	11555450	11555500		Chr1	19317900	19317950
Chr1	15596450	15596500		Chr2	11559150	11559200		Chr1	19330000	19330050
Chr1	15596850	15596900		Chr2	11597250	11597900		Chr1	19340650	19340700
Chr1	15597350	15597400		Chr2	11669200	11669250		Chr1	19344250	19344300
Chr1	15597800	15598300		Chr2	11693750	11693850		Chr1	19354500	19354550
Chr1	15600900	15600950		Chr2	11739950	11740100		Chr1	19374850	19374900
Chr1	15601750	15601800		Chr2	11770000	11770050		Chr1	19377950	19378150
Chr1	15610150	15610700		Chr2	11786800	11787100		Chr1	19379550	19379600
Chr1	15611800	15611850		Chr2	11920500	11920800		Chr1	19405750	19405800
Chr1	15612700	15612800		Chr2	11983000	11983650		Chr1	19479550	19479600
Chr1	15631900	15631950		Chr2	12010200	12010250		Chr1	19543500	19543550
Chr1	15632900	15633250		Chr2	12093000	12093050		Chr1	19591450	19591500
Chr1	15633650	15633700		Chr2	12144800	12144850		Chr1	19592700	19592750
Chr1	15635750	15635800		Chr2	12174050	12174100		Chr1	19596100	19596150
Chr1	15638050	15638100		Chr2	12175350	12175450		Chr1	19598300	19598350
Chr1	15642350	15642400		Chr2	12309800	12309950		Chr1	19662350	19662550
Chr1	15642850	15642900		Chr2	12320500	12320550		Chr1	19676850	19676900
Chr1	15643300	15643350		Chr2	12333100	12333150		Chr1	19679700	19679750
Chr1	15645000	15646000		Chr2	12377350	12377400		Chr1	19716400	19716450
Chr1	15646350	15646400		Chr2	12627750	12627800		Chr1	19725350	19725550
Chr1	15654450	15654500		Chr2	12739300	12739500		Chr1	19727000	19727050
Chr1	15656500	15656550		Chr2	12739950	12740000		Chr1	19732950	19733000
Chr1	15661400	15661450		Chr2	12801500	12801550		Chr1	19743750	19743800
Chr1	15674400	15674950		Chr2	12802250	12802300		Chr1	19749350	19749400
Chr1	15675650	15676000		Chr2	12812200	12812650		Chr1	19751350	19751400
Chr1	15680700	15680750		Chr2	12886800	12887150		Chr1	19763200	19763350
Chr1	15683300	15683350		Chr2	13101800	13101900		Chr1	19823500	19823550
Chr1	15693050	15693100		Chr2	13160350	13160850		Chr1	19855250	19855300
Chr1	15693850	15693900		Chr2	13268700	13268750		Chr1	19861350	19861400
Chr1	15695500	15695550		Chr2	13337050	13337100		Chr1	19926000	19926150
Chr1	15699300	15699350		Chr2	13433300	13433400		Chr1	19933050	19933100
Chr1	15704200	15704250		Chr2	13717300	13717800		Chr1	19950900	19950950
Chr1	15727300	15727350		Chr2	13886000	13886500		Chr1	20088400	20088450
Chr1	15727700	15728100		Chr2	13907900	13908200		Chr1	20157150	20157250
Chr1	15728850	15728900		Chr2	14062700	14062950		Chr1	20314550	20314650
Chr1	15729350	15729400		Chr2	14065350	14065400		Chr1	20315350	20315400
Chr1	15730250	15730300		Chr2	14233200	14233450		Chr1	20326050	20326100
Chr1	15740900	15740950		Chr2	14290050	14290100		Chr1	20330000	20330050
Chr1	15760800	15760900		Chr2	14334700	14334750		Chr1	20332100	20332150
Chr1	15770600	15770650		Chr2	14412150	14412200		Chr1	20332700	20333000
Chr1	15789650	15789700		Chr2	14458150	14458250		Chr1	20342100	20342150
Chr1	15798650	15798700		Chr2	14632350	14632400		Chr1	20369950	20370000
Chr1	15799850	15800350		Chr2	14675900	14676250		Chr1	20397600	20397900
Chr1	15805750	15805800		Chr2	14810950	14811050		Chr1	20398550	20398650
Chr1	15807550	15807600		Chr2	14811600	14811650		Chr1	20468750	20468800
Chr1	15808550	15808600		Chr2	14812850	14812900		Chr1	20477400	20478000
Chr1	15809100	15809150		Chr2	14887500	14887700		Chr1	20582050	20582100
Chr1	15810250	15810300		Chr2	14920850	14920950		Chr1	20618100	20618150
Chr1	15814750	15814800		Chr2	15034500	15034550		Chr1	20625200	20625250
Chr1	15826900	15826950		Chr2	15097800	15098050		Chr1	20695100	20695150
Chr1	15834550	15834600		Chr2	15134600	15134650		Chr1	20709550	20709600
Chr1	15846800	15846850		Chr2	15140800	15140850		Chr1	20710300	20710350
Chr1	15852600	15852650		Chr2	15190550	15190600		Chr1	20823900	20823950
Chr1	15853950	15854000		Chr2	15273650	15273700		Chr1	20826100	20826150
Chr1	15856450	15856600		Chr2	15294550	15294600		Chr1	21042600	21042650
Chr1	15857200	15857300		Chr2	15448750	15448800		Chr1	21046550	21046600
Chr1	15864250	15864300		Chr2	15478600	15478700		Chr1	21066350	21066400
Chr1	15867750	15867800		Chr2	15567200	15567250		Chr1	21066850	21066900
Chr1	15874650	15874700		Chr2	15567700	15567750		Chr1	21068800	21068850
Chr1	15879100	15880050		Chr2	15597300	15597350		Chr1	21104150	21104200
Chr1	15881350	15881400		Chr2	15722250	15722300		Chr1	21160550	21160600
Chr1	15888150	15888200		Chr2	15821450	15821550		Chr1	21212600	21213050
Chr1	15888550	15888600		Chr2	16021200	16021250		Chr1	21215950	21216000
Chr1	15890300	15890400		Chr2	16030100	16030150		Chr1	21217600	21217650
Chr1	15890750	15890800		Chr2	16143300	16143600		Chr1	21223950	21224000
Chr1	15901750	15901800		Chr2	16151250	16151300		Chr1	21244750	21244950
Chr1	15906600	15906650		Chr2	16329900	16329950		Chr1	21289400	21289450
Chr1	15940900	15941550		Chr2	16347350	16347400		Chr1	21335450	21335750
Chr1	15943600	15943800		Chr2	16348250	16348300		Chr1	21349600	21349750
Chr1	15945000	15945400		Chr2	16364000	16364050		Chr1	21350150	21350200
Chr1	15960400	15960450		Chr2	16467200	16467250		Chr1	21394300	21394350
Chr1	15961100	15962000		Chr2	16574950	16575250		Chr1	21398500	21398550
Chr1	15964800	15964850		Chr2	16920700	16920750		Chr1	21455300	21455400
Chr1	15965550	15965600		Chr2	16921150	16921400		Chr1	21477350	21477400
Chr1	15980800	15980900		Chr2	17147350	17147400		Chr1	21521750	21521800
Chr1	15984050	15985300		Chr2	17254200	17254450		Chr1	21583750	21583800
Chr1	16003700	16003750		Chr2	17277800	17277850		Chr1	21584500	21584550
Chr1	16012150	16012200		Chr2	17289400	17289550		Chr1	21615850	21615900
Chr1	16018600	16018650		Chr2	17362800	17363600		Chr1	21672400	21672450
Chr1	16021700	16021750		Chr2	17487600	17488650		Chr1	21729450	21729500
Chr1	16023700	16023750		Chr2	17546750	17546800		Chr1	21731600	21731650
Chr1	16028350	16028400		Chr2	18093200	18093300		Chr1	21747850	21748200
Chr1	16036400	16036450		Chr2	18165550	18165600		Chr1	21757650	21757700
Chr1	16044100	16044150		Chr2	18387850	18387900		Chr1	21849400	21849450
Chr1	16079700	16079750		Chr2	18390900	18391050		Chr1	21958300	21958350
Chr1	16090600	16090700		Chr2	18393450	18393650		Chr1	21991750	21991850
Chr1	16096200	16096250		Chr2	18396050	18396100		Chr1	21992350	21992400
Chr1	16097250	16097300		Chr2	18527900	18527950		Chr1	22042700	22042750
Chr1	16102500	16102550		Chr2	18659600	18660050		Chr1	22059050	22059500
Chr1	16102950	16103000		Chr2	18702350	18702700		Chr1	22061250	22061300
Chr1	16103650	16103700		Chr2	18803600	18803900		Chr1	22082500	22082550
Chr1	16114600	16114650		Chr2	19071550	19071950		Chr1	22102950	22103000
Chr1	16116500	16116700		Chr2	19172400	19172450		Chr1	22207000	22207050
Chr1	16117050	16117100		Chr2	19235900	19235950		Chr1	22232600	22232650
Chr1	16124800	16125250		Chr2	19414100	19414150		Chr1	22370700	22370750
Chr1	16135600	16135750		Chr2	19623150	19623200		Chr1	22456000	22456050
Chr1	16142350	16142550		Chr2	19683600	19683850		Chr1	22618200	22618250
Chr1	16145650	16145800		Chr3	105600	105850		Chr1	22627300	22627350
Chr1	16147250	16147300		Chr3	132450	132700		Chr1	22637100	22637150
Chr1	16148200	16148500		Chr3	422800	423250		Chr1	22696400	22696750
Chr1	16156750	16156850		Chr3	873450	873500		Chr1	22780200	22780250
Chr1	16158200	16158300		Chr3	1031050	1031150		Chr1	22851950	22852000
Chr1	16167600	16167900		Chr3	1170450	1170850		Chr1	22854850	22854900
Chr1	16168350	16168400		Chr3	1369950	1370000		Chr1	22921800	22921850
Chr1	16171800	16171850		Chr3	1571600	1571950		Chr1	23021350	23021400
Chr1	16176250	16176300		Chr3	1602200	1602400		Chr1	23173350	23173400
Chr1	16185050	16185100		Chr3	1692600	1692700		Chr1	23237700	23238000
Chr1	16187750	16187800		Chr3	1712200	1712250		Chr1	23316850	23316900
Chr1	16194550	16194600		Chr3	2138500	2138550		Chr1	23356100	23356200
Chr1	16199200	16199250		Chr3	2251350	2251650		Chr1	23357850	23358450
Chr1	16204100	16204400		Chr3	2259500	2259550		Chr1	23388300	23388400
Chr1	16205200	16205450		Chr3	2260200	2260250		Chr1	23394000	23394200
Chr1	16211400	16211450		Chr3	2260600	2260700		Chr1	23454350	23454400
Chr1	16227100	16227150		Chr3	2577650	2577700		Chr1	23464550	23464600
Chr1	16231900	16232100		Chr3	2601400	2601450		Chr1	23489350	23489800
Chr1	16236750	16236800		Chr3	2773050	2773100		Chr1	23679950	23680100
Chr1	16237500	16238150		Chr3	2849550	2849750		Chr1	23749100	23749150
Chr1	16245800	16246600		Chr3	2919900	2919950		Chr1	23751250	23751300
Chr1	16248150	16248200		Chr3	2970700	2970750		Chr1	23761300	23761350
Chr1	16248550	16248600		Chr3	2971400	2971450		Chr1	23872200	23872250
Chr1	16249100	16249150		Chr3	3497450	3497850		Chr1	23926850	23926900
Chr1	16251450	16251500		Chr3	3538200	3538250		Chr1	24272600	24272650
Chr1	16252350	16252400		Chr3	3538900	3539000		Chr1	24338250	24338300
Chr1	16253450	16253750		Chr3	3664450	3664500		Chr1	24409900	24410050
Chr1	16254150	16254200		Chr3	3755300	3755350		Chr1	24453900	24453950
Chr1	16255650	16255700		Chr3	3837250	3837300		Chr1	24465900	24465950
Chr1	16256200	16256250		Chr3	3838600	3838850		Chr1	24482400	24482450
Chr1	16256600	16256650		Chr3	3965400	3965450		Chr1	24482950	24483000
Chr1	16257350	16257400		Chr3	4468450	4468500		Chr1	24564100	24564150
Chr1	16260300	16260350		Chr3	4497600	4497700		Chr1	24564500	24564800
Chr1	16262500	16262550		Chr3	4551500	4551650		Chr1	24632650	24632700
Chr1	16265250	16265400		Chr3	4552300	4552350		Chr1	24651350	24651400
Chr1	16269750	16269800		Chr3	4579150	4579550		Chr1	24668600	24668650
Chr1	16274200	16274800		Chr3	4753050	4753100		Chr1	24721400	24721450
Chr1	16281950	16282000		Chr3	4796400	4796450		Chr1	24733250	24733300
Chr1	16282650	16283000		Chr3	4977900	4977950		Chr1	24885400	24885450
Chr1	16286600	16287200		Chr3	5137500	5137550		Chr1	24896100	24896150
Chr1	16287700	16287800		Chr3	5137900	5137950		Chr1	24908200	24908250
Chr1	16290900	16291900		Chr3	5278250	5278300		Chr1	25189150	25189200
Chr1	16294650	16294700		Chr3	5377550	5378100		Chr1	25198400	25198450
Chr1	16295550	16296200		Chr3	5623200	5623250		Chr1	25216050	25216100
Chr1	16302950	16303250		Chr3	5651400	5651700		Chr1	25261200	25261300
Chr1	16305650	16305700		Chr3	5744100	5744150		Chr1	25295650	25295700
Chr1	16306650	16306850		Chr3	5745000	5745400		Chr1	25343650	25343700
Chr1	16312050	16312100		Chr3	5824000	5824050		Chr1	25349150	25349350
Chr1	16318750	16318800		Chr3	5835300	5835350		Chr1	25369950	25370000
Chr1	16321450	16321500		Chr3	5836400	5836450		Chr1	25449900	25449950
Chr1	16324700	16324750		Chr3	6053950	6054000		Chr1	25450300	25450350
Chr1	16325950	16326400		Chr3	6054350	6054400		Chr1	25479950	25480000
Chr1	16327250	16327450		Chr3	6073600	6073650		Chr1	25560050	25560100
Chr1	16333000	16333550		Chr3	6242000	6242050		Chr1	25661150	25661200
Chr1	16334150	16334200		Chr3	6487050	6487100		Chr1	25673950	25674050
Chr1	16336700	16336750		Chr3	6668500	6668550		Chr1	25907550	25907600
Chr1	16339950	16340000		Chr3	6728550	6728600		Chr1	25971800	25972000
Chr1	16340400	16341200		Chr3	6729050	6729100		Chr1	26035100	26035250
Chr1	16341650	16342150		Chr3	6771600	6771800		Chr1	26344450	26344500
Chr1	16342500	16343450		Chr3	6912500	6912550		Chr1	26369600	26369650
Chr1	16344800	16344850		Chr3	6941150	6941200		Chr1	26370400	26370450
Chr1	16346750	16346800		Chr3	7094100	7094150		Chr1	26467050	26467100
Chr1	16347300	16347350		Chr3	7214500	7214550		Chr1	26528800	26528850
Chr1	16350500	16350550		Chr3	7231950	7232250		Chr1	26677950	26678000
Chr1	16350900	16351200		Chr3	7274450	7274800		Chr1	26714250	26714450
Chr1	16352000	16352600		Chr3	7288450	7288550		Chr1	26722650	26722700
Chr1	16352950	16353050		Chr3	7502700	7502750		Chr1	26882700	26882750
Chr1	16354200	16354250		Chr3	7594450	7594500		Chr1	26956750	26956800
Chr1	16354800	16354850		Chr3	7634650	7634750		Chr1	27012250	27012300
Chr1	16356100	16356150		Chr3	7644000	7644050		Chr1	27068650	27068700
Chr1	16357200	16357300		Chr3	7765600	7765650		Chr1	27139100	27139150
Chr1	16357800	16358250		Chr3	7766850	7766900		Chr1	27169050	27169100
Chr1	16358800	16359900		Chr3	7786300	7786350		Chr1	27490000	27490050
Chr1	16361100	16361200		Chr3	7880900	7880950		Chr1	27519800	27519850
Chr1	16362700	16362750		Chr3	7938350	7938600		Chr1	27539600	27539800
Chr1	16363300	16363550		Chr3	7980050	7980100		Chr1	27581550	27581600
Chr1	16364150	16364950		Chr3	7978850	7979050		Chr1	27588250	27588300
Chr1	16365450	16365500		Chr3	7995450	7995500		Chr1	27614850	27614900
Chr1	16366700	16366800		Chr3	8093700	8093750		Chr1	27635200	27635250
Chr1	16367150	16367850		Chr3	8101600	8101650		Chr1	27636200	27636250
Chr1	16379400	16379450		Chr3	8138700	8138750		Chr1	27652800	27652850
Chr1	16380100	16380150		Chr3	8149950	8150000		Chr1	27678950	27679100
Chr1	16380650	16381400		Chr3	8170200	8170250		Chr1	27772700	27772750
Chr1	16386900	16387300		Chr3	8211700	8212000		Chr1	27825900	27825950
Chr1	16394050	16394750		Chr3	8245250	8245300		Chr1	28066350	28066400
Chr1	16395100	16396650		Chr3	8248000	8248050		Chr1	28125200	28125250
Chr1	16403600	16404050		Chr3	8294750	8294800		Chr1	28153450	28153500
Chr1	16407950	16408000		Chr3	8379800	8379850		Chr1	28415900	28415950
Chr1	16414300	16414500		Chr3	8492900	8493150		Chr1	28449400	28449450
Chr1	16420750	16420800		Chr3	8512750	8512800		Chr1	28707300	28707400
Chr1	16430450	16430500		Chr3	8597900	8597950		Chr1	28854250	28854300
Chr1	16430950	16432400		Chr3	8645150	8645200		Chr1	28874200	28874250
Chr1	16449050	16449400		Chr3	8684550	8684600		Chr1	28973000	28973050
Chr1	16451150	16451500		Chr3	8714750	8714800		Chr1	29316700	29316750
Chr1	16455100	16455550		Chr3	8752150	8752350		Chr1	29481400	29481450
Chr1	16456200	16456250		Chr3	8757800	8757850		Chr1	29669250	29669300
Chr1	16457450	16457700		Chr3	8758700	8758900		Chr1	29751050	29751100
Chr1	16460050	16460100		Chr3	8814850	8814900		Chr1	29827500	29827550
Chr1	16462600	16462650		Chr3	8836350	8836950		Chr1	30023700	30023750
Chr1	16466700	16466900		Chr3	8843150	8843200		Chr1	30154150	30154200
Chr1	16467500	16467600		Chr3	8872450	8872500		Chr1	30308950	30309000
Chr1	16478050	16478100		Chr3	8873450	8873500		Chr1	30346700	30346750
Chr1	16483200	16483400		Chr3	8874850	8875700		Chr2	5300	5350
Chr1	16488950	16489100		Chr3	8883700	8883750		Chr2	7500	7600
Chr1	16490500	16490550		Chr3	8926400	8926450		Chr2	8300	8550
Chr1	16492800	16493100		Chr3	8944900	8944950		Chr2	13500	13550
Chr1	16498000	16498600		Chr3	8949350	8949450		Chr2	14100	14250
Chr1	16500850	16501250		Chr3	9055100	9055300		Chr2	16000	16050
Chr1	16510900	16511650		Chr3	9120650	9120700		Chr2	17850	17900
Chr1	16515750	16515800		Chr3	9179550	9179600		Chr2	29500	29600
Chr1	16517400	16517450		Chr3	9197700	9197750		Chr2	37650	37700
Chr1	16520700	16520750		Chr3	9256900	9257100		Chr2	40350	40400
Chr1	16521900	16521950		Chr3	9331750	9331950		Chr2	41150	41200
Chr1	16523550	16523900		Chr3	9347550	9347800		Chr2	61700	61750
Chr1	16535250	16535600		Chr3	9362050	9362250		Chr2	63700	63750
Chr1	16538550	16538900		Chr3	9385650	9385700		Chr2	68600	68650
Chr1	16540400	16540500		Chr3	9459450	9459500		Chr2	132050	132100
Chr1	16543700	16543750		Chr3	9494250	9494300		Chr2	145600	146250
Chr1	16558500	16558550		Chr3	9540900	9540950		Chr2	168650	168700
Chr1	16559000	16559150		Chr3	9558450	9559250		Chr2	215250	215300
Chr1	16564400	16564500		Chr3	9595500	9595700		Chr2	220150	220200
Chr1	16586100	16586150		Chr3	9665100	9665200		Chr2	248850	248900
Chr1	16589150	16590050		Chr3	9699150	9699200		Chr2	299850	299900
Chr1	16597950	16598950		Chr3	9739800	9739900		Chr2	421450	421500
Chr1	16600150	16600200		Chr3	9769100	9769450		Chr2	481300	481350
Chr1	16600850	16600900		Chr3	9815550	9815900		Chr2	485400	485700
Chr1	16602050	16602100		Chr3	9839250	9839300		Chr2	488800	488850
Chr1	16603300	16603600		Chr3	9848250	9848350		Chr2	492300	492350
Chr1	16604800	16604850		Chr3	9966500	9966550		Chr2	500250	500300
Chr1	16609100	16609150		Chr3	9977400	9977600		Chr2	568150	568200
Chr1	16610950	16611000		Chr3	9997050	9997100		Chr2	576300	576350
Chr1	16612500	16612800		Chr3	10008300	10008350		Chr2	577700	577750
Chr1	16613150	16613900		Chr3	10031250	10031300		Chr2	582050	582100
Chr1	16614950	16615000		Chr3	10032100	10032150		Chr2	614150	614200
Chr1	16624500	16624800		Chr3	10038700	10038850		Chr2	659700	659750
Chr1	16625200	16625250		Chr3	10049100	10049150		Chr2	669950	670100
Chr1	16626750	16626800		Chr3	10066350	10066850		Chr2	687900	687950
Chr1	16629350	16629400		Chr3	10075200	10075300		Chr2	692100	692150
Chr1	16632150	16632200		Chr3	10082250	10082300		Chr2	742000	742050
Chr1	16637000	16637350		Chr3	10113650	10113700		Chr2	752700	752750
Chr1	16645850	16646150		Chr3	10114400	10114450		Chr2	755850	755900
Chr1	16651050	16651100		Chr3	10137100	10137200		Chr2	795600	796450
Chr1	16658300	16658350		Chr3	10140700	10140800		Chr2	818950	819000
Chr1	16659550	16660200		Chr3	10152050	10152100		Chr2	820500	820750
Chr1	16664200	16664250		Chr3	10166850	10167000		Chr2	821950	822200
Chr1	16667400	16667450		Chr3	10167500	10167650		Chr2	828500	828550
Chr1	16673250	16674300		Chr3	10168850	10168950		Chr2	877800	877900
Chr1	16684700	16684750		Chr3	10176700	10176750		Chr2	894650	894700
Chr1	16686000	16686550		Chr3	10190650	10190700		Chr2	911950	912000
Chr1	16689750	16690050		Chr3	10220300	10220350		Chr2	925400	925600
Chr1	16690550	16690600		Chr3	10255100	10255150		Chr2	929500	929550
Chr1	16690950	16691050		Chr3	10262550	10262750		Chr2	935800	935850
Chr1	16691650	16691950		Chr3	10263100	10263650		Chr2	962900	962950
Chr1	16700550	16701000		Chr3	10314050	10314150		Chr2	983850	983950
Chr1	16701700	16701750		Chr3	10339850	10340100		Chr2	1005150	1005200
Chr1	16706450	16707850		Chr3	10399450	10399650		Chr2	1086650	1086700
Chr1	16711000	16711600		Chr3	10414450	10414500		Chr2	1090000	1090050
Chr1	16712500	16712550		Chr3	10416900	10416950		Chr2	1108050	1108100
Chr1	16717450	16717500		Chr3	10423600	10423650		Chr2	1112850	1112900
Chr1	16717900	16717950		Chr3	10461400	10461450		Chr2	1115600	1115650
Chr1	16724150	16724200		Chr3	10464250	10464950		Chr2	1155250	1155700
Chr1	16729300	16729350		Chr3	10475700	10475750		Chr2	1167600	1167650
Chr1	16730700	16730750		Chr3	10493050	10493200		Chr2	1202600	1202650
Chr1	16751550	16751650		Chr3	10509600	10509700		Chr2	1203200	1203250
Chr1	16754600	16754650		Chr3	10510050	10510100		Chr2	1205150	1205200
Chr1	16767000	16767050		Chr3	10531600	10531650		Chr2	1213400	1213450
Chr1	16768850	16768900		Chr3	10554750	10554800		Chr2	1214000	1214050
Chr1	16770350	16770400		Chr3	10557100	10557150		Chr2	1217450	1217950
Chr1	16773550	16773700		Chr3	10575300	10575350		Chr2	1219150	1219200
Chr1	16774300	16774500		Chr3	10576200	10576250		Chr2	1224200	1224850
Chr1	16778600	16778800		Chr3	10584500	10584550		Chr2	1225450	1225500
Chr1	16779550	16779600		Chr3	10645500	10645550		Chr2	1232150	1232200
Chr1	16790600	16790750		Chr3	10645900	10646000		Chr2	1233050	1233150
Chr1	16791400	16791500		Chr3	10654100	10654200		Chr2	1239900	1239950
Chr1	16792050	16792500		Chr3	10666650	10666700		Chr2	1246400	1246650
Chr1	16799100	16799350		Chr3	10713850	10714250		Chr2	1252750	1252850
Chr1	16805450	16805500		Chr3	10719250	10719750		Chr2	1256700	1256900
Chr1	16806550	16806700		Chr3	10743200	10743250		Chr2	1267300	1267350
Chr1	16807450	16807950		Chr3	10751100	10751250		Chr2	1268950	1269000
Chr1	16810900	16811000		Chr3	10751800	10752200		Chr2	1296900	1296950
Chr1	16815350	16815500		Chr3	10758250	10758300		Chr2	1305000	1305050
Chr1	16816450	16816600		Chr3	10763050	10763100		Chr2	1305800	1305850
Chr1	16819950	16820000		Chr3	10764200	10764250		Chr2	1313150	1313250
Chr1	16822400	16822450		Chr3	10781400	10781450		Chr2	1329450	1329500
Chr1	16822850	16822900		Chr3	10812950	10813150		Chr2	1330100	1330450
Chr1	16824950	16825600		Chr3	10816450	10816500		Chr2	1342400	1342450
Chr1	16826050	16826200		Chr3	10818100	10818700		Chr2	1345200	1346450
Chr1	16827600	16827650		Chr3	10820400	10820500		Chr2	1346850	1346900
Chr1	16828650	16828850		Chr3	10837800	10837850		Chr2	1349500	1349550
Chr1	16829450	16829650		Chr3	10841600	10841650		Chr2	1349950	1350000
Chr1	16841600	16841650		Chr3	10861650	10861700		Chr2	1362600	1362650
Chr1	16842450	16843000		Chr3	10862900	10863100		Chr2	1372450	1372500
Chr1	16843400	16843650		Chr3	10899200	10899250		Chr2	1384700	1384750
Chr1	16846700	16846750		Chr3	10901500	10901550		Chr2	1394150	1394200
Chr1	16857900	16858150		Chr3	10902300	10902350		Chr2	1397000	1397550
Chr1	16858600	16859200		Chr3	10908300	10908350		Chr2	1403350	1403400
Chr1	16859900	16860150		Chr3	10916300	10916350		Chr2	1423700	1423750
Chr1	16860600	16860750		Chr3	10998000	10998050		Chr2	1433800	1433850
Chr1	16862650	16862750		Chr3	11022200	11022250		Chr2	1442150	1442200
Chr1	16863250	16863450		Chr3	11053150	11053200		Chr2	1456550	1456600
Chr1	16868200	16868750		Chr3	11055300	11055350		Chr2	1460450	1460500
Chr1	16870150	16871150		Chr3	11077900	11077950		Chr2	1465200	1465250
Chr1	16872800	16872850		Chr3	11079200	11079300		Chr2	1469550	1469900
Chr1	16878000	16878050		Chr3	11082750	11083200		Chr2	1472700	1472950
Chr1	16886800	16887000		Chr3	11089150	11089200		Chr2	1474200	1474250
Chr1	16890950	16891050		Chr3	11089550	11089600		Chr2	1484000	1484250
Chr1	16892150	16892250		Chr3	11099100	11099300		Chr2	1485850	1485900
Chr1	16899500	16899750		Chr3	11132450	11132500		Chr2	1488700	1488750
Chr1	16902750	16903100		Chr3	11133950	11134100		Chr2	1489300	1489350
Chr1	16904250	16905900		Chr3	11153700	11153750		Chr2	1489750	1489800
Chr1	16925350	16925750		Chr3	11158900	11158950		Chr2	1490150	1490200
Chr1	16935750	16935800		Chr3	11176900	11176950		Chr2	1502450	1502500
Chr1	16936200	16936250		Chr3	11183350	11183400		Chr2	1508300	1508350
Chr1	16936800	16936900		Chr3	11184150	11184200		Chr2	1511350	1511400
Chr1	16938050	16938100		Chr3	11200150	11200400		Chr2	1521500	1521600
Chr1	16942850	16943100		Chr3	11205100	11205150		Chr2	1521950	1522000
Chr1	16946550	16946600		Chr3	11205600	11205650		Chr2	1548200	1548250
Chr1	16948550	16948600		Chr3	11206300	11206350		Chr2	1550800	1550850
Chr1	16951050	16951100		Chr3	11222150	11222200		Chr2	1551750	1551800
Chr1	16952600	16952800		Chr3	11263700	11263750		Chr2	1586300	1586350
Chr1	16958800	16958850		Chr3	11279400	11279550		Chr2	1601250	1601300
Chr1	16962250	16962550		Chr3	11283900	11283950		Chr2	1613400	1613800
Chr1	16974900	16975300		Chr3	11288350	11288400		Chr2	1627250	1627300
Chr1	16984700	16984750		Chr3	11294900	11295300		Chr2	1631000	1631050
Chr1	16987150	16987200		Chr3	11295700	11295750		Chr2	1664600	1664700
Chr1	16989350	16989950		Chr3	11299850	11299900		Chr2	1682150	1682200
Chr1	16996900	16996950		Chr3	11321900	11322350		Chr2	1686800	1686850
Chr1	16997500	16998700		Chr3	11328750	11329100		Chr2	1709500	1709550
Chr1	16999150	16999250		Chr3	11346400	11346450		Chr2	1710150	1710200
Chr1	17004450	17005000		Chr3	11362850	11362900		Chr2	1716300	1716350
Chr1	17005400	17005450		Chr3	11364400	11364450		Chr2	1743350	1743400
Chr1	17005950	17007050		Chr3	11366200	11366300		Chr2	1749600	1749650
Chr1	17008500	17008850		Chr3	11368900	11369400		Chr2	1755250	1755300
Chr1	17012000	17012050		Chr3	11377450	11377500		Chr2	1764700	1764750
Chr1	17015750	17015950		Chr3	11387800	11387850		Chr2	1772550	1772600
Chr1	17016550	17016600		Chr3	11396650	11396700		Chr2	1775550	1775600
Chr1	17017050	17017150		Chr3	11446150	11446200		Chr2	1783850	1783900
Chr1	17018650	17018700		Chr3	11480700	11480750		Chr2	1784750	1784800
Chr1	17021950	17022000		Chr3	11481750	11481950		Chr2	1790350	1790400
Chr1	17035050	17035200		Chr3	11482900	11483500		Chr2	1797550	1797600
Chr1	17035800	17035850		Chr3	11502600	11502700		Chr2	1798200	1798250
Chr1	17056300	17056350		Chr3	11503500	11503550		Chr2	1798700	1798750
Chr1	17064850	17065000		Chr3	11525600	11525650		Chr2	1802050	1802300
Chr1	17069900	17070050		Chr3	11536800	11536850		Chr2	1805350	1805400
Chr1	17070450	17070500		Chr3	11537600	11537650		Chr2	1810650	1810700
Chr1	17070850	17070900		Chr3	11538700	11538900		Chr2	1812550	1812600
Chr1	17071750	17071800		Chr3	11539850	11539900		Chr2	1813100	1813150
Chr1	17076900	17077350		Chr3	11551850	11551950		Chr2	1814850	1814900
Chr1	17091450	17091800		Chr3	11556050	11556100		Chr2	1817650	1817700
Chr1	17094800	17094850		Chr3	11587300	11587450		Chr2	1838600	1838650
Chr1	17102300	17102350		Chr3	11600400	11600500		Chr2	1848700	1848750
Chr1	17103300	17103400		Chr3	11625550	11625600		Chr2	1857000	1857100
Chr1	17104600	17104700		Chr3	11640800	11640900		Chr2	1858400	1858850
Chr1	17106800	17106850		Chr3	11641350	11641400		Chr2	1859250	1859350
Chr1	17108800	17108900		Chr3	11646750	11646800		Chr2	1864000	1864050
Chr1	17111150	17111550		Chr3	11660400	11660450		Chr2	1884300	1884350
Chr1	17113950	17114000		Chr3	11675200	11675250		Chr2	1898600	1898650
Chr1	17114400	17114900		Chr3	11695200	11695350		Chr2	1906000	1906150
Chr1	17116400	17116500		Chr3	11707550	11707600		Chr2	1907400	1907450
Chr1	17138100	17138150		Chr3	11723700	11723750		Chr2	1909050	1909100
Chr1	17144800	17145650		Chr3	11762400	11762500		Chr2	1944000	1944050
Chr1	17170450	17170500		Chr3	11784650	11784900		Chr2	1948650	1948700
Chr1	17177250	17177300		Chr3	11848450	11848650		Chr2	1952700	1952750
Chr1	17187850	17187900		Chr3	11852650	11852700		Chr2	1953300	1953350
Chr1	17193500	17193700		Chr3	11863850	11863900		Chr2	1955900	1955950
Chr1	17201000	17201050		Chr3	11899550	11899650		Chr2	1957550	1957600
Chr1	17215400	17215450		Chr3	11904900	11904950		Chr2	1958500	1958550
Chr1	17229150	17229250		Chr3	11955550	11955700		Chr2	1958950	1959000
Chr1	17239850	17240000		Chr3	11968300	11968350		Chr2	1961550	1961900
Chr1	17241100	17241150		Chr3	11969700	11970000		Chr2	1962350	1962400
Chr1	17254700	17255050		Chr3	11970500	11970550		Chr2	1965550	1965600
Chr1	17278350	17278400		Chr3	11986500	11986700		Chr2	1989550	1989600
Chr1	17278850	17279000		Chr3	12074600	12074650		Chr2	1995850	1995900
Chr1	17289200	17289450		Chr3	12126800	12126850		Chr2	1996600	1996650
Chr1	17293350	17293450		Chr3	12128700	12128750		Chr2	2001400	2001450
Chr1	17294800	17295000		Chr3	12134150	12134450		Chr2	2004900	2004950
Chr1	17295400	17295500		Chr3	12135150	12135200		Chr2	2020350	2020400
Chr1	17299950	17300000		Chr3	12236550	12236600		Chr2	2022000	2022100
Chr1	17305750	17306150		Chr3	12239700	12239750		Chr2	2053300	2053350
Chr1	17307950	17308000		Chr3	12240100	12240150		Chr2	2062700	2062750
Chr1	17312350	17312450		Chr3	12240650	12240700		Chr2	2078400	2078800
Chr1	17313750	17314050		Chr3	12242050	12242100		Chr2	2090700	2090750
Chr1	17314450	17314500		Chr3	12257000	12257300		Chr2	2093350	2093400
Chr1	17314850	17314950		Chr3	12264250	12264300		Chr2	2098800	2098850
Chr1	17324550	17324900		Chr3	12265050	12265450		Chr2	2100950	2101400
Chr1	17335450	17335700		Chr3	12300950	12301200		Chr2	2102000	2102050
Chr1	17341150	17342050		Chr3	12318950	12319000		Chr2	2102600	2102650
Chr1	17345200	17345250		Chr3	12349950	12350000		Chr2	2103350	2103400
Chr1	17365250	17365300		Chr3	12354200	12354250		Chr2	2109000	2109050
Chr1	17369000	17369800		Chr3	12454500	12454700		Chr2	2110950	2111050
Chr1	17377350	17377650		Chr3	12455100	12455300		Chr2	2125300	2125350
Chr1	17384350	17384500		Chr3	12474350	12474400		Chr2	2130550	2130900
Chr1	17386800	17386850		Chr3	12485300	12485550		Chr2	2134200	2134250
Chr1	17398550	17398600		Chr3	12486850	12486900		Chr2	2136700	2136750
Chr1	17405650	17405700		Chr3	12560300	12560350		Chr2	2150100	2150150
Chr1	17406100	17406150		Chr3	12573400	12573450		Chr2	2155750	2155800
Chr1	17409950	17410000		Chr3	12590650	12590750		Chr2	2160400	2160800
Chr1	17410350	17410500		Chr3	12608950	12609000		Chr2	2168050	2168400
Chr1	17412850	17413300		Chr3	12629250	12629300		Chr2	2169500	2169550
Chr1	17414400	17414650		Chr3	12661850	12661900		Chr2	2170350	2170400
Chr1	17416100	17416200		Chr3	12669250	12669900		Chr2	2191900	2191950
Chr1	17418400	17418550		Chr3	12670650	12670750		Chr2	2205250	2205350
Chr1	17430800	17431100		Chr3	12735300	12735350		Chr2	2219250	2219500
Chr1	17431700	17431750		Chr3	12794250	12794400		Chr2	2228850	2228900
Chr1	17439600	17439650		Chr3	12906000	12906250		Chr2	2232550	2232750
Chr1	17440350	17440750		Chr3	12960800	12961150		Chr2	2236450	2236800
Chr1	17441250	17441750		Chr3	13051350	13051450		Chr2	2246000	2246050
Chr1	17448500	17448800		Chr3	13071950	13072000		Chr2	2246500	2246650
Chr1	17502250	17503500		Chr3	13153750	13153900		Chr2	2249100	2249250
Chr1	17511150	17511350		Chr3	13156250	13156300		Chr2	2250000	2250150
Chr1	17512350	17512400		Chr3	13177850	13177900		Chr2	2254550	2254600
Chr1	17512950	17513050		Chr3	13182750	13182800		Chr2	2261600	2261700
Chr1	17524950	17525150		Chr3	13257850	13257900		Chr2	2264650	2264700
Chr1	17528650	17529000		Chr3	13260300	13260350		Chr2	2276850	2276900
Chr1	17548450	17548500		Chr3	13327600	13327650		Chr2	2277250	2277300
Chr1	17552000	17552650		Chr3	13338850	13338900		Chr2	2278650	2278700
Chr1	17553000	17553050		Chr3	13453800	13454200		Chr2	2290450	2290500
Chr1	17556200	17556350		Chr3	13480150	13480200		Chr2	2297800	2297850
Chr1	17560800	17561300		Chr3	13481300	13481400		Chr2	2299500	2299550
Chr1	17563200	17563250		Chr3	13705500	13705550		Chr2	2300200	2300250
Chr1	17563600	17563850		Chr3	13708550	13708600		Chr2	2300900	2300950
Chr1	17566000	17566050		Chr3	13709550	13709600		Chr2	2303800	2303850
Chr1	17571400	17572000		Chr3	13713000	13713100		Chr2	2319300	2319350
Chr1	17573500	17573650		Chr3	13750650	13750700		Chr2	2345750	2345800
Chr1	17574250	17574300		Chr3	13784600	13784650		Chr2	2349750	2349800
Chr1	17576050	17576400		Chr3	13813300	13813350		Chr2	2366350	2366400
Chr1	17578950	17579200		Chr3	14052650	14052750		Chr2	2371750	2371800
Chr1	17607550	17607600		Chr3	14057150	14057200		Chr2	2378100	2378150
Chr1	17608000	17608150		Chr3	14066050	14066300		Chr2	2380400	2380450
Chr1	17611700	17611950		Chr3	14096200	14096450		Chr2	2383700	2383750
Chr1	17615350	17615450		Chr3	14188900	14188950		Chr2	2387200	2387400
Chr1	17616850	17616900		Chr3	14190700	14190750		Chr2	2388150	2388200
Chr1	17620350	17620400		Chr3	14207150	14207200		Chr2	2389000	2389050
Chr1	17624900	17625100		Chr3	14215400	14215450		Chr2	2392400	2392450
Chr1	17632400	17632900		Chr3	14219750	14219800		Chr2	2393850	2393900
Chr1	17634000	17634100		Chr3	14221250	14221300		Chr2	2399450	2399500
Chr1	17640200	17640850		Chr3	14238550	14238750		Chr2	2401450	2401500
Chr1	17652600	17652700		Chr3	14297850	14298350		Chr2	2403900	2403950
Chr1	17655800	17655850		Chr3	14299550	14299650		Chr2	2406750	2406850
Chr1	17656200	17656250		Chr3	14307400	14307450		Chr2	2409750	2409950
Chr1	17658150	17658200		Chr3	14311850	14311900		Chr2	2412650	2412700
Chr1	17660000	17660100		Chr3	14316150	14316200		Chr2	2415100	2415400
Chr1	17666000	17666250		Chr3	14319250	14319300		Chr2	2417000	2417400
Chr1	17673850	17674250		Chr3	14320250	14320300		Chr2	2444800	2444850
Chr1	17682100	17682150		Chr3	14364350	14364400		Chr2	2453200	2453250
Chr1	17695650	17695900		Chr3	14378500	14378550		Chr2	2453850	2453950
Chr1	17707000	17707050		Chr3	14461600	14461650		Chr2	2454450	2454500
Chr1	17709650	17710550		Chr3	14462700	14462800		Chr2	2463900	2463950
Chr1	17713150	17713200		Chr3	14470850	14471250		Chr2	2464650	2464700
Chr1	17727150	17727250		Chr3	14471700	14471750		Chr2	2466100	2466150
Chr1	17727600	17727950		Chr3	14615250	14615300		Chr2	2482850	2482900
Chr1	17734250	17734300		Chr3	14728850	14729250		Chr2	2487750	2487800
Chr1	17760600	17760650		Chr3	14748450	14748650		Chr2	2490950	2491000
Chr1	17812300	17812450		Chr3	14810550	14810600		Chr2	2491800	2492100
Chr1	17819500	17819950		Chr3	14812850	14813050		Chr2	2494450	2494500
Chr1	17824300	17824350		Chr3	14859550	14859600		Chr2	2501550	2501600
Chr1	17825200	17825300		Chr3	14860100	14860300		Chr2	2503550	2503600
Chr1	17837900	17837950		Chr3	14860900	14860950		Chr2	2506050	2506100
Chr1	17838350	17838400		Chr3	14928950	14929050		Chr2	2507300	2507350
Chr1	17838850	17838900		Chr3	14949000	14949050		Chr2	2512100	2512150
Chr1	17840600	17841050		Chr3	15021400	15021450		Chr2	2513750	2513800
Chr1	17841800	17841850		Chr3	15077850	15078000		Chr2	2515050	2515300
Chr1	17844500	17844550		Chr3	15087000	15087050		Chr2	2517500	2517550
Chr1	17845200	17845250		Chr3	15091050	15091200		Chr2	2517900	2517950
Chr1	17846050	17846100		Chr3	15169800	15170000		Chr2	2526150	2526200
Chr1	17846600	17846650		Chr3	15233350	15233400		Chr2	2529550	2529650
Chr1	17873800	17874250		Chr3	15271150	15271200		Chr2	2530600	2530650
Chr1	17899050	17899200		Chr3	15295800	15295850		Chr2	2534550	2534600
Chr1	17980000	17980050		Chr3	15334400	15334450		Chr2	2535050	2535100
Chr1	18007200	18007400		Chr3	15335500	15335550		Chr2	2541050	2541150
Chr1	18018450	18018500		Chr3	15385000	15385050		Chr2	2541600	2542200
Chr1	18019600	18020000		Chr3	15397050	15397350		Chr2	2554500	2554550
Chr1	18021200	18021350		Chr3	15398250	15398650		Chr2	2556850	2556900
Chr1	18029250	18029350		Chr3	15429950	15430000		Chr2	2560950	2561000
Chr1	18054850	18054900		Chr3	15435750	15436100		Chr2	2563100	2563150
Chr1	18055950	18056100		Chr3	15451700	15451750		Chr2	2563800	2563850
Chr1	18088150	18088800		Chr3	15506950	15507000		Chr2	2565800	2565850
Chr1	18089500	18089550		Chr3	15601300	15601550		Chr2	2572150	2572200
Chr1	18094650	18094700		Chr3	15618550	15619250		Chr2	2577900	2578050
Chr1	18095200	18095250		Chr3	15620350	15620400		Chr2	2580550	2580600
Chr1	18096400	18096450		Chr3	15633000	15633050		Chr2	2595700	2595750
Chr1	18126700	18126950		Chr3	15638000	15638100		Chr2	2596750	2596800
Chr1	18130400	18131100		Chr3	15638600	15638650		Chr2	2597550	2597650
Chr1	18131900	18132050		Chr3	15639950	15640050		Chr2	2599400	2599450
Chr1	18163450	18165850		Chr3	15667400	15667800		Chr2	2600000	2600050
Chr1	18211550	18211800		Chr3	15677600	15677650		Chr2	2608400	2608450
Chr1	18214000	18214500		Chr3	15734500	15734550		Chr2	2610400	2610450
Chr1	18226900	18226950		Chr3	15740100	15740150		Chr2	2616450	2616500
Chr1	18247550	18247700		Chr3	15746550	15746600		Chr2	2618850	2618900
Chr1	18269950	18270050		Chr3	15780100	15780150		Chr2	2620100	2620150
Chr1	18270400	18270600		Chr3	15796300	15796500		Chr2	2620950	2621150
Chr1	18271000	18271400		Chr3	15803650	15803700		Chr2	2622400	2622450
Chr1	18282150	18282300		Chr3	15843950	15844000		Chr2	2629850	2630000
Chr1	18287300	18287650		Chr3	15845050	15845100		Chr2	2631800	2631850
Chr1	18297500	18297950		Chr3	15863300	15863550		Chr2	2632600	2632650
Chr1	18300250	18301150		Chr3	15874450	15874500		Chr2	2634900	2635350
Chr1	18302250	18302300		Chr3	15875000	15875350		Chr2	2635950	2636550
Chr1	18302850	18302900		Chr3	15876850	15876900		Chr2	2646450	2646500
Chr1	18304450	18304500		Chr3	15884350	15884400		Chr2	2647900	2647950
Chr1	18320550	18321400		Chr3	15893200	15893250		Chr2	2649350	2649400
Chr1	18325100	18325250		Chr3	15893650	15893800		Chr2	2661250	2661300
Chr1	18325700	18325750		Chr3	15899750	15900150		Chr2	2663200	2663250
Chr1	18326150	18326200		Chr3	15915650	15915700		Chr2	2664600	2664850
Chr1	18342050	18342200		Chr3	15916050	15916600		Chr2	2675650	2675700
Chr1	18386400	18386500		Chr3	15916950	15917100		Chr2	2676950	2677000
Chr1	18387250	18387500		Chr3	15918500	15918700		Chr2	2679300	2679350
Chr1	18398100	18398400		Chr3	15938200	15938300		Chr2	2681900	2681950
Chr1	18415250	18415450		Chr3	15938800	15938850		Chr2	2691350	2691400
Chr1	18421350	18421450		Chr3	15944400	15944450		Chr2	2708450	2708500
Chr1	18437250	18437300		Chr3	15945050	15945100		Chr2	2709300	2709500
Chr1	18456900	18457700		Chr3	15945650	15946050		Chr2	2710500	2710550
Chr1	18458200	18458400		Chr3	15966100	15966200		Chr2	2711400	2711450
Chr1	18493650	18494050		Chr3	16006100	16006200		Chr2	2712500	2712550
Chr1	18538450	18538500		Chr3	16041000	16041050		Chr2	2714700	2714900
Chr1	18548150	18548300		Chr3	16052250	16052300		Chr2	2717500	2717550
Chr1	18550500	18550550		Chr3	16056050	16056150		Chr2	2718100	2718150
Chr1	18551600	18551650		Chr3	16061050	16061100		Chr2	2727100	2727150
Chr1	18553550	18553600		Chr3	16086250	16086300		Chr2	2727650	2727850
Chr1	18579450	18579500		Chr3	16090250	16090300		Chr2	2728550	2729100
Chr1	18581300	18581400		Chr3	16098750	16099150		Chr2	2729650	2729700
Chr1	18598900	18599150		Chr3	16100100	16100150		Chr2	2739800	2739850
Chr1	18599550	18599600		Chr3	16113800	16114000		Chr2	2742300	2742350
Chr1	18600350	18600450		Chr3	16143550	16143600		Chr2	2746150	2746200
Chr1	18603800	18603900		Chr3	16169750	16169800		Chr2	2747400	2747450
Chr1	18605700	18605750		Chr3	16185400	16185950		Chr2	2748650	2748700
Chr1	18626800	18627350		Chr3	16206200	16206500		Chr2	2752200	2752550
Chr1	18643850	18644150		Chr3	16221750	16222000		Chr2	2753000	2753050
Chr1	18648600	18648650		Chr3	16235600	16235650		Chr2	2755450	2755500
Chr1	18658100	18658150		Chr3	16241350	16241400		Chr2	2755950	2756000
Chr1	18698450	18698550		Chr3	16266800	16266900		Chr2	2771200	2771250
Chr1	18707200	18707300		Chr3	16276200	16276250		Chr2	2773350	2773750
Chr1	18712900	18712950		Chr3	16276850	16277450		Chr2	2774750	2774800
Chr1	18747850	18747950		Chr3	16281800	16281850		Chr2	2775200	2775250
Chr1	18767050	18767100		Chr3	16307250	16307400		Chr2	2776200	2776250
Chr1	18769700	18769800		Chr3	16333100	16333550		Chr2	2782550	2782600
Chr1	18790250	18790850		Chr3	16333900	16334400		Chr2	2783350	2783400
Chr1	18791300	18792850		Chr3	16340700	16341900		Chr2	2786650	2786800
Chr1	18804550	18805150		Chr3	16347300	16347350		Chr2	2788100	2788350
Chr1	18817450	18817600		Chr3	16355600	16355650		Chr2	2793250	2793300
Chr1	18841900	18841950		Chr3	16357350	16357400		Chr2	2802250	2802300
Chr1	18846350	18846450		Chr3	16405450	16405750		Chr2	2803600	2803650
Chr1	18851950	18852000		Chr3	16418800	16418850		Chr2	2804500	2804800
Chr1	18852700	18852750		Chr3	16419350	16419400		Chr2	2809500	2809850
Chr1	18854800	18854850		Chr3	16438150	16438200		Chr2	2814400	2814450
Chr1	18859350	18859800		Chr3	16445750	16445800		Chr2	2814850	2814900
Chr1	18874250	18874300		Chr3	16451250	16451300		Chr2	2816600	2816650
Chr1	18885850	18885900		Chr3	16451650	16451700		Chr2	2819550	2819600
Chr1	18887650	18888350		Chr3	16459150	16459200		Chr2	2824750	2824800
Chr1	18905600	18905650		Chr3	16479800	16479900		Chr2	2826450	2826500
Chr1	18907000	18907100		Chr3	16482450	16482550		Chr2	2827450	2827500
Chr1	18931050	18931150		Chr3	16485400	16485600		Chr2	2827850	2827900
Chr1	18948400	18948450		Chr3	16510950	16511000		Chr2	2828750	2828800
Chr1	18957350	18957400		Chr3	16520800	16521150		Chr2	2831000	2831050
Chr1	18962000	18962050		Chr3	16521650	16522250		Chr2	2831550	2832050
Chr1	18966650	18966700		Chr3	16535300	16535350		Chr2	2832550	2832600
Chr1	18970500	18970550		Chr3	16539550	16539600		Chr2	2836350	2836400
Chr1	18980850	18980950		Chr3	16562050	16562550		Chr2	2845950	2846000
Chr1	18981300	18981350		Chr3	16576550	16576650		Chr2	2847200	2847250
Chr1	18989500	18989550		Chr3	16627600	16627650		Chr2	2865800	2865950
Chr1	19027250	19027650		Chr3	16647050	16647400		Chr2	2869500	2869550
Chr1	19028100	19028150		Chr3	16682550	16682600		Chr2	2875800	2875850
Chr1	19064400	19064600		Chr3	16708450	16708550		Chr2	2879200	2879250
Chr1	19085350	19086850		Chr3	16731950	16732000		Chr2	2880700	2880750
Chr1	19180350	19180400		Chr3	16770500	16770550		Chr2	2887100	2887150
Chr1	19197900	19198250		Chr3	16798150	16798350		Chr2	2887500	2887550
Chr1	19212500	19212700		Chr3	16827650	16827700		Chr2	2893700	2893750
Chr1	19226300	19226650		Chr3	16839850	16839950		Chr2	2907200	2907250
Chr1	19233900	19234050		Chr3	16877750	16878150		Chr2	2908100	2908150
Chr1	19234800	19234850		Chr3	16881000	16881050		Chr2	2908800	2909150
Chr1	19235650	19235800		Chr3	16951550	16951600		Chr2	2912900	2912950
Chr1	19236850	19237000		Chr3	17060300	17060650		Chr2	2915050	2915100
Chr1	19247800	19248750		Chr3	17064050	17064100		Chr2	2915550	2915600
Chr1	19268350	19268550		Chr3	17098150	17098200		Chr2	2919550	2919600
Chr1	19290300	19290400		Chr3	17141450	17141500		Chr2	2937950	2938000
Chr1	19290800	19290850		Chr3	17143500	17143800		Chr2	2944900	2945550
Chr1	19291750	19291800		Chr3	17150500	17150550		Chr2	2946300	2946350
Chr1	19292200	19292450		Chr3	17157100	17157150		Chr2	2948100	2948650
Chr1	19301600	19301650		Chr3	17177150	17177250		Chr2	2950100	2950150
Chr1	19303850	19304100		Chr3	17203650	17203700		Chr2	2953950	2954300
Chr1	19304450	19304550		Chr3	17226250	17226450		Chr2	2971850	2971900
Chr1	19316300	19316600		Chr3	17227000	17227200		Chr2	2987750	2987800
Chr1	19319750	19320100		Chr3	17276650	17277000		Chr2	2988700	2988750
Chr1	19327200	19327400		Chr3	17311100	17311150		Chr2	2991600	2991650
Chr1	19330050	19330650		Chr3	17358050	17358100		Chr2	2994300	2994850
Chr1	19336300	19337200		Chr3	17377350	17377400		Chr2	2998800	2998850
Chr1	19339750	19339800		Chr3	17396250	17396300		Chr2	3001550	3001600
Chr1	19342150	19342200		Chr3	17402450	17402700		Chr2	3001950	3002100
[truncated: 8,050 more rows]

## Sheet: supports Fig. 2E
CHH DMR1 only				CHH DMR1 and DMRi shared				CHH DMRi only
[truncated: 16,836 more rows]
