# Supplementary material for: Transgenerational effect of mutants in the RNA-directed DNA methylation pathway on the triploid block in Arabidopsis
Source: Genome Biol. 2021 May 6;22:141. doi: 10.1186/s13059-021-02359-2 (PMC8101200; doi:10.1186/s13059-021-02359-2)
Supplement: Supplementary file 4 — Additional file 4: Table S3. List of DMRi overlapping deregulated genes in 3x seeds. [file 13059_2021_2359_MOESM4_ESM.xlsx]

## Sheet: Sheet1
Table S3. List of DMRi overlapping deregulated genes in 3x seeds. Genes intersected with non-CHG DMRi overlapping with genes upregulated in the endosperm of 3x vs 2x and downregulated in 3x nrpd1 vs 3x seeds
Genes (genebody plus 1kb upstream) intersected with CHG DMRi		Genes (genebody plus 1kb upstream) intersected with CHH DMRi		Genes upregulated in 3x vs 2x and (log2FC > 1, p < 0.05) downregulated in 3x nrpd1 vs 3x (log2FC < -1, p < 0.05)				Genes intersected with CHG DMRi overlapping with genes upregulated in 3x vs 2x and downregulated in 3x nrpd1 vs 3x				Genes intersected with CHH DMRi overlapping with genes upregulated in 3x vs 2x and downregulated in 3x nrpd1 vs 3x
Gene_ID		Gene_ID		Gene_ID	mRNA_log2FC_3x_vs_wt	mRNA_log2FC_3x nrpd1_vs_3x		Gene_ID	mRNA_log2FC_3x_vs_wt	mRNA_log2FC_3x nrpd1_vs_3x		Gene_ID	mRNA_log2FC_3x_vs_wt	mRNA_log2FC_3x nrpd1_vs_3x
AT1G01073		AT1G01080		AT1G01530	5.2381	-4.5706		AT1G01530	5.2381	-4.5706		AT1G10190	6.6217	-5.5182
AT1G01115		AT1G01090		AT1G01570	4.153	-2.3539		AT1G03800	3.919	-2.9124		AT1G11593	2.6356	-2.5228
AT1G01150		AT1G01115		AT1G02580	3.5873	-2.5807		AT1G09370	3.0379	-3.1817		AT1G19160	3.2955	-3.2423
AT1G01160		AT1G01200		AT1G02820	4.5383	-2.5168		AT1G11593	2.6356	-2.5228		AT1G22420	6.2908	-4.9157
AT1G01480		AT1G01220		AT1G02940	5.7637	-3.2234		AT1G22240	2.7161	-2.7944		AT1G34310	5.4186	-5.0435
AT1G01530		AT1G01320		AT1G03800	3.919	-2.9124		AT1G34170	4.9432	-2.5681		AT1G34390	4.9367	-3.4301
AT1G01650		AT1G01650		AT1G04445	4.5169	-5.3028		AT1G34310	5.4186	-5.0435		AT1G34790	3.3508	-4.3553
AT1G01910		AT1G01670		AT1G04880	3.7041	-2.49		AT1G34390	4.9367	-3.4301		AT1G35240	5.6323	-4.1257
AT1G01970		AT1G01690		AT1G07400	3.8745	-2.0779		AT1G34410	6.4496	-5.443		AT1G35242	3.6028	-3.3887
AT1G02145		AT1G01695		AT1G07747	5.0839	-2.2088		AT1G34650	3.9743	-2.3668		AT1G36000	5.8705	-4.8639
AT1G02220		AT1G01740		AT1G08065	4.0492	-2.1538		AT1G35240	5.6323	-4.1257		AT1G43950	2.9984	-1.7842
AT1G02700		AT1G01800		AT1G09360	5.2066	-6.7849		AT1G35242	3.6028	-3.3887		AT1G54445	6.0809	-5.1915
AT1G02960		AT1G01810		AT1G09370	3.0379	-3.1817		AT1G35540	5.4031	-6.189		AT1G55600	4.3167	-3.9416
AT1G03060		AT1G01830		AT1G09880	4.5171	-3.0105		AT1G42980	6.596	-2.2711		AT1G66870	6.6926	-6.0514
AT1G03290		AT1G01910		AT1G09932	3.0087	-3.087		AT1G43950	2.9984	-1.7842		AT1G67270	4.9738	-2.8062
AT1G03510		AT1G01920		AT1G10010	3.9339	-3.0721		AT1G54445	6.0809	-5.1915		AT1G67390	3.2505	-3.0364
AT1G03800		AT1G01960		AT1G10190	6.6217	-5.5182		AT1G60985	5.5616	-3.14		AT1G73550	2.8444	-2.1884
AT1G03810		AT1G01970		AT1G10710	4.1769	-2.6703		AT1G68840	3.1028	-2.6812		AT1G75620	4.2229	-2.535
AT1G04140		AT1G02080		AT1G10717	4.6996	-3.3615		AT1G68907	5.312	-2.5531		AT1G80820	3.5914	-2.3773
AT1G04620		AT1G02090		AT1G10745	5.1097	-2.8181		AT1G73610	3.643	-2.3177		AT2G03933	5.3099	-2.7884
AT1G04690		AT1G02100		AT1G11362	5.0989	-3.5923		AT1G80740	3.7708	-2.2642		AT2G04925	5.5845	-3.3954
AT1G04910		AT1G02120		AT1G11593	2.6356	-2.5228		AT2G01370	3.1018	-2.2267		AT2G16225	5.3047	-2.6371
AT1G05030		AT1G02160		AT1G12665	3.8841	-2.6699		AT2G02498	6.5102	-4.3252		AT2G18880	2.7273	-2.2207
AT1G05120		AT1G02170		AT1G12670	4.2896	-3.906		AT2G03933	5.3099	-2.7884		AT2G21465	6.3515	-5.1678
AT1G05790		AT1G02205		AT1G12672	3.2275	-4.1449		AT2G04034	4.554	-3.1986		AT2G24693	5.4846	-4.4352
AT1G05910		AT1G02220		AT1G13605	3.6382	-3.1079		AT2G04925	5.5845	-3.3954		AT2G25630	3.7801	-2.2735
AT1G06140		AT1G02300		AT1G13680	4.5851	-4.71		AT2G06090	5.0112	-4.341		AT2G26865	4.8218	-3.3152
AT1G06160		AT1G02330		AT1G13950	2.6352	-2.2303		AT2G12940	4.1087	-3.3946		AT2G28040	6.0661	-2.3422
AT1G06400		AT1G02370		AT1G14455	5.1814	-3.1985		AT2G13150	2.8744	-3.1603		AT2G28690	4.968	-2.0242
AT1G06410		AT1G02380		AT1G14870	4.4448	-3.4382		AT2G13295	4.1514	-2.9373		AT2G33160	3.287	-3.0729
AT1G06515		AT1G02420		AT1G16370	2.5104	-2.7963		AT2G13542	3.1393	-2.4252		AT2G38255	6.2219	-6.3003
AT1G06510		AT1G02450		AT1G17030	3.6371	-2.5193		AT2G15660	4.0875	-3.8734		AT2G39410	3.858	-3.1439
AT1G06630		AT1G02470		AT1G17800	3.6838	-1.9697		AT2G16225	5.3047	-2.6371		AT2G41640	3.0511	-2.4596
AT1G06720		AT1G02520		AT1G18760	3.401	-3.9793		AT2G18880	2.7273	-2.2207		AT2G48080	3.3851	-2.01
AT1G06950		AT1G02660		AT1G19160	3.2955	-3.2423		AT2G19510	4.2513	-4.3559		AT3G01322	5.9808	-4.0705
AT1G06960		AT1G02840		AT1G22015	4.8844	-4.7484		AT2G21465	6.3515	-5.1678		AT3G01326	5.0208	-3.3107
AT1G07590		AT1G02960		AT1G22210	5.0249	-4.6033		AT2G23148	2.6399	-2.4258		AT3G10595	7.1396	-5.5218
AT1G07600		AT1G02980		AT1G22240	2.7161	-2.7944		AT2G25630	3.7801	-2.2735		AT3G16960	5.8206	-5.6065
AT1G07870		AT1G02990		AT1G22420	6.2908	-4.9157		AT2G27320	3.6776	-2.4635		AT3G24420	3.0267	-3.766
AT1G08165		AT1G03070		AT1G24062	4.5571	-4.583		AT2G38255	6.2219	-6.3003		AT3G28490	5.3149	-1.9833
AT1G08190		AT1G03120		AT1G24400	2.9224	-1.9509		AT2G41640	3.0511	-2.4596		AT3G29000	3.3774	-2.7508
AT1G08430		AT1G03130		AT1G24570	3.5535	-1.9918		AT2G44540	3.3834	-4.7655		AT3G55672	4.4287	-3.7145
AT1G08750		AT1G03210		AT1G27710	3.219	-3.2776		AT2G44550	3.4485	-3.0734		AT4G05250	4.0114	-3.7973
AT1G08840		AT1G03240		AT1G28450	4.1261	-4.9119		AT2G44560	3.6013	-2.037		AT4G15040	6.2274	-3.2208
AT1G09060		AT1G03250		AT1G28460	5.6825	-5.1759		AT2G44925	5.0145	-2.6701		AT4G15050	6.1199	-5.3955
AT1G09370		AT1G03270		AT1G29010	4.0518	-1.8842		AT3G04100	5.1395	-3.5217		AT4G16600	2.823	-1.9479
AT1G10030		AT1G03310		AT1G29110	3.2781	-2.5639		AT3G09990	3.2841	-2.3624		AT4G16810	6.0016	-2.654
AT1G10130		AT1G03457		AT1G29600	4.7172	-4.5031		AT3G10595	7.1396	-5.5218		AT4G20800	6.5386	-4.6556
AT1G10240		AT1G03687		AT1G29962	6.1017	-4.8026		AT3G28490	5.3149	-1.9833		AT4G23080	5.3508	-3.5385
AT1G10250		AT1G03700		AT1G30160	2.9245	-2.0494		AT3G29570	5.9343	-5.6352		AT4G23350	2.4374	-2.9308
AT1G10320		AT1G03820		AT1G31250	5.177	-2.8249		AT3G29830	5.5134	-1.8956		AT4G25040	3.7765	-1.8662
AT1G10390		AT1G03900		AT1G33770	3.7388	-2.0377		AT3G43660	4.8913	-3.8847		AT4G33830	6.8331	-6.4742
AT1G10520		AT1G03990		AT1G34170	4.9432	-2.5681		AT3G46840	5.9392	-4.0641		AT5G07850	6.7658	-2.5593
AT1G10660		AT1G04040		AT1G34310	5.4186	-5.0435		AT3G55252	4.416	-3.7019		AT5G10440	4.4009	-2.0044
AT1G10670		AT1G04080		AT1G34390	4.9367	-3.4301		AT3G55672	4.4287	-3.7145		AT5G17180	3.899	-3.1849
AT1G11300		AT1G04100		AT1G34410	6.4496	-5.443		AT3G55677	4.4586	-6.8295		AT5G20230	3.7195	-2.2757
AT1G11593		AT1G04240		AT1G34650	3.9743	-2.3668		AT4G05250	4.0114	-3.7973		AT5G20440	4.6158	-1.8167
AT1G12580		AT1G04310		AT1G34790	3.3508	-4.3553		AT4G10210	5.678	-5.303		AT5G26630	6.5804	-3.1237
AT1G12730		AT1G04380		AT1G35183	5.5997	-2.0709		AT4G11170	2.7924	-2.0782		AT5G26650	2.6362	-3.2145
AT1G13400		AT1G04470		AT1G35240	5.6323	-4.1257		AT4G14276	3.7246	-3.5105		AT5G38330	3.5532	-3.1315
AT1G13420		AT1G04480		AT1G35242	3.6028	-3.3887		AT4G15050	6.1199	-5.3955		AT5G39260	6.374	-5.6521
AT1G13860		AT1G04510		AT1G35520	6.1391	-4.4715		AT4G15056	4.8215	-3.8149		AT5G39270	4.3554	-4.8488
AT1G14470		AT1G04550		AT1G35537	4.4411	-4.727		AT4G23080	5.3508	-3.5385		AT5G39290	4.0812	-4.1596
AT1G14660		AT1G04580		AT1G35540	5.4031	-6.189		AT4G23090	4.173	-1.8739		AT5G39670	3.5078	-2.1176
AT1G14790		AT1G04700		AT1G36000	5.8705	-4.8639		AT5G19240	5.8245	-3.2196		AT5G42640	5.3068	-5.4612
AT1G14800		AT1G04760		AT1G42980	6.596	-2.2711		AT5G22980	5.7615	-1.8733		AT5G58830	5.3789	-2.3326
AT1G14810		AT1G04780		AT1G43950	2.9984	-1.7842		AT5G26650	2.6362	-3.2145		AT5G58840	4.7382	-2.7623
AT1G15510		AT1G04790		AT1G44090	6.3352	-2.5164		AT5G39670	3.5078	-2.1176		AT5G62920	4.7393	-1.9402
AT1G16250		AT1G04810		AT1G44130	5.4454	-4.1667		AT5G48905	4.7169	-4.2103
AT1G16290		AT1G04840		AT1G49290	3.0267	-3.605		AT5G52610	5.3205	-5.1064
AT1G16300		AT1G04990		AT1G51230	4.4454	-2.7313		AT5G53610	7.7509	-2.8091
AT1G16540		AT1G05030		AT1G52211	4.5954	-2.0888		AT5G61470	5.6088	-4.6022
AT1G16610		AT1G05100		AT1G54445	6.0809	-5.1915		AT5G63087	2.7283	-2.91
AT1G16970		AT1G05150		AT1G54760	3.0281	-2.814
AT1G16980		AT1G05205		AT1G55600	4.3167	-3.9416
AT1G17145		AT1G05230		AT1G56233	5.7693	-5.4271
AT1G17150		AT1G05280		AT1G56415	5.8639	-4.6964
AT1G17160		AT1G05300		AT1G56620	6.4165	-5.1174
AT1G17240		AT1G05340		AT1G57990	3.1239	-3.2023
AT1G17270		AT1G05350		AT1G58055	5.0989	-3.1233
AT1G17280		AT1G05360		AT1G59860	2.9053	-2.7814
AT1G17580		AT1G05490		AT1G60983	4.123	-2.3382
AT1G17890		AT1G05520		AT1G60985	5.5616	-3.14
AT1G17910		AT1G05670		AT1G61688	2.5779	-3.0248
AT1G18310		AT1G05730		AT1G63057	4.7434	-1.9929
AT1G18540		AT1G05740		AT1G63220	2.9783	-1.7809
AT1G18610		AT1G05870		AT1G64830	5.3396	-5.1255
AT1G18870		AT1G05910		AT1G64940	5.5859	-2.1068
AT1G18940		AT1G06030		AT1G65770	5.0314	-4.5248
AT1G19010		AT1G06190		AT1G66145	4.9273	-4.7132
AT1G19040		AT1G06240		AT1G66290	5.1852	-2.2546
AT1G19090		AT1G06310		AT1G66852	6.0724	-6.3583
AT1G19230		AT1G06390		AT1G66855	6.4065	-4.4306
AT1G19260		AT1G06400		AT1G66870	6.6926	-6.0514
AT1G19410		AT1G06430		AT1G67070	4.2794	-2.9803
AT1G19500		AT1G06580		AT1G67270	4.9738	-2.8062
AT1G19510		AT1G06590		AT1G67390	3.2505	-3.0364
AT1G19520		AT1G06670		AT1G67623	3.8969	-3.3903
AT1G19680		AT1G06960		AT1G67775	4.0423	-2.9944
AT1G19880		AT1G06970		AT1G68210	4.6486	-3.642
AT1G20230		AT1G07060		AT1G68840	3.1028	-2.6812
AT1G20280		AT1G07140		AT1G68880	2.5296	-2.3154
AT1G20300		AT1G07200		AT1G68907	5.312	-2.5531
AT1G20400		AT1G07330		AT1G69190	5.5971	-2.6533
AT1G20590		AT1G07340		AT1G69825	3.6086	-2.7335
AT1G20600		AT1G07360		AT1G69828	4.711	-3.8654
AT1G20860		AT1G07370		AT1G69840	2.761	-2.1
AT1G20910		AT1G07380		AT1G70460	3.573	-2.2739
AT1G20925		AT1G07390		AT1G71360	2.6278	-1.8825
AT1G20967		AT1G07570		AT1G72000	8.1357	-3.4076
AT1G20970		AT1G07795		AT1G72930	3.7987	-2.4531
AT1G21230		AT1G07870		AT1G73550	2.8444	-2.1884
AT1G21480		AT1G07880		AT1G73610	3.643	-2.3177
AT1G21600		AT1G07930		AT1G74010	3.4687	-3.0733
AT1G21610		AT1G07970		AT1G75620	4.2229	-2.535
AT1G21630		AT1G08000		AT1G76210	2.4562	-2.242
AT1G21650		AT1G08040		AT1G76680	2.6982	-2.2766
AT1G21651		AT1G08050		AT1G77932	4.4892	-2.9826
AT1G21660		AT1G08060		AT1G78460	4.5841	-4.9812
AT1G21835		AT1G08100		AT1G78470	3.1966	-3.4825
AT1G21840		AT1G08110		AT1G80740	3.7708	-2.2642
AT1G21925		AT1G08165		AT1G80820	3.5914	-2.3773
AT1G21960		AT1G08300		AT2G01370	3.1018	-2.2267
AT1G22000		AT1G08430		AT2G02490	6.5974	-5.3335
AT1G22030		AT1G08540		AT2G02498	6.5102	-4.3252
AT1G22120		AT1G08550		AT2G02515	5.1383	-3.0811
AT1G22150		AT1G08560		AT2G03933	5.3099	-2.7884
AT1G22240		AT1G08620		AT2G03936	3.1087	-2.3946
AT1G22480		AT1G08720		AT2G03955	6.7722	-3.2827
AT1G23020		AT1G08730		AT2G04033	4.6353	-3.5934
AT1G23130		AT1G08750		AT2G04034	4.554	-3.1986
AT1G23147		AT1G08770		AT2G04046	5.3569	-5.3151
AT1G23201		AT1G08780		AT2G04425	4.5553	-3.9375
AT1G23330		AT1G08790		AT2G04910	2.7499	-3.1968
AT1G23640		AT1G08840		AT2G04925	5.5845	-3.3954
AT1G23650		AT1G08940		AT2G06090	5.0112	-4.341
AT1G23670		AT1G08960		AT2G11990	2.9877	-2.7735
AT1G23724		AT1G08990		AT2G12940	4.1087	-3.3946
AT1G23780		AT1G09000		AT2G13150	2.8744	-3.1603
AT1G23790		AT1G09020		AT2G13295	4.1514	-2.9373
AT1G23935		AT1G09040		AT2G13542	3.1393	-2.4252
AT1G24030		AT1G09100		AT2G14846	5.7949	-4.1916
AT1G24040		AT1G09176		AT2G15345	3.7296	-2.723
AT1G24200		AT1G09180		AT2G15490	3.0074	-2.2933
AT1G24340		AT1G09260		AT2G15660	4.0875	-3.8734
AT1G24490		AT1G09270		AT2G16225	5.3047	-2.6371
AT1G24706		AT1G09380		AT2G16430	4.3303	-2.7943
AT1G25097		AT1G09415		AT2G17090	2.7486	-3.0345
AT1G25112		AT1G09420		AT2G17500	3.3289	-1.9764
AT1G25211		AT1G09430		AT2G18420	3.9725	-2.9659
AT1G25220		AT1G09570		AT2G18880	2.7273	-2.2207
AT1G25300		AT1G09700		AT2G19220	6.2159	-5.6627
AT1G25440		AT1G09760		AT2G19500	4.4752	-4.1189
AT1G25520		AT1G09770		AT2G19510	4.2513	-4.3559
AT1G25682		AT1G09780		AT2G20208	3.7763	-2.1249
AT1G26260		AT1G09790		AT2G20463	5.6638	-3.716
AT1G26300		AT1G09890		AT2G20465	5.1785	-5.33
AT1G26290		AT1G09920		AT2G20870	3.2224	-3.0083
AT1G26320		AT1G10020		AT2G21465	6.3515	-5.1678
AT1G26370		AT1G10120		AT2G22121	5.3286	-4.589
AT1G26380		AT1G10170		AT2G23148	2.6399	-2.4258
AT1G26390		AT1G10190		AT2G23250	4.5962	-2.4286
AT1G26400		AT1G10270		AT2G23970	5.8108	-1.7845
AT1G26410		AT1G10300		AT2G24693	5.4846	-4.4352
AT1G26670		AT1G10310		AT2G25185	5.0535	-4.0161
AT1G27000		AT1G10320		AT2G25295	4.3325	-4.6184
AT1G27090		AT1G10370		AT2G25305	5.393	-5.6789
AT1G27385		AT1G10385		AT2G25630	3.7801	-2.2735
AT1G27430		AT1G10450		AT2G26865	4.8218	-3.3152
AT1G27530		AT1G10490		AT2G26940	2.4736	-2.2595
AT1G27565		AT1G10580		AT2G26975	3.6923	-4.8818
AT1G27680		AT1G10680		AT2G27320	3.6776	-2.4635
AT1G27750		AT1G10730		AT2G27935	4.2106	-3.204
AT1G27752		AT1G10750		AT2G27936	5.1328	-7.3224
AT1G27820		AT1G10900		AT2G28010	5.2786	-2.7426
AT1G27900		AT1G10910		AT2G28030	4.7134	-1.8031
AT1G28000		AT1G10920		AT2G28040	6.0661	-2.3422
AT1G28050		AT1G10970		AT2G28220	4.3633	-1.9882
AT1G28060		AT1G10980		AT2G28690	4.968	-2.0242
AT1G28135		AT1G11080		AT2G28880	3.9438	-1.9555
AT1G28200		AT1G11130		AT2G29500	2.4694	-1.7815
AT1G28210		AT1G11310		AT2G30090	4.9422	-3.1431
AT1G28230		AT1G11370		AT2G30810	5.449	-4.6363
AT1G28240		AT1G11545		AT2G30900	2.8982	-2.3916
AT1G28260		AT1G11560		AT2G31750	4.4852	-2.7598
AT1G28304		AT1G11590		AT2G31751	4.7518	-2.7452
AT1G28327		AT1G11593		AT2G31860	5.8615	-2.3147
AT1G28340		AT1G11655		AT2G32770	2.8681	-2.3763
AT1G28350		AT1G11660		AT2G33160	3.287	-3.0729
AT1G28420		AT1G11785		AT2G33720	5.3981	-5.1839
AT1G28510		AT1G11790		AT2G34370	2.697	-2.1904
AT1G28760		AT1G11910		AT2G34555	3.6473	-2.9331
AT1G29200		AT1G11915		AT2G34990	2.9584	-4.309
AT1G29340		AT1G12030		AT2G35250	5.8856	-3.6715
AT1G29480		AT1G12080		AT2G36695	3.1484	-2.0174
AT1G29490		AT1G12110		AT2G36724	4.7815	-2.0805
AT1G29620		AT1G12220		AT2G37640	2.6776	-2.9635
AT1G29630		AT1G12360		AT2G37720	4.3201	-4.2385
AT1G29640		AT1G12380		AT2G38010	3.8753	-1.8073
AT1G29730		AT1G12430		AT2G38255	6.2219	-6.3003
AT1G29910		AT1G12440		AT2G39410	3.858	-3.1439
AT1G30060		AT1G12450		AT2G40210	4.607	-5.1004
AT1G30090		AT1G12500		AT2G40995	2.9249	-1.9183
AT1G30460		AT1G12620		AT2G41100	4.7669	-2.6913
AT1G30470		AT1G12730		AT2G41380	2.4944	-2.3915
AT1G30490		AT1G12800		AT2G41451	4.2578	-3.2512
AT1G30610		AT1G12980		AT2G41640	3.0511	-2.4596
AT1G30630		AT1G13100		AT2G42540	2.544	-2.9908
AT1G30640		AT1G13120		AT2G43670	6.0347	-3.3047
AT1G30790		AT1G13200		AT2G43960	2.8421	-2.3355
AT1G30810		AT1G13220		AT2G44540	3.3834	-4.7655
AT1G30870		AT1G13260		AT2G44550	3.4485	-3.0734
AT1G30880		AT1G13320		AT2G44560	3.6013	-2.037
AT1G30890		AT1G13380		AT2G44925	5.0145	-2.6701
AT1G30920		AT1G13450		AT2G45110	4.8057	-5.46
AT1G30974		AT1G13460		AT2G45760	5.4496	-2.7821
AT1G31120		AT1G13700		AT2G46600	2.7603	-2.248
AT1G31150		AT1G13800		AT2G48080	3.3851	-2.01
AT1G31163		AT1G13820		AT3G01322	5.9808	-4.0705
AT1G31170		AT1G13900		AT3G01323	5.1425	-3.6714
AT1G31175		AT1G14020		AT3G01324	4.9948	-3.1359
AT1G31280		AT1G14110		AT3G01325	6.2662	-5.2169
AT1G31580		AT1G14250		AT3G01326	5.0208	-3.3107
AT1G31740		AT1G14270		AT3G01327	6.0236	-4.4955
AT1G31810		AT1G14280		AT3G01328	3.932	-2.821
AT1G32120		AT1G14549		AT3G01329	5.3192	-3.5751
AT1G32150		AT1G14550		AT3G01331	4.5037	-3.7895
AT1G32160		AT1G14620		AT3G03828	5.0795	-5.9091
AT1G32225		AT1G14690		AT3G04100	5.1395	-3.5217
AT1G32337		AT1G14720		AT3G04735	3.0149	-1.8007
AT1G32340		AT1G14770		AT3G05460	4.0074	-2.7789
AT1G32350		AT1G14790		AT3G05860	4.5468	-2.12
AT1G32430		AT1G14800		AT3G09990	3.2841	-2.3624
AT1G32450		AT1G14840		AT3G10195	5.3722	-4.1398
AT1G32500		AT1G14860		AT3G10595	7.1396	-5.5218
AT1G32530		AT1G15125		AT3G12190	5.3267	-4.9051
AT1G32720		AT1G15160		AT3G12700	3.7682	-2.1066
AT1G32730		AT1G15170		AT3G12775	6.6767	-1.914
AT1G32763		AT1G15240		AT3G14850	4.6135	-2.7032
AT1G32850		AT1G15280		AT3G15280	3.9071	-2.693
AT1G32930		AT1G15290		AT3G15490	6.0573	-1.8869
AT1G32940		AT1G15310		AT3G16960	5.8206	-5.6065
AT1G32970		AT1G15320		AT3G16970	3.9531	-3.239
AT1G33010		AT1G15370		AT3G17140	3.7908	-2.2842
AT1G33030		AT1G15410		AT3G17150	6.0612	-5.7532
AT1G33040		AT1G15550		AT3G17520	3.4203	-2.2822
AT1G33070		AT1G15770		AT3G17710	2.8063	-3.1419
AT1G33080		AT1G15780		AT3G18330	4.9816	-2.9297
AT1G33140		AT1G16030		AT3G24060	5.7376	-3.0123
AT1G33250		AT1G16040		AT3G24065	4.4717	-2.2626
AT1G33270		AT1G16060		AT3G24068	5.1877	-3.5523
AT1G33320		AT1G16260		AT3G24420	3.0267	-3.766
AT1G33330		AT1G16270		AT3G24510	5.4833	-3.9762
AT1G33440		AT1G16420		AT3G25420	4.0425	-2.299
AT1G33590		AT1G16540		AT3G26310	3.5932	-2.2622
AT1G33607		AT1G16670		AT3G27425	5.0705	-4.5432
AT1G33680		AT1G16700		AT3G27999	4.3255	-4.3075
AT1G33710		AT1G16980		AT3G28230	3.2779	-2.1731
AT1G33820		AT1G17020		AT3G28250	5.8918	-5.359
AT1G33950		AT1G17040		AT3G28490	5.3149	-1.9833
AT1G33960		AT1G17130		AT3G28850	3.2651	-2.8434
AT1G34041		AT1G17145		AT3G29000	3.3774	-2.7508
AT1G34065		AT1G17170		AT3G29570	5.9343	-5.6352
AT1G34140		AT1G17240		AT3G29830	5.5134	-1.8956
AT1G34150		AT1G17300		AT3G30214	2.669	-2.0937
AT1G34170		AT1G17460		AT3G43250	3.1854	-3.0825
AT1G34210		AT1G17540		AT3G43660	4.8913	-3.8847
AT1G34260		AT1G17580		AT3G44274	3.8587	-4.1445
AT1G34290		AT1G17615		AT3G45150	3.5149	-3.3007
AT1G34310		AT1G17665		AT3G45243	4.7393	-4.2327
AT1G34315		AT1G17680		AT3G46070	3.3962	-2.3135
AT1G34340		AT1G17690		AT3G46080	3.7218	-2.0483
AT1G34380		AT1G17700		AT3G46090	5.2407	-3.0469
AT1G34390		AT1G17745		AT3G46310	3.8527	-3.6385
AT1G34400		AT1G17810		AT3G46840	5.9392	-4.0641
AT1G34410		AT1G17870		AT3G46850	5.0284	-3.2161
AT1G34430		AT1G17910		AT3G46860	6.321	-5.6535
AT1G34440		AT1G18070		AT3G47340	3.2781	-2.2715
AT1G34460		AT1G18270		AT3G47480	3.4031	-3.189
AT1G34550		AT1G18370		AT3G48650	3.0962	-2.0896
AT1G34650		AT1G18390		AT3G50720	6.2816	-5.275
AT1G34780		AT1G18400		AT3G52790	4.5395	-2.8254
AT1G34910		AT1G18560		AT3G54925	5.1777	-4.1711
AT1G35030		AT1G18830		AT3G55252	4.416	-3.7019
AT1G35150		AT1G18890		AT3G55254	4.1963	-3.9822
AT1G35170		AT1G19086		AT3G55258	2.9357	-2.7216
AT1G35190		AT1G19090		AT3G55665	5.8948	-3.8882
AT1G35240		AT1G19100		AT3G55672	4.4287	-3.7145
AT1G35242		AT1G19110		AT3G55677	4.4586	-6.8295
AT1G35310		AT1G19115		AT3G56891	4.4111	-2.697
AT1G35320		AT1G19160		AT3G57270	6.0629	-5.0766
AT1G35410		AT1G19260		AT3G58380	3.8162	-3.1021
AT1G35460		AT1G19300		AT3G59790	6.5887	-2.2245
AT1G35461		AT1G19330		AT3G60140	5.3549	-3.1873
AT1G35470		AT1G19370		AT3G60420	4.7939	-2.2651
AT1G35490		AT1G19380		AT3G61290	3.9125	-3.4908
AT1G35510		AT1G19410		AT4G00610	4.2277	-2.1859
AT1G35540		AT1G19490		AT4G02300	6.1217	-4.9075
AT1G35580		AT1G19510		AT4G03945	3.1892	-3.1149
AT1G35610		AT1G19640		AT4G05250	4.0114	-3.7973
AT1G35617		AT1G19720		AT4G05350	2.6952	-2.1886
AT1G35625		AT1G19750		AT4G08078	3.4385	-3.3355
AT1G35660		AT1G19890		AT4G08555	2.5329	-2.1657
AT1G35670		AT1G19970		AT4G09153	6.7555	-5.2987
AT1G35710		AT1G19980		AT4G10210	5.678	-5.303
AT1G35780		AT1G20400		AT4G11170	2.7924	-2.0782
AT1G35820		AT1G20470		AT4G11930	4.5887	-3.5821
AT1G35850		AT1G20530		AT4G11940	4.2835	-2.0257
AT1G35900		AT1G20570		AT4G12382	3.1458	-2.4317
AT1G36078		AT1G20610		AT4G12530	2.5126	-2.7985
AT1G36100		AT1G20640		AT4G13080	4.4275	-3.46
AT1G36150		AT1G20700		AT4G13095	5.2393	-6.2904
AT1G36160		AT1G20710		AT4G13955	6.077	-6.0442
AT1G36180		AT1G20770		AT4G14272	3.5706	-2.8564
AT1G36230		AT1G20795		AT4G14276	3.7246	-3.5105
AT1G36240		AT1G20823		AT4G14365	5.0213	-2.372
AT1G36272		AT1G20860		AT4G15040	6.2274	-3.2208
AT1G36280		AT1G20890		AT4G15050	6.1199	-5.3955
AT1G36310		AT1G20950		AT4G15053	6.3566	-4.9948
AT1G36340		AT1G20980		AT4G15056	4.8215	-3.8149
AT1G36370		AT1G21050		AT4G15733	2.5909	-3.5377
AT1G36380		AT1G21110		AT4G15735	5.5001	-4.5361
AT1G36510		AT1G21230		AT4G16165	5.7076	-5.3749
AT1G36580		AT1G21240		AT4G16600	2.823	-1.9479
AT1G36622		AT1G21470		AT4G16810	6.0016	-2.654
AT1G36640		AT1G21480		AT4G17505	3.3302	-2.8236
AT1G36675		AT1G21530		AT4G17713	3.6514	-2.2411
AT1G36920		AT1G21540		AT4G18920	2.907	-2.4004
AT1G36922		AT1G21660		AT4G19370	3.0511	-2.8369
AT1G36925		AT1G21840		AT4G19905	6.0091	-4.9159
AT1G36940		AT1G21940		AT4G20200	6.093	-2.4499
AT1G36970		AT1G22030		AT4G20800	6.5386	-4.6556
AT1G37000		AT1G22060		AT4G22700	4.7073	-2.0397
AT1G37007		AT1G22100		AT4G23080	5.3508	-3.5385
AT1G37010		AT1G22170		AT4G23090	4.173	-1.8739
AT1G37020		AT1G22275		AT4G23350	2.4374	-2.9308
AT1G37150		AT1G22360		AT4G25040	3.7765	-1.8662
AT1G37162		AT1G22420		AT4G25530	4.966	-2.8286
AT1G38950		AT1G22470		AT4G25900	3.4979	-2.6642
AT1G40087		AT1G22510		AT4G26820	3.8341	-2.6199
AT1G40390		AT1G22570		AT4G26920	2.4984	-2.7842
AT1G41880		AT1G22590		AT4G29020	2.7178	-3.5037
AT1G42190		AT1G22700		AT4G29033	4.4571	-4.9039
AT1G42430		AT1G22730		AT4G29035	2.5983	-3.7878
AT1G42470		AT1G22860		AT4G29273	5.6381	-5.6609
AT1G42480		AT1G22940		AT4G29280	5.5326	-4.2324
AT1G42525		AT1G23020		AT4G29281	3.7021	-3.4879
AT1G42680		AT1G23060		AT4G29283	6.267	-5.1793
AT1G42699		AT1G23240		AT4G29285	6.2774	-4.3512
AT1G42700		AT1G23320		AT4G29290	2.8374	-3.1233
AT1G42980		AT1G23380		AT4G30050	3.9444	-3.7302
AT1G43040		AT1G23480		AT4G30064	5.4202	-4.1078
AT1G43090		AT1G23610		AT4G30070	5.8766	-5.9549
AT1G43100		AT1G23670		AT4G30420	3.0145	-2.3469
AT1G43140		AT1G23680		AT4G30430	4.0823	-2.6641
AT1G43145		AT1G23800		AT4G32105	3.4253	-3.2609
AT1G43190		AT1G23810		AT4G32110	4.617	-4.1693
AT1G43310		AT1G23820		AT4G32380	4.1958	-5.8854
AT1G43560		AT1G24060		AT4G33830	6.8331	-6.4742
AT1G43610		AT1G24148		AT4G33840	5.4562	-5.5459
AT1G43624		AT1G24310		AT4G33850	3.1669	-2.4528
AT1G43630		AT1G24330		AT4G34580	3.7653	-2.8085
AT1G43665		AT1G24388		AT4G36590	6.025	-2.5464
AT1G43720		AT1G24490		AT4G37390	2.7436	-1.8605
AT1G43722		AT1G24625		AT4G38700	4.3757	-2.498
AT1G43730		AT1G24706		AT4G39000	6.5845	-2.6742
AT1G43760		AT1G24996		AT4G39650	4.16	-2.9719
AT1G43770		AT1G25025		AT5G02180	3.5411	-2.5345
AT1G43780		AT1G25054		AT5G03580	4.3365	-3.3298
AT1G43810		AT1G25097		AT5G03920	7.4677	-2.056
AT1G43900		AT1G25270		AT5G04347	4.2684	-3.0745
AT1G43950		AT1G25370		AT5G06500	5.9057	-5.5023
AT1G43970		AT1G25440		AT5G06520	2.5989	-2.0922
AT1G44030		AT1G25682		AT5G06860	2.8399	-2.4183
AT1G44050		AT1G26120		AT5G06865	3.1457	-2.3556
AT1G44080		AT1G26160		AT5G06870	4.3398	-2.9647
AT1G44085		AT1G26170		AT5G07850	6.7658	-2.5593
AT1G44160		AT1G26180		AT5G09730	5.6487	-4.8241
AT1G44608		AT1G26390		AT5G09876	4.202	-2.4746
AT1G44674		AT1G26460		AT5G10440	4.4009	-2.0044
AT1G44810		AT1G26470		AT5G11130	2.5416	-3.1199
AT1G44835		AT1G26630		AT5G11540	5.0695	-4.1095
AT1G44920		AT1G26670		AT5G14470	2.9484	-1.797
AT1G44960		AT1G26730		AT5G14740	4.5743	-2.6896
AT1G45015		AT1G26762		AT5G14860	5.4034	-4.3968
AT1G45100		AT1G26800		AT5G15000	5.6178	-5.9474
AT1G45150		AT1G26810		AT5G17180	3.899	-3.1849
AT1G45163		AT1G26850		AT5G17330	2.4733	-2.2592
AT1G45207		AT1G26945		AT5G19230	3.0171	-2.803
AT1G45215		AT1G27310		AT5G19240	5.8245	-3.2196
AT1G45221		AT1G27320		AT5G19270	4.2708	-4.314
AT1G45223		AT1G27350		AT5G19610	4.3421	-2.467
AT1G45231		AT1G27461		AT5G20230	3.7195	-2.2757
AT1G45233		AT1G27530		AT5G20370	2.6535	-2.4394
AT1G45474		AT1G27570		AT5G20430	2.8374	-3.366
AT1G46336		AT1G27595		AT5G20440	4.6158	-1.8167
AT1G46696		AT1G27752		AT5G21120	2.8913	-2.1772
AT1G46768		AT1G27760		AT5G22980	5.7615	-1.8733
AT1G46984		AT1G27770		AT5G25950	5.4864	-1.8646
AT1G47056		AT1G27900		AT5G26340	2.5257	-2.3116
AT1G47250		AT1G27910		AT5G26630	6.5804	-3.1237
AT1G47271		AT1G28090		AT5G26650	2.6362	-3.2145
AT1G47280		AT1G28140		AT5G26810	3.5259	-2.8118
AT1G47310		AT1G28220		AT5G26920	2.7708	-2.0567
AT1G47330		AT1G28240		AT5G27070	2.4877	-1.7735
AT1G47380		AT1G28260		AT5G27238	6.1022	-3.8994
AT1G47395		AT1G28304		AT5G27880	4.2781	-1.903
AT1G47450		AT1G28310		AT5G32619	4.6822	-3.3071
AT1G47497		AT1G28320		AT5G33070	3.5733	-3.1517
AT1G47560		AT1G28327		AT5G35900	6.2363	-5.8906
AT1G47570		AT1G28340		AT5G36904	3.0813	-1.9987
AT1G47600		AT1G28380		AT5G37600	2.45	-2.5604
AT1G47640		AT1G28530		AT5G38330	3.5532	-3.1315
AT1G47660		AT1G28610		AT5G38930	6.4664	-4.4598
AT1G47670		AT1G29025		AT5G38940	4.7837	-4.0696
AT1G47690		AT1G29050		AT5G39260	6.374	-5.6521
AT1G47730		AT1G29179		AT5G39270	4.3554	-4.8488
AT1G47740		AT1G29180		AT5G39280	5.4162	-5.0848
AT1G47765		AT1G29240		AT5G39290	4.0812	-4.1596
AT1G47770		AT1G29250		AT5G39300	5.1356	-4.8455
AT1G47813		AT1G29260		AT5G39580	5.1307	-2.0663
AT1G47970		AT1G29330		AT5G39670	3.5078	-2.1176
AT1G48010		AT1G29350		AT5G39700	6.1758	-3.3007
AT1G48090		AT1G29355		AT5G39995	3.3703	-3.1562
AT1G48095		AT1G29400		AT5G40680	6.4387	-5.7711
AT1G48100		AT1G29620		AT5G40900	4.7106	-3.204
AT1G48120		AT1G29630		AT5G42223	5.7048	-3.9795
AT1G48260		AT1G29640		AT5G42445	3.0429	-2.1678
AT1G48270		AT1G29700		AT5G42640	5.3068	-5.4612
AT1G48330		AT1G29760		AT5G44830	2.8064	-2.5922
AT1G48580		AT1G29830		AT5G46040	4.9123	-4.1981
AT1G48690		AT1G29860		AT5G46810	5.6974	-5.2485
AT1G48730		AT1G30135		AT5G46820	6.8619	-4.8116
AT1G48790		AT1G30210		AT5G46950	6.3981	-5.1563
AT1G48850		AT1G30230		AT5G46960	6.3066	-4.9398
AT1G48953		AT1G30240		AT5G47075	3.9326	-2.6587
AT1G49030		AT1G30320		AT5G47175	5.3904	-2.7694
AT1G49050		AT1G30450		AT5G48905	4.7169	-4.2103
AT1G49190		AT1G30460		AT5G50050	3.0603	-2.1391
AT1G49400		AT1G30550		AT5G50070	4.3792	-3.2224
AT1G49540		AT1G30580		AT5G50115	3.5404	-3.0338
AT1G49630		AT1G30650		AT5G51845	5.6151	-1.7749
AT1G49660		AT1G30790		AT5G52610	5.3205	-5.1064
AT1G49670		AT1G30972		AT5G52760	4.3929	-2.8863
AT1G49740		AT1G30974		AT5G53520	5.0366	-3.03
AT1G49790		AT1G31050		AT5G53610	7.7509	-2.8091
AT1G49890		AT1G31163		AT5G54210	3.3744	-2.3678
AT1G49980		AT1G31170		AT5G54215	5.3773	-2.5344
AT1G50040		AT1G31290		AT5G54220	5.7435	-3.567
AT1G50060		AT1G31300		AT5G54225	3.8843	-3.2167
AT1G50160		AT1G31380		AT5G54490	3.182	-2.1767
AT1G50170		AT1G31420		AT5G55080	5.0881	-1.8197
AT1G50180		AT1G31440		AT5G55131	5.8508	-5.0679
AT1G50240		AT1G31480		AT5G55132	5.4748	-4.3093
AT1G50300		AT1G31550		AT5G58810	3.8259	-2.1118
AT1G50370		AT1G31600		AT5G58830	5.3789	-2.3326
AT1G50460		AT1G31630		AT5G58840	4.7382	-2.7623
AT1G50500		AT1G31710		AT5G58850	3.2411	-2.5269
AT1G50580		AT1G31720		AT5G59110	6.8311	-3.5733
AT1G50640		AT1G31740		AT5G59490	2.749	-1.8387
AT1G50740		AT1G31770		AT5G60440	5.1353	-4.1287
AT1G50870		AT1G31800		AT5G61470	5.6088	-4.6022
AT1G50990		AT1G31860		AT5G61520	2.8966	-3.1825
AT1G51172		AT1G31870		AT5G61620	4.9476	-2.0374
AT1G51310		AT1G31940		AT5G62040	3.6113	-2.6047
AT1G51450		AT1G31970		AT5G62920	4.7393	-1.9402
AT1G51980		AT1G32170		AT5G63087	2.7283	-2.91
AT1G51990		AT1G32290		AT5G64120	2.6859	-1.9717
AT1G52040		AT1G32300		AT5G64890	3.7029	-3.9888
AT1G52110		AT1G32337
AT1G52180		AT1G32500
AT1G52310		AT1G32720
AT1G52450		AT1G32730
AT1G52600		AT1G32750
AT1G52790		AT1G32790
AT1G52810		AT1G32850
AT1G52940		AT1G32870
AT1G52950		AT1G32950
AT1G52990		AT1G33060
AT1G53035		AT1G33070
AT1G53039		AT1G33080
AT1G53240		AT1G33120
AT1G53260		AT1G33320
AT1G53265		AT1G33390
AT1G53400		AT1G33410
AT1G53440		AT1G33720
AT1G53660		AT1G33730
AT1G54000		AT1G33790
AT1G54030		AT1G33811
AT1G54040		AT1G33820
AT1G54120		AT1G33940
AT1G54310		AT1G33950
AT1G54420		AT1G34000
AT1G54440		AT1G34010
AT1G54445		AT1G34070
AT1G54460		AT1G34140
AT1G54550		AT1G34150
AT1G54610		AT1G34200
AT1G55000		AT1G34260
AT1G55120		AT1G34290
AT1G55175		AT1G34310
AT1G55270		AT1G34315
AT1G55280		AT1G34340
AT1G55390		AT1G34355
AT1G55650		AT1G34370
AT1G55710		AT1G34390
AT1G55940		AT1G34400
AT1G55950		AT1G34440
AT1G56210		AT1G34540
AT1G56220		AT1G34550
AT1G56230		AT1G34790
AT1G56260		AT1G34860
AT1G56300		AT1G34910
AT1G56423		AT1G35035
AT1G56500		AT1G35040
AT1G56610		AT1G35150
AT1G56630		AT1G35160
AT1G57600		AT1G35220
AT1G57620		AT1G35240
AT1G57765		AT1G35242
AT1G57770		AT1G35320
AT1G57775		AT1G35365
AT1G57777		AT1G35375
AT1G58090		AT1G35400
AT1G58120		AT1G35410
AT1G58122		AT1G35435
AT1G58245		AT1G35460
AT1G58265		AT1G35461
AT1G58520		AT1G35470
AT1G58602		AT1G35515
AT1G59453		AT1G35516
AT1G59540		AT1G35530
AT1G59650		AT1G35610
AT1G59835		AT1G35617
AT1G59885		AT1G35670
AT1G59920		AT1G35710
AT1G59930		AT1G35820
AT1G59980		AT1G35860
AT1G60110		AT1G35880
AT1G60160		AT1G35890
AT1G60170		AT1G35900
AT1G60610		AT1G36000
AT1G60620		AT1G36020
AT1G60710		AT1G36030
AT1G60720		AT1G36050
AT1G60780		AT1G36095
AT1G60985		AT1G36100
AT1G60986		AT1G36230
AT1G60987		AT1G36272
AT1G61040		AT1G36510
AT1G61200		AT1G36580
AT1G61210		AT1G36675
AT1G61320		AT1G36920
AT1G61340		AT1G36922
AT1G61353		AT1G36940
AT1G61610		AT1G36980
AT1G61795		AT1G37000
AT1G62020		AT1G37007
AT1G62210		AT1G37010
AT1G62301		AT1G37020
AT1G62580		AT1G37150
AT1G62760		AT1G37162
AT1G62900		AT1G38630
AT1G62950		AT1G38950
AT1G63020		AT1G40087
AT1G63080		AT1G40104
AT1G63250		AT1G40390
AT1G63320		AT1G41820
AT1G63330		AT1G41920
AT1G63950		AT1G42080
AT1G64010		AT1G42525
AT1G64040		AT1G42560
AT1G64330		AT1G42680
AT1G64340		AT1G42699
AT1G64920		AT1G42700
AT1G65200		AT1G42710
AT1G65270		AT1G42960
AT1G65350		AT1G43005
AT1G65390		AT1G43080
AT1G65550		AT1G43100
AT1G65630		AT1G43145
AT1G65740		AT1G43245
AT1G65780		AT1G43310
AT1G65985		AT1G43330
AT1G66150		AT1G43620
AT1G66210		AT1G43665
AT1G66300		AT1G43710
AT1G66330		AT1G43720
AT1G66340		AT1G43722
AT1G66570		AT1G43730
AT1G66730		AT1G43760
AT1G66750		AT1G43770
AT1G66770		AT1G43900
AT1G66780		AT1G43950
AT1G67280		AT1G44000
AT1G67310		AT1G44030
AT1G67430		AT1G44080
AT1G67500		AT1G44478
AT1G67580		AT1G44674
AT1G67630		AT1G44890
AT1G67635		AT1G44920
AT1G67690		AT1G45010
AT1G67870		AT1G45050
AT1G67950		AT1G45130
AT1G68190		AT1G45145
AT1G68660		AT1G45201
AT1G68840		AT1G45215
AT1G68905		AT1G45221
AT1G68907		AT1G45230
AT1G69070		AT1G45231
AT1G69080		AT1G45233
AT1G69250		AT1G45249
AT1G69450		AT1G45976
AT1G69770		AT1G46336
AT1G69920		AT1G46480
AT1G69940		AT1G46696
AT1G70180		AT1G46768
AT1G70280		AT1G47230
AT1G70450		AT1G47290
AT1G70560		AT1G47300
AT1G70840		AT1G47310
AT1G70970		AT1G47395
AT1G71310		AT1G47450
AT1G71320		AT1G47497
AT1G71820		AT1G47640
AT1G71920		AT1G47660
AT1G72130		AT1G47680
AT1G72190		AT1G47690
AT1G72220		AT1G47720
AT1G72350		AT1G47730
AT1G72360		AT1G47770
AT1G73090		AT1G47840
AT1G73180		AT1G47870
AT1G73220		AT1G47946
AT1G73360		AT1G47960
AT1G73370		AT1G48050
AT1G73380		AT1G48090
AT1G73450		AT1G48095
AT1G73490		AT1G48220
AT1G73570		AT1G48300
AT1G73610		AT1G48410
AT1G73630		AT1G48480
AT1G73860		AT1G48520
AT1G73990		AT1G48550
AT1G74290		AT1G48650
AT1G74700		AT1G48730
AT1G74800		AT1G48790
AT1G74860		AT1G48800
AT1G74960		AT1G48930
AT1G75370		AT1G48950
AT1G75670		AT1G48953
AT1G75760		AT1G49130
AT1G75770		AT1G49190
AT1G75950		AT1G49210
AT1G75990		AT1G49260
AT1G76850		AT1G49340
AT1G76890		AT1G49490
AT1G77110		AT1G49620
AT1G77765		AT1G49640
AT1G77980		AT1G49650
AT1G77990		AT1G49670
AT1G78670		AT1G49700
AT1G78740		AT1G49720
AT1G78915		AT1G49760
AT1G79090		AT1G49780
AT1G79150		AT1G49790
AT1G79280		AT1G49870
AT1G79820		AT1G49880
AT1G80170		AT1G49920
AT1G80630		AT1G49930
AT1G80740		AT1G50050
AT1G80745		AT1G50060
AT2G01050		AT1G50090
AT2G01150		AT1G50110
AT2G01250		AT1G50120
AT2G01260		AT1G50140
AT2G01270		AT1G50250
AT2G01280		AT1G50260
AT2G01300		AT1G50300
AT2G01340		AT1G50325
AT2G01370		AT1G50400
AT2G01470		AT1G50440
AT2G01480		AT1G50500
AT2G01554		AT1G50510
AT2G01600		AT1G50620
AT2G01660		AT1G50630
AT2G01870		AT1G50640
AT2G01910		AT1G50700
AT2G01950		AT1G50740
AT2G01970		AT1G50770
AT2G02026		AT1G50780
AT2G02030		AT1G50800
AT2G02040		AT1G50970
AT2G02103		AT1G50990
AT2G02380		AT1G51140
AT2G02480		AT1G51160
AT2G02498		AT1G51172
AT2G02550		AT1G51260
AT2G02560		AT1G51400
AT2G02590		AT1G51402
AT2G02700		AT1G51420
AT2G02720		AT1G51440
AT2G02730		AT1G51470
AT2G02740		AT1G51530
AT2G02800		AT1G51670
AT2G02795		AT1G51680
AT2G02835		AT1G51690
AT2G02840		AT1G51760
AT2G02850		AT1G51770
AT2G02860		AT1G51790
AT2G02880		AT1G51800
AT2G03040		AT1G51870
AT2G03110		AT1G51880
AT2G03180		AT1G51960
AT2G03190		AT1G51990
AT2G03250		AT1G52040
AT2G03280		AT1G52070
AT2G03290		AT1G52080
AT2G03300		AT1G52110
AT2G03340		AT1G52190
AT2G03430		AT1G52191
AT2G03480		AT1G52240
AT2G03510		AT1G52300
AT2G03570		AT1G52310
AT2G03667		AT1G52360
AT2G03690		AT1G52390
AT2G03780		AT1G52410
AT2G03820		AT1G52565
AT2G03821		AT1G52570
AT2G03822		AT1G52870
AT2G03870		AT1G52940
AT2G03930		AT1G52990
AT2G03932		AT1G53120
AT2G03931		AT1G53130
AT2G03933		AT1G53140
AT2G03937		AT1G53165
AT2G03980		AT1G53170
AT2G04025		AT1G53260
AT2G04034		AT1G53300
AT2G04031		AT1G53660
AT2G04037		AT1G53760
AT2G04045		AT1G53770
AT2G04060		AT1G54000
AT2G04063		AT1G54040
AT2G04115		AT1G54420
AT2G04160		AT1G54445
AT2G04270		AT1G54530
AT2G04305		AT1G54560
AT2G04340		AT1G54620
AT2G04360		AT1G54630
AT2G04370		AT1G54650
AT2G04380		AT1G54940
AT2G04540		AT1G54960
AT2G04550		AT1G55000
AT2G04620		AT1G55170
AT2G04622		AT1G55330
AT2G04630		AT1G55420
AT2G04660		AT1G55430
AT2G04795		AT1G55475
AT2G04842		AT1G55520
AT2G04860		AT1G55535
AT2G04870		AT1G55540
AT2G04925		AT1G55600
AT2G05060		AT1G55610
AT2G05117		AT1G55750
AT2G05160		AT1G55760
AT2G05170		AT1G55850
AT2G05220		AT1G55870
AT2G05330		AT1G55900
AT2G05350		AT1G55940
AT2G05360		AT1G55990
AT2G05370		AT1G56000
AT2G05635		AT1G56090
AT2G05642		AT1G56100
AT2G05645		AT1G56180
AT2G05710		AT1G56190
AT2G05752		AT1G56210
AT2G05755		AT1G56420
AT2G05810		AT1G56520
AT2G05830		AT1G57630
AT2G05840		AT1G57650
AT2G05900		AT1G57690
AT2G05990		AT1G57700
AT2G06005		AT1G57777
AT2G06020		AT1G57860
AT2G06025		AT1G57870
AT2G06090		AT1G58060
AT2G06166		AT1G58090
AT2G06210		AT1G58190
AT2G06541		AT1G58200
AT2G06555		AT1G58210
AT2G06645		AT1G58230
AT2G06667		AT1G58280
AT2G06845		AT1G58310
AT2G06908		AT1G58350
AT2G06960		AT1G58430
AT2G07020		AT1G58520
AT2G07040		AT1G58602
AT2G07110		AT1G59540
AT2G07120		AT1G59560
AT2G07190		AT1G59610
AT2G07200		AT1G59650
AT2G07215		AT1G59660
AT2G07240		AT1G59710
AT2G07280		AT1G59760
AT2G07290		AT1G59865
AT2G07310		AT1G59920
AT2G07340		AT1G59930
AT2G07360		AT1G60030
AT2G07440		AT1G60095
AT2G07521		AT1G60130
AT2G07771		AT1G60260
AT2G07773		AT1G60270
AT2G07776		AT1G60410
AT2G07749		AT1G60420
AT2G07777		AT1G60430
AT2G07675		AT1G60440
AT2G07676		AT1G60670
AT2G07768		AT1G60710
AT2G07681		AT1G60720
AT2G07798		AT1G60830
AT2G07698		AT1G60930
AT2G07667		AT1G61050
AT2G07713		AT1G61093
AT2G07714		AT1G61100
AT2G07787		AT1G61160
AT2G07806		AT1G61200
AT2G07795		AT1G61210
AT2G07680		AT1G61290
AT2G07750		AT1G61390
AT2G07760		AT1G61420
AT2G08986		AT1G61475
AT2G09838		AT1G61480
AT2G10014		AT1G61640
AT2G10020		AT1G61820
AT2G10260		AT1G61850
AT2G10535		AT1G61970
AT2G10557		AT1G62020
AT2G10560		AT1G62130
AT2G10608		AT1G62180
AT2G10920		AT1G62181
AT2G10965		AT1G62190
AT2G11000		AT1G62250
AT2G11005		AT1G62260
AT2G11010		AT1G62262
AT2G11200		AT1G62310
AT2G11271		AT1G62330
AT2G11520		AT1G62340
AT2G11522		AT1G62350
AT2G11623		AT1G62400
AT2G11626		AT1G62520
AT2G11773		AT1G62580
AT2G11810		AT1G62660
AT2G12190		AT1G62710
AT2G12465		AT1G62740
AT2G12475		AT1G62760
AT2G12900		AT1G62880
AT2G12935		AT1G62886
AT2G12940		AT1G62940
AT2G12977		AT1G62960
AT2G13150		AT1G63000
AT2G13272		AT1G63020
AT2G13290		AT1G63070
AT2G13295		AT1G63080
AT2G13370		AT1G63100
AT2G13430		AT1G63206
AT2G13440		AT1G63300
AT2G13450		AT1G63320
AT2G13500		AT1G63330
AT2G13510		AT1G63450
AT2G13540		AT1G63460
AT2G13542		AT1G63490
AT2G13547		AT1G63550
AT2G13570		AT1G63610
AT2G13600		AT1G63730
AT2G13650		AT1G63750
AT2G13690		AT1G63860
AT2G13720		AT1G63870
AT2G13800		AT1G63940
AT2G13950		AT1G63960
AT2G13980		AT1G64195
AT2G14000		AT1G64200
AT2G14045		AT1G64210
AT2G14050		AT1G64380
AT2G14095		AT1G64385
AT2G14110		AT1G64510
AT2G14120		AT1G64520
AT2G14206		AT1G64670
AT2G14255		AT1G64680
AT2G14260		AT1G64790
AT2G14270		AT1G64810
AT2G14390		AT1G64880
AT2G14530		AT1G64890
AT2G14670		AT1G64910
AT2G14710		AT1G64920
AT2G14720		AT1G64980
AT2G14740		AT1G65110
AT2G14835		AT1G65260
AT2G14870		AT1G65270
AT2G14880		AT1G65280
AT2G15000		AT1G65430
AT2G15020		AT1G65580
AT2G15042		AT1G65590
AT2G15110		AT1G65660
AT2G15130		AT1G65681
AT2G15180		AT1G65730
AT2G15185		AT1G65810
AT2G15230		AT1G65985
AT2G15240		AT1G66020
AT2G15290		AT1G66160
AT2G15300		AT1G66250
AT2G15310		AT1G66310
AT2G15320		AT1G66380
AT2G15420		AT1G66475
AT2G15450		AT1G66580
AT2G15460		AT1G66720
AT2G15660		AT1G66730
AT2G15695		AT1G66770
AT2G15770		AT1G66780
AT2G15910		AT1G66870
AT2G15930		AT1G66880
AT2G16018		AT1G66960
AT2G16030		AT1G67100
AT2G16040		AT1G67120
AT2G16070		AT1G67148
AT2G16090		AT1G67210
AT2G16225		AT1G67220
AT2G16250		AT1G67270
AT2G16370		AT1G67300
AT2G16380		AT1G67320
AT2G16390		AT1G67390
AT2G16405		AT1G67410
AT2G16460		AT1G67420
AT2G16490		AT1G67490
AT2G16510		AT1G67580
AT2G16575		AT1G67720
AT2G16620		AT1G67870
AT2G16668		AT1G67890
AT2G16676		AT1G67950
AT2G16710		AT1G67960
AT2G16810		AT1G68460
AT2G16920		AT1G68470
AT2G16930		AT1G68730
AT2G16940		AT1G68810
AT2G17220		AT1G68890
AT2G17260		AT1G68945
AT2G17300		AT1G68990
AT2G17305		AT1G69080
AT2G17370		AT1G69150
AT2G17410		AT1G69200
AT2G17430		AT1G69290
AT2G17470		AT1G69340
AT2G17510		AT1G69360
AT2G17520		AT1G69390
AT2G17550		AT1G69400
AT2G17740		AT1G69410
AT2G17900		AT1G69450
AT2G17920		AT1G69480
AT2G17930		AT1G69485
AT2G18080		AT1G69570
AT2G18130		AT1G69818
AT2G18220		AT1G69830
AT2G18360		AT1G69850
AT2G18520		AT1G69920
AT2G18830		AT1G70040
AT2G18840		AT1G70070
AT2G18880		AT1G70130
AT2G19290		AT1G70190
AT2G19360		AT1G70200
AT2G19410		AT1G70290
AT2G19420		AT1G70300
AT2G19430		AT1G70320
AT2G19440		AT1G70440
AT2G19480		AT1G70450
AT2G19510		AT1G70590
AT2G19870		AT1G70700
AT2G19950		AT1G70720
AT2G19960		AT1G70730
AT2G20020		AT1G71010
AT2G20060		AT1G71030
AT2G20110		AT1G71210
AT2G20310		AT1G71220
AT2G20620		AT1G71250
AT2G20810		AT1G71330
AT2G20950		AT1G71691
AT2G20960		AT1G71696
AT2G20970		AT1G71730
AT2G21030		AT1G71740
AT2G21040		AT1G71960
AT2G21090		AT1G72220
AT2G21100		AT1G72270
AT2G21190		AT1G72320
AT2G21235		AT1G72330
AT2G21380		AT1G72390
AT2G21410		AT1G72410
AT2G21465		AT1G72440
AT2G21550		AT1G72460
AT2G21655		AT1G72480
AT2G21780		AT1G72550
AT2G21840		AT1G72570
AT2G21850		AT1G72600
AT2G21870		AT1G72610
AT2G21930		AT1G72630
AT2G22000		AT1G72840
AT2G22055		AT1G72850
AT2G22230		AT1G72890
AT2G22300		AT1G72900
AT2G22340		AT1G72960
AT2G22475		AT1G73230
AT2G22590		AT1G73370
AT2G22720		AT1G73430
AT2G22930		AT1G73540
AT2G23010		AT1G73550
AT2G23090		AT1G73660
AT2G23093		AT1G73700
AT2G23148		AT1G73710
AT2G23470		AT1G73740
AT2G23540		AT1G73870
AT2G23920		AT1G73930
AT2G23930		AT1G73940
AT2G24000		AT1G74140
AT2G24030		AT1G74150
AT2G24040		AT1G74230
AT2G24050		AT1G74290
AT2G24070		AT1G74310
AT2G24090		AT1G74320
AT2G24120		AT1G74360
AT2G24200		AT1G74460
AT2G24205		AT1G74720
AT2G24270		AT1G74750
AT2G24350		AT1G74770
AT2G24625		AT1G74780
AT2G24720		AT1G74920
AT2G24780		AT1G74930
AT2G24790		AT1G74940
AT2G24820		AT1G75090
AT2G24880		AT1G75180
AT2G24960		AT1G75310
AT2G24970		AT1G75388
AT2G24980		AT1G75390
AT2G25050		AT1G75450
AT2G25110		AT1G75620
AT2G25160		AT1G75680
AT2G25230		AT1G75690
AT2G25370		AT1G75700
AT2G25580		AT1G75760
AT2G25590		AT1G75950
AT2G25630		AT1G75990
AT2G25640		AT1G76020
AT2G25730		AT1G76030
AT2G25930		AT1G76065
AT2G26140		AT1G76320
AT2G26200		AT1G76380
AT2G26210		AT1G76390
AT2G26340		AT1G76400
AT2G26350		AT1G76405
AT2G26490		AT1G76580
AT2G26560		AT1G76740
AT2G26590		AT1G76900
AT2G26600		AT1G77210
AT2G26620		AT1G77300
AT2G26640		AT1G77590
AT2G26730		AT1G77600
AT2G26750		AT1G77720
AT2G26770		AT1G77765
AT2G26780		AT1G77815
AT2G26910		AT1G77890
AT2G26950		AT1G77910
AT2G27070		AT1G78000
AT2G27260		AT1G78040
AT2G27300		AT1G78050
AT2G27320		AT1G78100
AT2G27450		AT1G78110
AT2G27460		AT1G78210
AT2G27610		AT1G78220
AT2G27980		AT1G78280
AT2G28170		AT1G78340
AT2G28320		AT1G78360
AT2G28370		AT1G78550
AT2G28380		AT1G78560
AT2G28470		AT1G78640
AT2G28760		AT1G78740
AT2G28840		AT1G78880
AT2G29040		AT1G78882
AT2G29045		AT1G78895
AT2G29460		AT1G78920
AT2G29605		AT1G78930
AT2G29770		AT1G78960
AT2G29850		AT1G79000
AT2G29860		AT1G79080
AT2G29920		AT1G79090
AT2G30200		AT1G79570
AT2G30290		AT1G79590
AT2G30380		AT1G79610
AT2G30615		AT1G79690
AT2G30750		AT1G80130
AT2G30920		AT1G80150
AT2G30925		AT1G80160
AT2G30940		AT1G80340
AT2G31010		AT1G80350
AT2G31530		AT1G80390
AT2G31650		AT1G80440
AT2G31862		AT1G80470
AT2G31890		AT1G80490
AT2G31970		AT1G80600
AT2G32290		AT1G80610
AT2G32370		AT1G80640
AT2G32440		AT1G80670
AT2G32610		AT1G80680
AT2G32730		AT1G80820
AT2G32740		AT1G80840
AT2G33175		AT1G80900
AT2G33210		AT1G80910
AT2G33240		AT1G80940
AT2G33280		AT2G01050
AT2G33400		AT2G01070
AT2G33410		AT2G01080
AT2G33500		AT2G01090
AT2G33620		AT2G01100
AT2G33980		AT2G01110
AT2G34100		AT2G01120
AT2G34238		AT2G01250
AT2G34240		AT2G01270
AT2G34280		AT2G01275
AT2G34290		AT2G01280
AT2G34440		AT2G01320
AT2G34790		AT2G01400
AT2G35110		AT2G01410
AT2G35130		AT2G01440
AT2G35140		AT2G01460
AT2G35230		AT2G01480
AT2G35510		AT2G01500
AT2G35520		AT2G01520
AT2G35610		AT2G01554
AT2G35658		AT2G01580
AT2G35670		AT2G01590
AT2G35770		AT2G01600
AT2G36180		AT2G01740
AT2G36400		AT2G01830
AT2G36450		AT2G01860
AT2G36485		AT2G01890
AT2G36490		AT2G01930
AT2G36560		AT2G01980
AT2G36760		AT2G02060
AT2G37050		AT2G02103
AT2G37120		AT2G02148
AT2G37370		AT2G02150
AT2G37610		AT2G02180
AT2G37620		AT2G02550
AT2G37840		AT2G02580
AT2G38185		AT2G02590
AT2G38195		AT2G02680
AT2G38255		AT2G02720
AT2G38590		AT2G02730
AT2G38610		AT2G02770
AT2G39140		AT2G02795
AT2G39160		AT2G02800
AT2G39180		AT2G02840
AT2G39260		AT2G02955
AT2G39435		AT2G02960
AT2G39740		AT2G02970
AT2G40116		AT2G03140
AT2G40270		AT2G03240
AT2G40370		AT2G03250
AT2G40380		AT2G03330
AT2G40390		AT2G03340
AT2G40830		AT2G03470
AT2G40840		AT2G03510
AT2G40955		AT2G03560
AT2G40960		AT2G03565
AT2G41310		AT2G03570
AT2G41390		AT2G03667
AT2G41445		AT2G03670
AT2G41450		AT2G03820
AT2G41520		AT2G03821
AT2G41640		AT2G03822
AT2G41650		AT2G03931
AT2G41720		AT2G03933
AT2G41830		AT2G03938
AT2G41910		AT2G04030
AT2G41920		AT2G04031
AT2G41930		AT2G04032
AT2G42000		AT2G04041
AT2G43440		AT2G04045
AT2G43680		AT2G04060
AT2G43865		AT2G04100
AT2G44175		AT2G04160
AT2G44180		AT2G04340
AT2G44220		AT2G04360
AT2G44410		AT2G04370
AT2G44420		AT2G04440
AT2G44540		AT2G04540
AT2G44550		AT2G04740
AT2G44560		AT2G04795
AT2G44570		AT2G04865
AT2G44750		AT2G04870
AT2G44760		AT2G04925
AT2G44850		AT2G05050
AT2G44925		AT2G05060
AT2G45135		AT2G05170
AT2G45140		AT2G05210
AT2G45300		AT2G05350
AT2G45380		AT2G05580
AT2G45540		AT2G05630
AT2G45560		AT2G05635
AT2G45650		AT2G05642
AT2G45740		AT2G05645
AT2G46200		AT2G05710
AT2G46455		AT2G05752
AT2G46460		AT2G05760
AT2G46470		AT2G05803
AT2G46500		AT2G05830
AT2G46560		AT2G05840
AT2G46800		AT2G05915
AT2G46830		AT2G06005
AT2G46915		AT2G06010
AT2G47150		AT2G06040
AT2G47300		AT2G06210
AT2G47470		AT2G06420
AT2G47940		AT2G06541
AT2G48060		AT2G06555
AT2G48100		AT2G06570
AT2G48110		AT2G06645
AT2G48160		AT2G06904
AT3G01150		AT2G06908
AT3G01180		AT2G06925
AT3G01320		AT2G07020
AT3G01350		AT2G07040
AT3G01360		AT2G07110
AT3G01760		AT2G07120
AT3G01770		AT2G07170
AT3G02060		AT2G07180
AT3G02250		AT2G07190
AT3G02260		AT2G07240
AT3G02460		AT2G07280
AT3G03080		AT2G07290
AT3G03090		AT2G07310
AT3G03250		AT2G07360
AT3G03400		AT2G07560
AT3G03405		AT2G07667
AT3G03726		AT2G07672
AT3G03773		AT2G07676
AT3G03970		AT2G07680
AT3G03980		AT2G07692
AT3G04100		AT2G07695
AT3G04250		AT2G07698
AT3G04490		AT2G07732
AT3G04750		AT2G07739
AT3G04870		AT2G07749
AT3G04945		AT2G07750
AT3G05410		AT2G07760
AT3G05440		AT2G07768
AT3G05670		AT2G07771
AT3G05685		AT2G07773
AT3G05720		AT2G07775
AT3G05725		AT2G07776
AT3G05727		AT2G07785
AT3G05770		AT2G07806
AT3G06290		AT2G07981
AT3G06570		AT2G08986
AT3G06580		AT2G09388
AT3G07020		AT2G09838
AT3G07100		AT2G10260
AT3G07110		AT2G10440
AT3G07140		AT2G10602
AT3G07210		AT2G10940
AT3G07620		AT2G10950
AT3G07630		AT2G10965
AT3G07680		AT2G11000
AT3G07690		AT2G11010
AT3G07740		AT2G11015
AT3G07750		AT2G11200
AT3G08040		AT2G11271
AT3G08500		AT2G11520
AT3G08560		AT2G11570
AT3G08720		AT2G11620
AT3G08840		AT2G11623
AT3G09040		AT2G11626
AT3G09050		AT2G11651
AT3G09100		AT2G11773
AT3G09270		AT2G11778
AT3G09680		AT2G11851
AT3G09690		AT2G11910
AT3G09790		AT2G12405
AT3G09800		AT2G12550
AT3G09990		AT2G12646
AT3G10113		AT2G12875
AT3G10380		AT2G12880
AT3G10520		AT2G12900
AT3G10595		AT2G12905
AT3G10600		AT2G12935
AT3G10650		AT2G12945
AT3G11160		AT2G13272
AT3G11280		AT2G13273
AT3G11290		AT2G13450
AT3G11310		AT2G13510
AT3G11510		AT2G13540
AT3G11520		AT2G13600
AT3G11591		AT2G13680
AT3G11730		AT2G13690
AT3G11890		AT2G13790
AT3G11964		AT2G13800
AT3G11990		AT2G13895
AT3G12020		AT2G13950
AT3G12040		AT2G13960
AT3G12050		AT2G13980
AT3G12220		AT2G14000
AT3G12570		AT2G14050
AT3G12980		AT2G14070
AT3G13010		AT2G14080
AT3G13510		AT2G14110
AT3G13550		AT2G14210
AT3G13620		AT2G14260
AT3G13662		AT2G14270
AT3G13670		AT2G14288
AT3G13870		AT2G14289
AT3G14030		AT2G14390
AT3G14210		AT2G14440
AT3G14270		AT2G14660
AT3G14630		AT2G14700
AT3G14640		AT2G14710
AT3G14670		AT2G14800
AT3G14820		AT2G14810
AT3G15010		AT2G14820
AT3G15220		AT2G14860
AT3G15250		AT2G14870
AT3G15260		AT2G15020
AT3G15580		AT2G15025
AT3G15590		AT2G15080
AT3G15650		AT2G15110
AT3G15900		AT2G15180
AT3G15980		AT2G15185
AT3G16020		AT2G15220
AT3G16070		AT2G15230
AT3G16180		AT2G15260
AT3G16250		AT2G15340
AT3G16260		AT2G15370
AT3G16590		AT2G15420
AT3G16600		AT2G15460
AT3G16680		AT2G15470
AT3G16760		AT2G15670
AT3G16770		AT2G15680
AT3G16785		AT2G15690
AT3G16840		AT2G15695
AT3G16880		AT2G15710
AT3G17230		AT2G15830
AT3G17240		AT2G15860
AT3G17310		AT2G15910
AT3G17320		AT2G15970
AT3G17480		AT2G15980
AT3G17490		AT2G16015
AT3G17500		AT2G16030
AT3G17530		AT2G16040
AT3G17690		AT2G16120
AT3G17740		AT2G16225
AT3G17750		AT2G16230
AT3G17845		AT2G16280
AT3G18215		AT2G16440
AT3G18290		AT2G16592
AT3G18470		AT2G16650
AT3G18480		AT2G16676
AT3G18600		AT2G16710
AT3G18810		AT2G16780
AT3G19250		AT2G16900
AT3G19350		AT2G16920
AT3G19410		AT2G16930
AT3G19515		AT2G16940
AT3G19520		AT2G16980
AT3G19840		AT2G17055
AT3G19880		AT2G17070
AT3G19960		AT2G17130
AT3G19990		AT2G17140
AT3G20000		AT2G17220
AT3G20020		AT2G17260
AT3G20070		AT2G17390
AT3G20340		AT2G17420
AT3G20370		AT2G17470
AT3G20395		AT2G17550
AT3G20400		AT2G17556
AT3G20620		AT2G17695
AT3G20680		AT2G17700
AT3G20690		AT2G17710
AT3G20700		AT2G17740
AT3G20780		AT2G17780
AT3G20790		AT2G17845
AT3G20800		AT2G17920
AT3G20810		AT2G18080
AT3G21100		AT2G18230
AT3G21130		AT2G18240
AT3G21150		AT2G18330
AT3G21160		AT2G18360
AT3G21310		AT2G18380
AT3G21320		AT2G18470
AT3G21390		AT2G18520
AT3G21480		AT2G18530
AT3G21680		AT2G18610
AT3G21700		AT2G18670
AT3G21960		AT2G18680
AT3G21990		AT2G18690
AT3G22050		AT2G18770
AT3G22053		AT2G18780
AT3G22142		AT2G18790
AT3G22290		AT2G18800
AT3G22350		AT2G18880
AT3G22370		AT2G18938
AT3G22470		AT2G18940
AT3G22480		AT2G18990
AT3G22530		AT2G19070
AT3G22730		AT2G19080
AT3G22770		AT2G19090
AT3G22780		AT2G19160
AT3G22860		AT2G19230
AT3G22870		AT2G19240
AT3G22880		AT2G19270
AT3G22910		AT2G19280
AT3G22950		AT2G19290
AT3G22960		AT2G19360
AT3G23070		AT2G19390
AT3G23090		AT2G19400
AT3G23100		AT2G19410
AT3G23172		AT2G19490
AT3G23240		AT2G19540
AT3G23270		AT2G19570
AT3G23490		AT2G19830
AT3G23510		AT2G19850
AT3G23633		AT2G19870
AT3G23650		AT2G19950
AT3G23680		AT2G19960
AT3G23685		AT2G20050
AT3G23870		AT2G20100
AT3G23970		AT2G20120
AT3G24200		AT2G20130
AT3G24230		AT2G20142
AT3G24270		AT2G20230
AT3G24340		AT2G20290
AT3G24350		AT2G20360
AT3G24360		AT2G20362
AT3G24430		AT2G20510
AT3G24465		AT2G20580
AT3G24542		AT2G20585
AT3G24600		AT2G20616
AT3G24610		AT2G20618
AT3G24620		AT2G20720
AT3G24800		AT2G20760
AT3G24810		AT2G20770
AT3G24870		AT2G20810
AT3G24880		AT2G20815
AT3G25090		AT2G20840
AT3G25100		AT2G20880
AT3G25150		AT2G20890
AT3G25210		AT2G20900
AT3G25220		AT2G20920
AT3G25221		AT2G20990
AT3G25460		AT2G21060
AT3G25470		AT2G21170
AT3G25490		AT2G21465
AT3G25520		AT2G21530
AT3G25530		AT2G21655
AT3G25580		AT2G21720
AT3G25690		AT2G22070
AT3G25740		AT2G22090
AT3G25750		AT2G22230
AT3G25805		AT2G22250
AT3G25840		AT2G22260
AT3G25850		AT2G22300
AT3G25855		AT2G22420
AT3G25930		AT2G22450
AT3G25940		AT2G22570
AT3G25960		AT2G22590
AT3G26020		AT2G22660
AT3G26110		AT2G22720
AT3G26210		AT2G22860
AT3G26250		AT2G22940
AT3G26330		AT2G22941
AT3G26350		AT2G23010
AT3G26360		AT2G23150
AT3G26370		AT2G23300
AT3G26400		AT2G23310
AT3G26490		AT2G23350
AT3G26560		AT2G23370
AT3G26561		AT2G23380
AT3G26600		AT2G23470
AT3G26720		AT2G23610
AT3G26730		AT2G23640
AT3G26780		AT2G23680
AT3G26800		AT2G23780
AT3G26860		AT2G23830
AT3G26870		AT2G23980
AT3G26910		AT2G24080
AT3G26935		AT2G24140
AT3G27040		AT2G24280
AT3G27090		AT2G24340
AT3G27100		AT2G24350
AT3G27110		AT2G24450
AT3G27140		AT2G24513
AT3G27150		AT2G24570
AT3G27260		AT2G24600
AT3G27290		AT2G24640
AT3G27325		AT2G24693
AT3G27329		AT2G24840
AT3G27390		AT2G24860
AT3G27400		AT2G24870
AT3G27430		AT2G24880
AT3G27470		AT2G24940
AT3G27510		AT2G24945
AT3G27580		AT2G25170
AT3G27590		AT2G25190
AT3G27680		AT2G25270
AT3G27690		AT2G25310
AT3G27700		AT2G25312
AT3G27820		AT2G25340
AT3G27930		AT2G25350
AT3G27950		AT2G25409
AT3G27968		AT2G25410
AT3G27970		AT2G25490
AT3G28030		AT2G25610
AT3G28120		AT2G25630
AT3G28130		AT2G25640
AT3G28180		AT2G25660
AT3G28220		AT2G25730
AT3G28310		AT2G25740
AT3G28370		AT2G25800
AT3G28410		AT2G25850
AT3G28450		AT2G25920
AT3G28460		AT2G25964
AT3G28480		AT2G25970
AT3G28490		AT2G26020
AT3G28500		AT2G26030
AT3G28530		AT2G26135
AT3G28550		AT2G26190
AT3G28660		AT2G26240
AT3G28670		AT2G26260
AT3G28720		AT2G26290
AT3G28790		AT2G26300
AT3G28840		AT2G26310
AT3G28870		AT2G26350
AT3G28890		AT2G26460
AT3G28899		AT2G26530
AT3G28958		AT2G26540
AT3G28960		AT2G26550
AT3G28970		AT2G26590
AT3G29033		AT2G26620
AT3G29036		AT2G26650
AT3G29075		AT2G26730
AT3G29100		AT2G26740
AT3G29110		AT2G26750
AT3G29160		AT2G26770
AT3G29190		AT2G26780
AT3G29195		AT2G26800
AT3G29320		AT2G26850
AT3G29360		AT2G26865
AT3G29375		AT2G27050
AT3G29380		AT2G27060
AT3G29390		AT2G27100
AT3G29400		AT2G27120
AT3G29450		AT2G27340
AT3G29570		AT2G27380
AT3G29580		AT2G27402
AT3G29630		AT2G27420
AT3G29633		AT2G27520
AT3G29639		AT2G27550
AT3G29720		AT2G27630
AT3G29740		AT2G27720
AT3G29750		AT2G27750
AT3G29765		AT2G27760
AT3G29791		AT2G27780
AT3G29796		AT2G27800
AT3G29800		AT2G27810
AT3G29830		AT2G27990
AT3G30160		AT2G28040
AT3G30200		AT2G28100
AT3G30235		AT2G28105
AT3G30320		AT2G28230
AT3G30340		AT2G28270
AT3G30370		AT2G28320
AT3G30380		AT2G28350
AT3G30385		AT2G28380
AT3G30540		AT2G28440
AT3G30705		AT2G28480
AT3G30770		AT2G28520
AT3G30820		AT2G28590
AT3G30841		AT2G28670
AT3G30849		AT2G28671
AT3G31430		AT2G28690
AT3G31900		AT2G28760
AT3G31950		AT2G28810
AT3G32030		AT2G28830
AT3G32047		AT2G29050
AT3G32050		AT2G29070
AT3G32052		AT2G29190
AT3G32120		AT2G29250
AT3G32150		AT2G29530
AT3G32160		AT2G29540
AT3G32180		AT2G29570
AT3G32200		AT2G29580
AT3G32260		AT2G29605
AT3G32280		AT2G29630
AT3G32330		AT2G29690
AT3G32400		AT2G29890
AT3G32904		AT2G29980
AT3G32940		AT2G29990
AT3G33393		AT2G29995
AT3G33494		AT2G30040
AT3G33520		AT2G30050
AT3G42060		AT2G30060
AT3G42130		AT2G30170
AT3G42155		AT2G30200
AT3G42170		AT2G30340
AT3G42180		AT2G30380
AT3G42310		AT2G30410
AT3G42380		AT2G30440
AT3G42550		AT2G30575
AT3G42570		AT2G30580
AT3G42728		AT2G30730
AT3G42723		AT2G30840
AT3G42790		AT2G30920
AT3G42860		AT2G30980
AT3G42870		AT2G30985
AT3G42970		AT2G31170
AT3G43083		AT2G31290
AT3G43120		AT2G31320
AT3G43148		AT2G31345
AT3G43230		AT2G31380
AT3G43291		AT2G31510
AT3G43300		AT2G31580
AT3G43402		AT2G31730
AT3G43410		AT2G31790
AT3G43490		AT2G31955
AT3G43540		AT2G31957
AT3G43583		AT2G32000
AT3G43610		AT2G32160
AT3G43623		AT2G32230
AT3G43660		AT2G32235
AT3G43670		AT2G32240
AT3G43682		AT2G32275
AT3G43700		AT2G32340
AT3G43790		AT2G32400
AT3G43810		AT2G32520
AT3G43880		AT2G32680
AT3G43900		AT2G32850
AT3G43930		AT2G32900
AT3G43940		AT2G32940
AT3G43950		AT2G33160
AT3G43980		AT2G33175
AT3G44006		AT2G33255
AT3G44070		AT2G33340
AT3G44080		AT2G33350
AT3G44115		AT2G33360
AT3G44130		AT2G33400
AT3G44170		AT2G33500
AT3G44171		AT2G33670
AT3G44180		AT2G33680
AT3G44210		AT2G33760
AT3G44230		AT2G33775
AT3G44235		AT2G33847
AT3G44290		AT2G34040
AT3G44330		AT2G34050
AT3G44370		AT2G34100
AT3G44560		AT2G34120
AT3G44600		AT2G34123
AT3G44718		AT2G34160
AT3G44783		AT2G34210
AT3G44850		AT2G34240
AT3G44930		AT2G34280
AT3G44935		AT2G34290
AT3G44970		AT2G34350
AT3G44980		AT2G34357
AT3G45000		AT2G34390
AT3G45010		AT2G34400
AT3G45060		AT2G34450
AT3G45140		AT2G34520
AT3G45180		AT2G34620
AT3G45210		AT2G34680
AT3G45240		AT2G34710
AT3G45242		AT2G34740
AT3G45300		AT2G34790
AT3G45420		AT2G34850
AT3G45480		AT2G34920
AT3G45540		AT2G34940
AT3G45580		AT2G35040
AT3G45590		AT2G35050
AT3G45630		AT2G35140
AT3G45670		AT2G35160
AT3G45680		AT2G35190
AT3G45690		AT2G35290
AT3G45700		AT2G35310
AT3G45750		AT2G35320
AT3G45800		AT2G35330
AT3G45910		AT2G35340
AT3G45940		AT2G35350
AT3G45990		AT2G35430
AT3G46000		AT2G35530
AT3G46160		AT2G35620
AT3G46206		AT2G35630
AT3G46330		AT2G35670
AT3G46340		AT2G35680
AT3G46360		AT2G35700
AT3G46380		AT2G35770
AT3G46390		AT2G35800
AT3G46460		AT2G35920
AT3G46470		AT2G35930
AT3G46590		AT2G36026
AT3G46600		AT2G36110
AT3G46610		AT2G36180
AT3G46650		AT2G36190
AT3G46680		AT2G36290
AT3G46730		AT2G36295
AT3G46840		AT2G36360
AT3G46901		AT2G36470
AT3G46904		AT2G36490
AT3G46980		AT2G36620
AT3G46990		AT2G36640
AT3G47130		AT2G36670
AT3G47150		AT2G36680
AT3G47250		AT2G36710
AT3G47300		AT2G36850
AT3G47350		AT2G36880
AT3G47410		AT2G36881
AT3G47460		AT2G36885
AT3G47610		AT2G36930
AT3G47630		AT2G36940
AT3G47640		AT2G36950
AT3G47680		AT2G37070
AT3G47700		AT2G37090
AT3G47770		AT2G37100
AT3G47810		AT2G37120
AT3G47850		AT2G37160
AT3G47860		AT2G37170
AT3G47890		AT2G37200
AT3G47910		AT2G37280
AT3G48040		AT2G37290
AT3G48110		AT2G37300
AT3G48131		AT2G37310
AT3G48170		AT2G37370
AT3G48190		AT2G37520
AT3G48210		AT2G37530
AT3G48290		AT2G37670
AT3G48410		AT2G37700
AT3G48420		AT2G37920
AT3G48480		AT2G37925
AT3G48530		AT2G37960
AT3G48620		AT2G37990
AT3G48740		AT2G38025
AT3G48760		AT2G38040
AT3G48770		AT2G38080
AT3G48780		AT2G38150
AT3G48820		AT2G38195
AT3G49030		AT2G38255
AT3G49050		AT2G38330
AT3G49060		AT2G38340
AT3G49070		AT2G38350
AT3G49170		AT2G38440
AT3G49350		AT2G38465
AT3G49500		AT2G38646
AT3G49520		AT2G38650
AT3G49850		AT2G38660
AT3G49880		AT2G38770
AT3G49900		AT2G38820
AT3G49910		AT2G38823
AT3G49980		AT2G38830
AT3G50022		AT2G38840
AT3G50250		AT2G38880
AT3G50260		AT2G38905
AT3G50320		AT2G38970
AT3G50400		AT2G39000
AT3G50520		AT2G39160
AT3G50540		AT2G39180
AT3G50580		AT2G39190
AT3G50590		AT2G39330
AT3G50674		AT2G39410
AT3G51010		AT2G39430
AT3G51020		AT2G39670
AT3G51050		AT2G39840
AT3G51100		AT2G39990
AT3G51110		AT2G40316
AT3G51420		AT2G40330
AT3G51430		AT2G40340
AT3G51610		AT2G40380
AT3G51620		AT2G40390
AT3G51690		AT2G40420
AT3G51840		AT2G40480
AT3G51890		AT2G40490
AT3G51895		AT2G40590
AT3G52020		AT2G40600
AT3G52190		AT2G40765
AT3G52380		AT2G40770
AT3G52610		AT2G40810
AT3G52620		AT2G40840
AT3G52660		AT2G40930
AT3G52700		AT2G40955
AT3G52710		AT2G40960
AT3G52730		AT2G41180
AT3G52820		AT2G41350
AT3G52830		AT2G41420
AT3G52900		AT2G41440
AT3G52940		AT2G41450
AT3G53000		AT2G41590
AT3G53270		AT2G41640
AT3G53360		AT2G41650
AT3G53570		AT2G41700
AT3G53930		AT2G41770
AT3G54170		AT2G41940
AT3G54230		AT2G42005
AT3G54270		AT2G42010
AT3G54380		AT2G42060
AT3G54540		AT2G42100
AT3G54580		AT2G42150
AT3G54660		AT2G42200
AT3G54670		AT2G42290
AT3G54730		AT2G42490
AT3G54860		AT2G42560
AT3G54870		AT2G42640
AT3G54910		AT2G42700
AT3G54940		AT2G42710
AT3G54960		AT2G42720
AT3G55252		AT2G42730
AT3G55310		AT2G42740
AT3G55400		AT2G42790
AT3G55490		AT2G42830
AT3G55670		AT2G42920
AT3G55672		AT2G42930
AT3G55677		AT2G42955
AT3G55850		AT2G42960
AT3G55920		AT2G43050
AT3G55930		AT2G43120
AT3G55960		AT2G43160
AT3G55970		AT2G43420
AT3G56010		AT2G43450
AT3G56160		AT2G43540
AT3G56210		AT2G43550
AT3G56300		AT2G43560
AT3G56450		AT2G43600
AT3G56550		AT2G43710
AT3G56560		AT2G43720
AT3G56570		AT2G43740
AT3G56710		AT2G43745
AT3G57060		AT2G43770
AT3G57810		AT2G43850
AT3G57890		AT2G43920
AT3G57940		AT2G43930
AT3G58530		AT2G44100
AT3G58560		AT2G44220
AT3G58580		AT2G44280
AT3G59570		AT2G44490
AT3G59650		AT2G44660
AT3G59780		AT2G44735
AT3G59880		AT2G44760
AT3G59890		AT2G44810
AT3G59960		AT2G44830
AT3G59990		AT2G44890
AT3G60100		AT2G44980
AT3G60240		AT2G45000
AT3G60260		AT2G45200
AT3G60880		AT2G45220
AT3G60920		AT2G45300
AT3G60990		AT2G45500
AT3G61010		AT2G45510
AT3G61113		AT2G45540
AT3G61220		AT2G45590
AT3G61570		AT2G45650
AT3G61690		AT2G45660
AT3G62220		AT2G45720
AT3G62290		AT2G45730
AT3G62300		AT2G45750
AT3G62310		AT2G45880
AT3G62400		AT2G45910
AT3G62410		AT2G45920
AT3G62500		AT2G46020
AT3G62910		AT2G46240
AT3G63280		AT2G46455
AT3G63290		AT2G46460
AT3G63520		AT2G46470
AT4G00070		AT2G46480
AT4G00140		AT2G46640
AT4G00170		AT2G46740
AT4G00315		AT2G46760
AT4G00355		AT2G46770
AT4G00370		AT2G46780
AT4G00390		AT2G46900
AT4G00400		AT2G46910
AT4G00540		AT2G47060
AT4G00570		AT2G47150
AT4G00580		AT2G47200
AT4G00650		AT2G47210
AT4G00720		AT2G47330
AT4G00740		AT2G47370
AT4G00755		AT2G47390
AT4G00800		AT2G47470
AT4G00810		AT2G47490
AT4G00820		AT2G47500
AT4G00960		AT2G47590
AT4G00970		AT2G47600
AT4G00980		AT2G47800
AT4G01010		AT2G47810
AT4G01090		AT2G47850
AT4G01240		AT2G47930
AT4G01250		AT2G47940
AT4G01390		AT2G48060
AT4G01420		AT2G48070
AT4G01440		AT2G48080
AT4G01580		AT2G48160
AT4G01703		AT3G01040
AT4G01710		AT3G01080
AT4G01800		AT3G01085
AT4G02080		AT3G01280
AT4G02100		AT3G01300
AT4G02140		AT3G01319
AT4G02150		AT3G01320
AT4G02180		AT3G01322
AT4G02260		AT3G01326
AT4G02270		AT3G01370
AT4G02320		AT3G01380
AT4G02482		AT3G01390
AT4G02590		AT3G01420
AT4G02860		AT3G01460
AT4G02890		AT3G01710
AT4G02910		AT3G01720
AT4G03030		AT3G01780
AT4G03080		AT3G01810
AT4G03153		AT3G01850
AT4G03156		AT3G01860
AT4G03160		AT3G01870
AT4G03200		AT3G02010
AT4G03270		AT3G02070
AT4G03380		AT3G02090
AT4G03415		AT3G02100
AT4G03430		AT3G02170
AT4G03450		AT3G02280
AT4G03540		AT3G02290
AT4G03566		AT3G02300
AT4G03570		AT3G02330
AT4G03590		AT3G02350
AT4G03635		AT3G02410
AT4G03723		AT3G02440
AT4G03728		AT3G02468
AT4G03740		AT3G02470
AT4G03820		AT3G02500
AT4G03830		AT3G02730
AT4G03960		AT3G02780
AT4G04020		AT3G02840
AT4G04030		AT3G02890
AT4G04040		AT3G02960
AT4G04080		AT3G03040
AT4G04180		AT3G03110
AT4G04260		AT3G03350
AT4G04330		AT3G03360
AT4G04350		AT3G03480
AT4G04450		AT3G03540
AT4G04460		AT3G03560
AT4G04500		AT3G03630
AT4G04570		AT3G03640
AT4G04632		AT3G03650
AT4G04650		AT3G03660
AT4G04670		AT3G03670
AT4G04710		AT3G03690
AT4G04720		AT3G03770
AT4G04745		AT3G03860
AT4G04760		AT3G03900
AT4G04830		AT3G03930
AT4G04870		AT3G03970
AT4G04880		AT3G03980
AT4G04890		AT3G04140
AT4G04910		AT3G04260
AT4G04920		AT3G04280
AT4G04930		AT3G04350
AT4G04953		AT3G04500
AT4G04957		AT3G04740
AT4G04960		AT3G04840
AT4G04990		AT3G04850
AT4G05060		AT3G05030
AT4G05080		AT3G05060
AT4G05130		AT3G05220
AT4G05136		AT3G05270
AT4G05170		AT3G05390
AT4G05190		AT3G05400
AT4G05220		AT3G05410
AT4G05230		AT3G05420
AT4G05250		AT3G05425
AT4G05340		AT3G05430
AT4G05360		AT3G05520
AT4G05370		AT3G05530
AT4G05460		AT3G05580
AT4G05470		AT3G05630
AT4G05475		AT3G05650
AT4G05497		AT3G05680
AT4G05520		AT3G05685
AT4G05523		AT3G05720
AT4G05620		AT3G05725
AT4G05632		AT3G05727
AT4G06479		AT3G05810
AT4G06490		AT3G05970
AT4G06526		AT3G05980
AT4G06536		AT3G06010
AT4G06639		AT3G06030
AT4G06583		AT3G06180
AT4G06598		AT3G06370
AT4G06599		AT3G06420
[truncated: 2,482 more rows]
