# Supplementary material for: Transgenerational effect of mutants in the RNA-directed DNA methylation pathway on the triploid block in Arabidopsis
Source: Genome Biol. 2021 May 6;22:141. doi: 10.1186/s13059-021-02359-2 (PMC8101200; doi:10.1186/s13059-021-02359-2)
Supplement: Supplementary file 5 — Additional file 5: Table S4. Genes with non-CG DMRi overlapping with non-CG hypo DMRs in endosperm of 3x seeds. [file 13059_2021_2359_MOESM5_ESM.xlsx]

## Sheet: mCHG
Table S4. Genes with non-CG DMRi overlapping with non-CG hypo DMRs in endosperm of 3x seeds
Genes (genebody plus 1kb upstream) intersected with CHG DMRi		Genes (genebody plus 1kb upstream) intersected with CHG hypo DMRs in endosperm of 3x seeds		ARFs overlapped with CHG DMRi and hypo CHG DMRs in the endosperm of 3x seeds			AGLs overlapped with CHG DMRi and hypo CHG DMRs in the endosperm of 3x seeds
AT1G01073		AT1G01115		AT1G34170	ARF13		AT2G45650	AGL6
AT1G01115		AT1G01530		AT1G35540	ARF14		AT1G01530	AGL28
AT1G01150		AT1G01800		AT1G35240	ARF20		AT1G77980	AGL66
AT1G01160		AT1G02220		AT1G34410	ARF21		AT5G40120	AGL76
AT1G01480		AT1G02270		AT1G34390	ARF22		AT5G49420	AGL84
AT1G01530		AT1G02470		AT1G43950	ARF23
AT1G01650		AT1G03410
AT1G01910		AT1G03430
AT1G01970		AT1G05010
AT1G02145		AT1G05030
AT1G02220		AT1G07810
AT1G02700		AT1G09260
AT1G02960		AT1G09270
AT1G03060		AT1G09490
AT1G03290		AT1G10190
AT1G03510		AT1G10390
AT1G03800		AT1G10586
AT1G03810		AT1G11370
AT1G04140		AT1G11460
AT1G04620		AT1G11593
AT1G04690		AT1G12040
AT1G04910		AT1G12730
AT1G05030		AT1G12970
AT1G05120		AT1G13470
AT1G05790		AT1G13760
AT1G05910		AT1G13770
AT1G06140		AT1G14790
AT1G06160		AT1G14800
AT1G06400		AT1G16150
AT1G06410		AT1G16460
AT1G06515		AT1G16540
AT1G06510		AT1G16610
AT1G06630		AT1G16670
AT1G06720		AT1G16680
AT1G06950		AT1G16960
AT1G06960		AT1G16980
AT1G07590		AT1G17270
AT1G07600		AT1G17910
AT1G07870		AT1G18940
AT1G08165		AT1G19086
AT1G08190		AT1G19090
AT1G08430		AT1G19260
AT1G08750		AT1G19394
AT1G08840		AT1G19396
AT1G09060		AT1G19400
AT1G09370		AT1G19410
AT1G10030		AT1G19480
AT1G10130		AT1G20405
AT1G10240		AT1G20860
AT1G10250		AT1G21960
AT1G10320		AT1G22000
AT1G10390		AT1G22120
AT1G10520		AT1G22650
AT1G10660		AT1G22660
AT1G10670		AT1G23130
AT1G11300		AT1G23310
AT1G11593		AT1G23720
AT1G12580		AT1G23820
AT1G12730		AT1G23935
AT1G13400		AT1G24380
AT1G13420		AT1G24650
AT1G13860		AT1G26230
AT1G14470		AT1G26560
AT1G14660		AT1G26850
AT1G14790		AT1G27000
AT1G14800		AT1G27550
AT1G14810		AT1G27820
AT1G15510		AT1G27870
AT1G16250		AT1G27880
AT1G16290		AT1G28180
AT1G16300		AT1G28370
AT1G16540		AT1G28460
AT1G16610		AT1G29620
AT1G16970		AT1G29630
AT1G16980		AT1G29640
AT1G17145		AT1G29830
AT1G17150		AT1G30000
AT1G17160		AT1G30010
AT1G17240		AT1G30530
AT1G17270		AT1G30780
AT1G17280		AT1G31163
AT1G17580		AT1G31250
AT1G17890		AT1G31380
AT1G17910		AT1G31640
AT1G18310		AT1G31910
AT1G18540		AT1G31960
AT1G18610		AT1G31970
AT1G18870		AT1G32010
AT1G18940		AT1G32270
AT1G19010		AT1G32500
AT1G19040		AT1G32570
AT1G19090		AT1G32690
AT1G19230		AT1G32780
AT1G19260		AT1G33320
AT1G19410		AT1G33709
AT1G19500		AT1G33710
AT1G19510		AT1G33870
AT1G19520		AT1G34010
AT1G19680		AT1G34170
AT1G19880		AT1G34270
AT1G20230		AT1G34280
AT1G20280		AT1G34290
AT1G20300		AT1G34390
AT1G20400		AT1G34410
AT1G20590		AT1G34440
AT1G20600		AT1G34470
AT1G20860		AT1G34550
AT1G20910		AT1G34560
AT1G20925		AT1G34650
AT1G20967		AT1G34792
AT1G20970		AT1G34860
AT1G21230		AT1G34910
AT1G21480		AT1G34930
AT1G21600		AT1G35030
AT1G21610		AT1G35150
AT1G21630		AT1G35240
AT1G21650		AT1G35242
AT1G21651		AT1G35520
AT1G21660		AT1G35540
AT1G21835		AT1G35610
AT1G21840		AT1G35620
AT1G21925		AT1G35660
AT1G21960		AT1G35820
AT1G22000		AT1G35860
AT1G22030		AT1G36230
AT1G22120		AT1G36240
AT1G22150		AT1G36280
AT1G22240		AT1G36640
AT1G22480		AT1G36675
AT1G23020		AT1G36756
AT1G23130		AT1G36942
AT1G23147		AT1G36950
AT1G23201		AT1G36980
AT1G23330		AT1G37150
AT1G23640		AT1G37162
AT1G23650		AT1G38950
AT1G23670		AT1G40087
AT1G23724		AT1G40104
AT1G23780		AT1G41920
AT1G23790		AT1G42525
AT1G23935		AT1G43320
AT1G24030		AT1G43330
AT1G24040		AT1G43620
AT1G24200		AT1G43710
AT1G24340		AT1G43720
AT1G24490		AT1G43760
AT1G24706		AT1G43950
AT1G25097		AT1G44191
AT1G25112		AT1G44740
AT1G25211		AT1G44835
AT1G25220		AT1G44980
AT1G25300		AT1G45050
AT1G25440		AT1G45063
AT1G25520		AT1G45160
AT1G25682		AT1G45163
AT1G26260		AT1G45165
AT1G26300		AT1G47370
AT1G26290		AT1G47395
AT1G26320		AT1G47620
AT1G26370		AT1G47655
AT1G26380		AT1G47885
AT1G26390		AT1G47890
AT1G26400		AT1G47915
AT1G26410		AT1G47920
AT1G26670		AT1G47960
AT1G27000		AT1G48370
AT1G27090		AT1G48420
AT1G27385		AT1G48730
AT1G27430		AT1G48820
AT1G27530		AT1G48953
AT1G27565		AT1G49190
AT1G27680		AT1G49260
AT1G27750		AT1G49850
AT1G27752		AT1G50790
AT1G27820		AT1G51470
AT1G27900		AT1G52110
AT1G28000		AT1G52160
AT1G28050		AT1G52180
AT1G28060		AT1G52810
AT1G28135		AT1G52990
AT1G28200		AT1G53480
AT1G28210		AT1G53490
AT1G28230		AT1G54040
AT1G28240		AT1G54420
AT1G28260		AT1G55390
AT1G28304		AT1G55430
AT1G28327		AT1G55440
AT1G28340		AT1G55535
AT1G28350		AT1G57650
AT1G28420		AT1G58265
AT1G28510		AT1G58520
AT1G28760		AT1G58602
AT1G29200		AT1G59650
AT1G29340		AT1G59885
AT1G29480		AT1G59890
AT1G29490		AT1G59920
AT1G29620		AT1G61475
AT1G29630		AT1G62580
AT1G29640		AT1G62590
AT1G29730		AT1G62900
AT1G29910		AT1G63200
AT1G30060		AT1G63320
AT1G30090		AT1G63330
AT1G30460		AT1G63340
AT1G30470		AT1G64650
AT1G30490		AT1G64700
AT1G30610		AT1G65760
AT1G30630		AT1G66300
AT1G30640		AT1G66980
AT1G30790		AT1G67390
AT1G30810		AT1G67750
AT1G30870		AT1G68580
AT1G30880		AT1G69640
AT1G30890		AT1G69935
AT1G30920		AT1G69940
AT1G30974		AT1G70850
AT1G31120		AT1G72060
AT1G31150		AT1G72890
AT1G31163		AT1G73400
AT1G31170		AT1G75950
AT1G31175		AT1G75990
AT1G31280		AT1G77100
AT1G31580		AT1G77765
AT1G31740		AT1G77810
AT1G31810		AT1G77815
AT1G32120		AT1G77980
AT1G32150		AT1G77990
AT1G32160		AT1G78340
AT1G32225		AT1G78740
AT1G32337		AT1G80220
AT1G32340		AT1G80740
AT1G32350		AT1G80745
AT1G32430		AT2G01023
AT1G32450		AT2G01050
AT1G32500		AT2G01090
AT1G32530		AT2G01100
AT1G32720		AT2G01280
AT1G32730		AT2G01390
AT1G32763		AT2G01420
AT1G32850		AT2G01540
AT1G32930		AT2G01610
AT1G32940		AT2G01690
AT1G32970		AT2G01710
AT1G33010		AT2G01790
AT1G33030		AT2G02103
AT1G33040		AT2G02320
AT1G33070		AT2G02440
AT1G33080		AT2G02835
AT1G33140		AT2G02840
AT1G33250		AT2G03330
AT1G33270		AT2G03570
AT1G33320		AT2G03820
AT1G33330		AT2G03821
AT1G33440		AT2G03822
AT1G33590		AT2G03913
AT1G33607		AT2G04032
AT1G33680		AT2G04060
AT1G33710		AT2G04160
AT1G33820		AT2G04190
AT1G33950		AT2G04540
AT1G33960		AT2G04630
AT1G34041		AT2G04675
AT1G34065		AT2G04842
AT1G34140		AT2G04865
AT1G34150		AT2G04870
AT1G34170		AT2G05050
AT1G34210		AT2G05140
AT1G34260		AT2G05294
AT1G34290		AT2G05360
AT1G34310		AT2G05420
AT1G34315		AT2G05803
AT1G34340		AT2G05840
AT1G34380		AT2G05900
AT1G34390		AT2G06005
AT1G34400		AT2G06010
AT1G34410		AT2G06050
AT1G34430		AT2G06420
AT1G34440		AT2G06541
AT1G34460		AT2G06555
AT1G34550		AT2G06645
AT1G34650		AT2G06990
AT1G34780		AT2G07110
AT1G34910		AT2G07280
AT1G35030		AT2G07290
AT1G35150		AT2G07340
AT1G35170		AT2G07440
AT1G35190		AT2G07505
AT1G35240		AT2G07521
AT1G35242		AT2G07560
AT1G35310		AT2G07775
AT1G35320		AT2G07750
AT1G35410		AT2G07760
AT1G35460		AT2G09970
AT1G35461		AT2G09990
AT1G35470		AT2G10550
AT1G35490		AT2G10560
AT1G35510		AT2G10602
AT1G35540		AT2G10920
AT1G35580		AT2G10975
AT1G35610		AT2G11271
AT1G35617		AT2G11520
AT1G35625		AT2G11522
AT1G35660		AT2G11570
AT1G35670		AT2G11620
AT1G35710		AT2G11851
AT1G35780		AT2G12405
AT1G35820		AT2G12900
AT1G35850		AT2G13125
AT1G35900		AT2G13430
AT1G36078		AT2G13450
AT1G36100		AT2G13500
AT1G36150		AT2G13510
AT1G36160		AT2G13540
AT1G36180		AT2G13600
AT1G36230		AT2G13720
AT1G36240		AT2G13770
AT1G36272		AT2G14095
AT1G36280		AT2G14100
AT1G36310		AT2G14120
AT1G36340		AT2G14260
AT1G36370		AT2G14270
AT1G36380		AT2G14520
AT1G36510		AT2G15080
AT1G36580		AT2G15300
AT1G36622		AT2G15320
AT1G36640		AT2G15390
AT1G36675		AT2G15450
AT1G36920		AT2G15470
AT1G36922		AT2G15530
AT1G36925		AT2G15640
AT1G36940		AT2G15710
AT1G36970		AT2G15820
AT1G37000		AT2G15960
AT1G37007		AT2G16016
AT1G37010		AT2G16018
AT1G37020		AT2G16019
AT1G37150		AT2G16020
AT1G37162		AT2G16030
AT1G38950		AT2G16040
AT1G40087		AT2G16490
AT1G40390		AT2G16505
AT1G41880		AT2G16510
AT1G42190		AT2G16530
AT1G42430		AT2G16570
AT1G42470		AT2G16580
AT1G42480		AT2G16575
AT1G42525		AT2G16620
AT1G42680		AT2G16676
AT1G42699		AT2G16720
AT1G42700		AT2G16810
AT1G42980		AT2G17060
AT1G43040		AT2G17525
AT1G43090		AT2G17785
AT1G43100		AT2G17787
AT1G43140		AT2G17900
AT1G43145		AT2G17920
AT1G43190		AT2G18520
AT1G43310		AT2G18530
AT1G43560		AT2G18540
AT1G43610		AT2G18610
AT1G43624		AT2G18915
AT1G43630		AT2G18920
AT1G43665		AT2G18930
AT1G43720		AT2G19400
AT1G43722		AT2G21150
AT1G43730		AT2G21230
AT1G43760		AT2G21235
AT1G43770		AT2G21465
AT1G43780		AT2G21550
AT1G43810		AT2G21890
AT1G43900		AT2G22430
AT1G43950		AT2G22440
AT1G43970		AT2G22560
AT1G44030		AT2G22720
AT1G44050		AT2G23240
AT1G44080		AT2G23470
AT1G44085		AT2G24340
AT1G44160		AT2G24513
AT1G44608		AT2G24720
AT1G44674		AT2G24780
AT1G44810		AT2G24790
AT1G44835		AT2G24980
AT1G44920		AT2G25010
AT1G44960		AT2G25370
AT1G45015		AT2G25410
AT1G45100		AT2G25409
AT1G45150		AT2G25560
AT1G45163		AT2G25930
AT1G45207		AT2G25970
AT1G45215		AT2G26135
AT1G45221		AT2G26340
AT1G45223		AT2G26620
AT1G45231		AT2G26640
AT1G45233		AT2G26730
AT1G45474		AT2G27540
AT1G46336		AT2G29840
AT1G46696		AT2G29850
AT1G46768		AT2G29860
AT1G46984		AT2G29920
AT1G47056		AT2G31070
AT1G47250		AT2G31540
AT1G47271		AT2G31865
AT1G47280		AT2G32150
AT1G47310		AT2G32290
AT1G47330		AT2G32500
AT1G47380		AT2G32740
AT1G47395		AT2G34100
AT1G47450		AT2G35280
AT1G47497		AT2G36560
AT1G47560		AT2G36724
AT1G47570		AT2G37370
AT1G47600		AT2G37840
AT1G47640		AT2G38195
AT1G47660		AT2G38220
AT1G47670		AT2G38270
AT1G47690		AT2G39180
AT1G47730		AT2G39800
AT1G47740		AT2G39840
AT1G47765		AT2G39865
AT1G47770		AT2G39870
AT1G47813		AT2G40440
AT1G47970		AT2G40520
AT1G48010		AT2G40690
AT1G48090		AT2G40955
AT1G48095		AT2G41450
AT1G48100		AT2G41560
AT1G48120		AT2G41590
AT1G48260		AT2G41640
AT1G48270		AT2G41650
AT1G48330		AT2G41740
AT1G48580		AT2G42480
AT1G48690		AT2G42885
AT1G48730		AT2G43290
AT1G48790		AT2G44850
AT1G48850		AT2G45110
AT1G48953		AT2G45240
AT1G49030		AT2G45650
AT1G49050		AT2G46180
AT1G49190		AT2G46190
AT1G49400		AT2G46770
AT1G49540		AT2G46810
AT1G49630		AT2G46820
AT1G49660		AT3G01340
AT1G49670		AT3G01345
AT1G49740		AT3G01410
AT1G49790		AT3G02410
AT1G49890		AT3G04945
AT1G49980		AT3G05410
AT1G50040		AT3G05530
AT1G50060		AT3G06435
AT1G50160		AT3G07130
AT1G50170		AT3G09162
AT1G50180		AT3G09510
AT1G50240		AT3G09520
AT1G50300		AT3G10940
AT1G50370		AT3G10950
AT1G50460		AT3G11160
AT1G50500		AT3G11165
AT1G50580		AT3G11310
AT1G50640		AT3G11964
AT1G50740		AT3G12040
AT1G50870		AT3G13225
AT1G50990		AT3G13240
AT1G51172		AT3G14670
AT1G51310		AT3G14820
AT1G51450		AT3G15590
AT1G51980		AT3G15960
AT1G51990		AT3G16590
AT1G52040		AT3G16680
AT1G52110		AT3G16810
AT1G52180		AT3G16820
AT1G52310		AT3G17120
AT1G52450		AT3G17190
AT1G52600		AT3G17390
AT1G52790		AT3G17400
AT1G52810		AT3G17410
AT1G52940		AT3G17570
AT1G52950		AT3G17740
AT1G52990		AT3G17750
AT1G53035		AT3G18350
AT1G53039		AT3G20700
AT1G53240		AT3G20800
AT1G53260		AT3G20810
AT1G53265		AT3G20830
AT1G53400		AT3G20890
AT1G53440		AT3G22142
AT1G53660		AT3G22880
AT1G54000		AT3G22940
AT1G54030		AT3G23080
AT1G54040		AT3G23172
AT1G54120		AT3G23640
AT1G54310		AT3G23650
AT1G54420		AT3G23880
AT1G54440		AT3G23890
AT1G54445		AT3G24200
AT1G54460		AT3G24255
AT1G54550		AT3G24516
AT1G54610		AT3G24517
AT1G55000		AT3G25480
AT1G55120		AT3G25719
AT1G55175		AT3G25720
AT1G55270		AT3G26170
AT1G55280		AT3G26250
AT1G55390		AT3G26500
AT1G55650		AT3G26616
AT1G55710		AT3G26618
AT1G55940		AT3G26850
AT1G55950		AT3G26855
AT1G56210		AT3G27030
AT1G56220		AT3G27040
AT1G56230		AT3G27180
AT1G56260		AT3G27470
AT1G56300		AT3G27510
AT1G56423		AT3G27600
AT1G56500		AT3G27700
AT1G56610		AT3G27940
AT1G56630		AT3G28120
AT1G57600		AT3G28130
AT1G57620		AT3G28450
AT1G57765		AT3G28550
AT1G57770		AT3G28674
AT1G57775		AT3G28680
AT1G57777		AT3G28899
AT1G58090		AT3G28925
AT1G58120		AT3G29080
AT1G58122		AT3G29190
AT1G58245		AT3G29450
AT1G58265		AT3G29639
AT1G58520		AT3G29720
AT1G58602		AT3G29740
AT1G59453		AT3G29830
AT1G59540		AT3G30320
AT1G59650		AT3G30383
AT1G59835		AT3G30520
AT1G59885		AT3G30705
AT1G59920		AT3G30720
AT1G59930		AT3G30770
AT1G59980		AT3G30805
AT1G60110		AT3G30849
AT1G60160		AT3G31402
AT1G60170		AT3G31900
AT1G60610		AT3G31950
AT1G60620		AT3G32090
AT1G60710		AT3G32280
AT1G60720		AT3G32400
AT1G60780		AT3G42130
AT1G60985		AT3G42140
AT1G60986		AT3G42160
AT1G60987		AT3G42550
AT1G61040		AT3G42628
AT1G61200		AT3G42640
AT1G61210		AT3G42725
AT1G61320		AT3G42780
AT1G61340		AT3G42870
AT1G61353		AT3G42940
AT1G61610		AT3G43148
AT1G61795		AT3G43230
AT1G62020		AT3G43260
AT1G62210		AT3G43400
AT1G62301		AT3G43432
AT1G62580		AT3G43490
AT1G62760		AT3G43540
AT1G62900		AT3G43570
AT1G62950		AT3G43590
AT1G63020		AT3G43990
AT1G63080		AT3G44050
AT1G63250		AT3G44210
AT1G63320		AT3G44290
AT1G63330		AT3G44540
AT1G63950		AT3G44710
AT1G64010		AT3G44930
AT1G64040		AT3G44980
AT1G64330		AT3G45130
AT1G64340		AT3G45443
AT1G64920		AT3G45490
AT1G65200		AT3G45510
AT1G65270		AT3G45820
AT1G65350		AT3G45830
AT1G65390		AT3G45900
AT1G65550		AT3G45910
AT1G65630		AT3G45920
AT1G65740		AT3G46160
AT1G65780		AT3G46390
AT1G65985		AT3G46400
AT1G66150		AT3G46460
AT1G66210		AT3G46490
AT1G66300		AT3G46613
AT1G66330		AT3G46800
AT1G66340		AT3G46840
AT1G66570		AT3G47120
AT1G66730		AT3G47130
AT1G66750		AT3G47160
AT1G66770		AT3G47300
AT1G66780		AT3G47390
AT1G67280		AT3G47640
AT1G67310		AT3G47850
AT1G67430		AT3G47860
AT1G67500		AT3G47920
AT1G67580		AT3G47930
AT1G67630		AT3G48740
AT1G67635		AT3G48780
AT1G67690		AT3G50240
AT1G67870		AT3G50250
AT1G67950		AT3G50400
AT1G68190		AT3G50540
AT1G68660		AT3G51580
AT1G68840		AT3G51690
AT1G68905		AT3G53065
AT1G68907		AT3G53270
AT1G69070		AT3G53305
AT1G69080		AT3G54540
AT1G69250		AT3G54580
AT1G69450		AT3G54590
AT1G69770		AT3G54826
AT1G69920		AT3G55670
AT1G69940		AT3G55860
AT1G70180		AT3G56210
AT1G70280		AT3G56450
AT1G70450		AT3G56710
AT1G70560		AT3G57580
AT1G70840		AT3G58420
AT1G70970		AT3G59570
AT1G71310		AT3G60570
AT1G71320		AT3G60920
AT1G71820		AT3G60970
AT1G71920		AT3G62470
AT1G72130		AT4G00005
AT1G72190		AT4G00020
AT1G72220		AT4G00140
AT1G72350		AT4G00250
AT1G72360		AT4G00260
AT1G73090		AT4G00750
AT1G73180		AT4G00960
AT1G73220		AT4G01575
AT1G73360		AT4G02000
AT1G73370		AT4G02100
AT1G73380		AT4G02270
AT1G73450		AT4G02280
AT1G73490		AT4G02320
AT1G73570		AT4G02482
AT1G73610		AT4G02485
AT1G73630		AT4G02750
AT1G73860		AT4G02760
AT1G73990		AT4G02770
AT1G74290		AT4G03030
AT1G74700		AT4G03040
AT1G74800		AT4G03050
AT1G74860		AT4G03320
AT1G74960		AT4G03340
AT1G75370		AT4G03415
AT1G75670		AT4G03470
AT1G75760		AT4G03570
AT1G75770		AT4G03580
AT1G75950		AT4G03590
AT1G75990		AT4G03930
AT1G76850		AT4G04110
AT1G76890		AT4G04180
AT1G77110		AT4G04190
AT1G77765		AT4G04260
AT1G77980		AT4G04423
AT1G77990		AT4G04540
AT1G78670		AT4G04632
AT1G78740		AT4G04650
AT1G78915		AT4G04670
AT1G79090		AT4G04770
AT1G79150		AT4G04775
AT1G79280		AT4G04780
AT1G79820		AT4G04830
AT1G80170		AT4G04860
AT1G80630		AT4G04870
AT1G80740		AT4G04880
AT1G80745		AT4G04990
AT2G01050		AT4G05040
AT2G01150		AT4G05080
AT2G01250		AT4G05136
AT2G01260		AT4G05140
AT2G01270		AT4G05160
AT2G01280		AT4G05180
AT2G01300		AT4G05190
AT2G01340		AT4G05310
AT2G01370		AT4G05360
AT2G01470		AT4G05530
AT2G01480		AT4G06526
AT2G01554		AT4G06536
AT2G01600		AT4G07350
AT2G01660		AT4G07380
AT2G01870		AT4G07410
AT2G01910		AT4G07670
AT2G01950		AT4G07932
AT2G01970		AT4G08097
AT2G02026		AT4G08140
AT2G02030		AT4G08260
AT2G02040		AT4G08395
AT2G02103		AT4G08410
AT2G02380		AT4G08430
AT2G02480		AT4G08593
AT2G02498		AT4G08620
AT2G02550		AT4G08630
AT2G02560		AT4G08760
AT2G02590		AT4G08876
AT2G02700		AT4G08895
AT2G02720		AT4G08990
AT2G02730		AT4G09090
AT2G02740		AT4G09545
AT2G02800		AT4G09580
AT2G02795		AT4G09620
AT2G02835		AT4G09640
AT2G02840		AT4G09870
AT2G02850		AT4G10457
AT2G02860		AT4G10480
AT2G02880		AT4G10490
AT2G03040		AT4G10620
AT2G03110		AT4G10880
AT2G03180		AT4G11000
AT2G03190		AT4G11050
AT2G03250		AT4G11170
AT2G03280		AT4G11320
AT2G03290		AT4G11720
AT2G03300		AT4G12070
AT2G03340		AT4G12100
AT2G03430		AT4G12210
AT2G03480		AT4G12360
AT2G03510		AT4G13450
AT2G03570		AT4G13570
AT2G03667		AT4G13610
AT2G03690		AT4G13885
AT2G03780		AT4G13992
AT2G03820		AT4G14723
AT2G03821		AT4G14805
AT2G03822		AT4G14810
AT2G03870		AT4G15510
AT2G03930		AT4G16040
AT2G03932		AT4G16190
AT2G03931		AT4G16860
AT2G03933		AT4G17010
AT2G03937		AT4G17870
AT2G03980		AT4G17910
AT2G04025		AT4G18150
AT2G04034		AT4G19770
AT2G04031		AT4G20090
AT2G04037		AT4G20210
AT2G04045		AT4G20220
AT2G04060		AT4G20690
AT2G04063		AT4G20700
AT2G04115		AT4G21030
AT2G04160		AT4G21510
AT2G04270		AT4G21520
AT2G04305		AT4G22758
AT2G04340		AT4G23160
AT2G04360		AT4G23770
AT2G04370		AT4G24020
AT2G04380		AT4G24600
AT2G04540		AT4G24960
AT2G04550		AT4G24974
AT2G04620		AT4G24975
AT2G04622		AT4G24980
AT2G04630		AT4G25030
AT2G04660		AT4G27190
AT2G04795		AT4G27595
AT2G04842		AT4G28397
AT2G04860		AT4G28920
AT2G04870		AT4G28980
AT2G04925		AT4G29200
AT2G05060		AT4G29654
AT2G05117		AT4G29658
AT2G05160		AT4G30770
AT2G05170		AT4G30960
AT2G05220		AT4G32230
AT2G05330		AT4G32880
AT2G05350		AT4G33320
AT2G05360		AT4G34090
AT2G05370		AT4G34080
AT2G05635		AT4G35410
AT2G05642		AT4G35780
AT2G05645		AT4G35783
AT2G05710		AT4G36100
AT2G05752		AT4G36460
AT2G05755		AT4G37780
AT2G05810		AT4G39200
AT2G05830		AT5G01150
AT2G05840		AT5G01160
AT2G05900		AT5G01440
AT2G05990		AT5G01670
AT2G06005		AT5G02880
AT2G06020		AT5G03944
AT2G06025		AT5G05650
AT2G06090		AT5G06620
AT2G06166		AT5G06630
AT2G06210		AT5G06640
AT2G06541		AT5G07420
AT2G06555		AT5G07500
AT2G06645		AT5G07530
AT2G06667		AT5G09700
AT2G06845		AT5G09876
AT2G06908		AT5G10680
AT2G06960		AT5G11160
AT2G07020		AT5G11660
AT2G07040		AT5G12090
AT2G07110		AT5G12200
AT2G07120		AT5G14380
AT2G07190		AT5G15690
AT2G07200		AT5G17010
AT2G07215		AT5G17100
AT2G07240		AT5G18636
AT2G07280		AT5G18700
AT2G07290		AT5G18710
AT2G07310		AT5G18940
AT2G07340		AT5G19000
AT2G07360		AT5G19257
AT2G07440		AT5G20790
AT2G07521		AT5G20810
AT2G07771		AT5G21140
AT2G07773		AT5G21990
AT2G07776		AT5G22100
AT2G07749		AT5G22590
AT2G07777		AT5G22730
AT2G07675		AT5G22860
AT2G07676		AT5G23980
AT2G07768		AT5G24370
AT2G07681		AT5G24930
AT2G07798		AT5G25200
AT2G07698		AT5G25210
AT2G07667		AT5G25560
AT2G07713		AT5G25850
AT2G07714		AT5G25870
AT2G07787		AT5G26090
AT2G07806		AT5G26210
AT2G07795		AT5G26240
AT2G07680		AT5G26270
AT2G07750		AT5G27200
AT2G07760		AT5G27510
AT2G08986		AT5G27600
AT2G09838		AT5G27606
AT2G10014		AT5G27950
AT2G10020		AT5G27967
AT2G10260		AT5G28020
AT2G10535		AT5G28090
AT2G10557		AT5G28220
AT2G10560		AT5G28235
AT2G10608		AT5G28420
AT2G10920		AT5G28500
AT2G10965		AT5G28520
AT2G11000		AT5G28750
AT2G11005		AT5G28810
AT2G11010		AT5G28830
AT2G11200		AT5G30341
AT2G11271		AT5G32460
AT2G11520		AT5G32470
AT2G11522		AT5G32590
AT2G11623		AT5G32597
AT2G11626		AT5G32619
AT2G11773		AT5G33300
AT2G11810		AT5G33330
AT2G12190		AT5G33340
AT2G12465		AT5G33406
AT2G12475		AT5G34830
AT2G12900		AT5G34869
AT2G12935		AT5G35050
AT2G12940		AT5G35160
AT2G12977		AT5G35230
AT2G13150		AT5G35670
AT2G13272		AT5G35680
AT2G13290		AT5G35730
AT2G13295		AT5G35753
AT2G13370		AT5G35810
AT2G13430		AT5G35920
AT2G13440		AT5G36210
AT2G13450		AT5G36220
AT2G13500		AT5G36228
AT2G13510		AT5G36230
AT2G13540		AT5G36290
AT2G13542		AT5G36300
AT2G13547		AT5G36320
AT2G13570		AT5G36460
AT2G13600		AT5G36658
AT2G13650		AT5G36870
AT2G13690		AT5G36940
AT2G13720		AT5G37250
AT2G13800		AT5G37351
AT2G13950		AT5G38120
AT2G13980		AT5G38180
AT2G14000		AT5G38250
AT2G14045		AT5G38260
AT2G14050		AT5G38280
AT2G14095		AT5G38590
AT2G14110		AT5G38920
AT2G14120		AT5G39120
AT2G14206		AT5G39150
AT2G14255		AT5G39480
AT2G14260		AT5G39490
AT2G14270		AT5G39920
AT2G14390		AT5G39950
AT2G14530		AT5G40120
AT2G14670		AT5G40600
AT2G14710		AT5G40840
AT2G14720		AT5G40850
AT2G14740		AT5G41900
AT2G14835		AT5G42280
AT2G14870		AT5G42504
AT2G14880		AT5G42955
AT2G15000		AT5G43880
AT2G15020		AT5G44050
AT2G15042		AT5G44080
AT2G15110		AT5G44495
AT2G15130		AT5G44500
AT2G15180		AT5G44590
AT2G15185		AT5G44870
AT2G15230		AT5G44894
AT2G15240		AT5G45030
AT2G15290		AT5G45140
AT2G15300		AT5G45469
AT2G15310		AT5G45570
AT2G15320		AT5G45960
AT2G15420		AT5G46871
AT2G15450		AT5G47280
AT2G15460		AT5G48100
AT2G15660		AT5G49070
AT2G15695		AT5G49215
AT2G15770		AT5G49420
AT2G15910		AT5G49520
AT2G15930		AT5G49590
AT2G16018		AT5G49740
AT2G16030		AT5G49820
AT2G16040		AT5G49940
AT2G16070		AT5G51140
AT2G16090		AT5G51150
AT2G16225		AT5G51195
AT2G16250		AT5G51200
AT2G16370		AT5G51640
AT2G16380		AT5G51650
AT2G16390		AT5G52080
AT2G16405		AT5G52090
AT2G16460		AT5G53410
AT2G16490		AT5G54330
AT2G16510		AT5G55565
AT2G16575		AT5G55790
AT2G16620		AT5G55800
AT2G16668		AT5G55870
AT2G16676		AT5G56050
AT2G16710		AT5G56060
AT2G16810		AT5G56070
AT2G16920		AT5G56075
AT2G16930		AT5G56380
AT2G16940		AT5G56610
AT2G17220		AT5G56740
AT2G17260		AT5G56970
AT2G17300		AT5G57180
AT2G17305		AT5G57830
AT2G17370		AT5G59990
AT2G17410		AT5G61997
AT2G17430		AT5G62110
AT2G17470		AT5G62165
AT2G17510		AT5G65840
AT2G17520		AT5G65850
AT2G17550		AT5G66050
AT2G17740		AT5G66052
AT2G17900		AT5G67310
AT2G17920		AT5G67320
AT2G17930
AT2G18080
AT2G18130
AT2G18220
AT2G18360
AT2G18520
AT2G18830
AT2G18840
AT2G18880
AT2G19290
AT2G19360
AT2G19410
AT2G19420
AT2G19430
AT2G19440
AT2G19480
AT2G19510
AT2G19870
AT2G19950
AT2G19960
AT2G20020
AT2G20060
AT2G20110
AT2G20310
AT2G20620
AT2G20810
AT2G20950
AT2G20960
AT2G20970
AT2G21030
AT2G21040
AT2G21090
AT2G21100
AT2G21190
AT2G21235
AT2G21380
AT2G21410
AT2G21465
AT2G21550
AT2G21655
AT2G21780
AT2G21840
AT2G21850
AT2G21870
AT2G21930
AT2G22000
AT2G22055
AT2G22230
AT2G22300
AT2G22340
AT2G22475
AT2G22590
AT2G22720
AT2G22930
AT2G23010
AT2G23090
AT2G23093
AT2G23148
AT2G23470
AT2G23540
AT2G23920
AT2G23930
AT2G24000
AT2G24030
AT2G24040
AT2G24050
AT2G24070
AT2G24090
AT2G24120
AT2G24200
AT2G24205
AT2G24270
AT2G24350
AT2G24625
AT2G24720
AT2G24780
AT2G24790
AT2G24820
AT2G24880
AT2G24960
AT2G24970
AT2G24980
AT2G25050
AT2G25110
AT2G25160
AT2G25230
AT2G25370
AT2G25580
AT2G25590
AT2G25630
AT2G25640
AT2G25730
AT2G25930
AT2G26140
AT2G26200
AT2G26210
AT2G26340
AT2G26350
AT2G26490
AT2G26560
AT2G26590
AT2G26600
AT2G26620
AT2G26640
AT2G26730
AT2G26750
AT2G26770
AT2G26780
AT2G26910
AT2G26950
AT2G27070
AT2G27260
AT2G27300
AT2G27320
AT2G27450
AT2G27460
AT2G27610
AT2G27980
AT2G28170
AT2G28320
AT2G28370
AT2G28380
AT2G28470
AT2G28760
AT2G28840
AT2G29040
AT2G29045
AT2G29460
AT2G29605
AT2G29770
AT2G29850
AT2G29860
AT2G29920
AT2G30200
AT2G30290
AT2G30380
AT2G30615
AT2G30750
AT2G30920
AT2G30925
AT2G30940
AT2G31010
AT2G31530
AT2G31650
AT2G31862
AT2G31890
AT2G31970
AT2G32290
AT2G32370
AT2G32440
AT2G32610
AT2G32730
AT2G32740
AT2G33175
AT2G33210
AT2G33240
AT2G33280
AT2G33400
AT2G33410
AT2G33500
AT2G33620
AT2G33980
AT2G34100
AT2G34238
AT2G34240
AT2G34280
AT2G34290
AT2G34440
AT2G34790
AT2G35110
AT2G35130
AT2G35140
AT2G35230
AT2G35510
AT2G35520
AT2G35610
AT2G35658
AT2G35670
AT2G35770
AT2G36180
AT2G36400
AT2G36450
AT2G36485
AT2G36490
AT2G36560
AT2G36760
AT2G37050
AT2G37120
AT2G37370
AT2G37610
AT2G37620
AT2G37840
AT2G38185
AT2G38195
AT2G38255
AT2G38590
AT2G38610
AT2G39140
AT2G39160
AT2G39180
AT2G39260
AT2G39435
AT2G39740
AT2G40116
AT2G40270
AT2G40370
AT2G40380
AT2G40390
AT2G40830
AT2G40840
AT2G40955
AT2G40960
AT2G41310
AT2G41390
AT2G41445
AT2G41450
AT2G41520
AT2G41640
AT2G41650
AT2G41720
AT2G41830
AT2G41910
AT2G41920
AT2G41930
AT2G42000
AT2G43440
AT2G43680
AT2G43865
AT2G44175
AT2G44180
AT2G44220
AT2G44410
AT2G44420
AT2G44540
AT2G44550
AT2G44560
AT2G44570
AT2G44750
AT2G44760
AT2G44850
AT2G44925
AT2G45135
AT2G45140
AT2G45300
AT2G45380
AT2G45540
AT2G45560
AT2G45650
AT2G45740
AT2G46200
AT2G46455
AT2G46460
AT2G46470
AT2G46500
AT2G46560
AT2G46800
AT2G46830
AT2G46915
AT2G47150
AT2G47300
AT2G47470
AT2G47940
AT2G48060
AT2G48100
AT2G48110
AT2G48160
AT3G01150
AT3G01180
AT3G01320
AT3G01350
AT3G01360
AT3G01760
AT3G01770
AT3G02060
AT3G02250
AT3G02260
AT3G02460
AT3G03080
AT3G03090
AT3G03250
AT3G03400
AT3G03405
AT3G03726
AT3G03773
AT3G03970
AT3G03980
AT3G04100
AT3G04250
AT3G04490
AT3G04750
AT3G04870
AT3G04945
AT3G05410
AT3G05440
AT3G05670
AT3G05685
AT3G05720
AT3G05725
AT3G05727
AT3G05770
AT3G06290
AT3G06570
AT3G06580
AT3G07020
AT3G07100
AT3G07110
AT3G07140
AT3G07210
AT3G07620
AT3G07630
AT3G07680
AT3G07690
AT3G07740
AT3G07750
AT3G08040
AT3G08500
AT3G08560
AT3G08720
AT3G08840
AT3G09040
AT3G09050
AT3G09100
AT3G09270
AT3G09680
AT3G09690
AT3G09790
AT3G09800
AT3G09990
AT3G10113
AT3G10380
AT3G10520
AT3G10595
AT3G10600
AT3G10650
AT3G11160
AT3G11280
AT3G11290
AT3G11310
AT3G11510
AT3G11520
AT3G11591
AT3G11730
AT3G11890
AT3G11964
AT3G11990
AT3G12020
AT3G12040
AT3G12050
AT3G12220
AT3G12570
AT3G12980
AT3G13010
AT3G13510
AT3G13550
AT3G13620
AT3G13662
AT3G13670
AT3G13870
AT3G14030
AT3G14210
AT3G14270
AT3G14630
AT3G14640
AT3G14670
AT3G14820
AT3G15010
AT3G15220
AT3G15250
AT3G15260
AT3G15580
AT3G15590
AT3G15650
AT3G15900
AT3G15980
AT3G16020
AT3G16070
AT3G16180
AT3G16250
AT3G16260
AT3G16590
AT3G16600
AT3G16680
AT3G16760
AT3G16770
AT3G16785
AT3G16840
AT3G16880
AT3G17230
AT3G17240
AT3G17310
AT3G17320
AT3G17480
AT3G17490
AT3G17500
AT3G17530
AT3G17690
AT3G17740
AT3G17750
AT3G17845
AT3G18215
AT3G18290
AT3G18470
AT3G18480
AT3G18600
AT3G18810
AT3G19250
AT3G19350
AT3G19410
AT3G19515
AT3G19520
AT3G19840
AT3G19880
AT3G19960
AT3G19990
AT3G20000
AT3G20020
AT3G20070
AT3G20340
AT3G20370
AT3G20395
AT3G20400
AT3G20620
AT3G20680
AT3G20690
AT3G20700
AT3G20780
AT3G20790
AT3G20800
AT3G20810
AT3G21100
AT3G21130
AT3G21150
AT3G21160
AT3G21310
AT3G21320
AT3G21390
AT3G21480
AT3G21680
AT3G21700
AT3G21960
AT3G21990
AT3G22050
AT3G22053
AT3G22142
AT3G22290
AT3G22350
AT3G22370
AT3G22470
AT3G22480
AT3G22530
AT3G22730
AT3G22770
AT3G22780
AT3G22860
AT3G22870
AT3G22880
AT3G22910
AT3G22950
AT3G22960
AT3G23070
AT3G23090
AT3G23100
AT3G23172
AT3G23240
AT3G23270
AT3G23490
AT3G23510
AT3G23633
AT3G23650
AT3G23680
AT3G23685
AT3G23870
AT3G23970
AT3G24200
AT3G24230
AT3G24270
AT3G24340
AT3G24350
AT3G24360
AT3G24430
AT3G24465
AT3G24542
AT3G24600
AT3G24610
AT3G24620
AT3G24800
AT3G24810
AT3G24870
AT3G24880
AT3G25090
AT3G25100
AT3G25150
AT3G25210
AT3G25220
AT3G25221
AT3G25460
AT3G25470
AT3G25490
AT3G25520
AT3G25530
AT3G25580
AT3G25690
AT3G25740
AT3G25750
AT3G25805
AT3G25840
AT3G25850
AT3G25855
AT3G25930
AT3G25940
AT3G25960
AT3G26020
AT3G26110
AT3G26210
AT3G26250
AT3G26330
AT3G26350
AT3G26360
AT3G26370
AT3G26400
AT3G26490
AT3G26560
AT3G26561
AT3G26600
AT3G26720
AT3G26730
AT3G26780
AT3G26800
AT3G26860
AT3G26870
AT3G26910
AT3G26935
AT3G27040
AT3G27090
AT3G27100
AT3G27110
AT3G27140
AT3G27150
AT3G27260
AT3G27290
AT3G27325
AT3G27329
AT3G27390
AT3G27400
AT3G27430
AT3G27470
AT3G27510
AT3G27580
AT3G27590
AT3G27680
AT3G27690
AT3G27700
AT3G27820
AT3G27930
AT3G27950
AT3G27968
AT3G27970
AT3G28030
AT3G28120
AT3G28130
AT3G28180
AT3G28220
AT3G28310
AT3G28370
AT3G28410
AT3G28450
AT3G28460
AT3G28480
AT3G28490
AT3G28500
AT3G28530
AT3G28550
AT3G28660
AT3G28670
AT3G28720
AT3G28790
AT3G28840
AT3G28870
AT3G28890
AT3G28899
AT3G28958
AT3G28960
AT3G28970
AT3G29033
AT3G29036
AT3G29075
AT3G29100
AT3G29110
AT3G29160
AT3G29190
AT3G29195
AT3G29320
AT3G29360
AT3G29375
AT3G29380
AT3G29390
AT3G29400
AT3G29450
AT3G29570
AT3G29580
AT3G29630
AT3G29633
AT3G29639
AT3G29720
AT3G29740
AT3G29750
AT3G29765
AT3G29791
AT3G29796
AT3G29800
AT3G29830
AT3G30160
AT3G30200
AT3G30235
AT3G30320
AT3G30340
AT3G30370
AT3G30380
AT3G30385
AT3G30540
AT3G30705
AT3G30770
AT3G30820
AT3G30841
AT3G30849
AT3G31430
AT3G31900
AT3G31950
AT3G32030
AT3G32047
AT3G32050
AT3G32052
AT3G32120
AT3G32150
AT3G32160
AT3G32180
AT3G32200
AT3G32260
AT3G32280
AT3G32330
AT3G32400
AT3G32904
AT3G32940
AT3G33393
AT3G33494
AT3G33520
AT3G42060
AT3G42130
AT3G42155
AT3G42170
AT3G42180
AT3G42310
AT3G42380
AT3G42550
AT3G42570
AT3G42728
AT3G42723
AT3G42790
AT3G42860
AT3G42870
AT3G42970
AT3G43083
AT3G43120
AT3G43148
AT3G43230
AT3G43291
AT3G43300
AT3G43402
AT3G43410
AT3G43490
AT3G43540
AT3G43583
AT3G43610
AT3G43623
AT3G43660
AT3G43670
AT3G43682
AT3G43700
AT3G43790
AT3G43810
AT3G43880
AT3G43900
AT3G43930
AT3G43940
AT3G43950
AT3G43980
AT3G44006
AT3G44070
AT3G44080
AT3G44115
AT3G44130
AT3G44170
AT3G44171
AT3G44180
AT3G44210
AT3G44230
AT3G44235
AT3G44290
AT3G44330
AT3G44370
AT3G44560
AT3G44600
AT3G44718
AT3G44783
AT3G44850
AT3G44930
AT3G44935
AT3G44970
AT3G44980
AT3G45000
AT3G45010
AT3G45060
AT3G45140
AT3G45180
AT3G45210
AT3G45240
AT3G45242
AT3G45300
AT3G45420
AT3G45480
AT3G45540
AT3G45580
AT3G45590
AT3G45630
AT3G45670
AT3G45680
AT3G45690
AT3G45700
AT3G45750
AT3G45800
AT3G45910
AT3G45940
AT3G45990
AT3G46000
AT3G46160
AT3G46206
AT3G46330
AT3G46340
AT3G46360
AT3G46380
AT3G46390
AT3G46460
AT3G46470
AT3G46590
AT3G46600
AT3G46610
AT3G46650
AT3G46680
AT3G46730
AT3G46840
AT3G46901
AT3G46904
AT3G46980
AT3G46990
AT3G47130
AT3G47150
AT3G47250
AT3G47300
AT3G47350
AT3G47410
AT3G47460
AT3G47610
AT3G47630
AT3G47640
AT3G47680
AT3G47700
AT3G47770
AT3G47810
AT3G47850
AT3G47860
AT3G47890
AT3G47910
AT3G48040
AT3G48110
AT3G48131
AT3G48170
AT3G48190
AT3G48210
AT3G48290
AT3G48410
AT3G48420
AT3G48480
AT3G48530
AT3G48620
AT3G48740
AT3G48760
AT3G48770
AT3G48780
AT3G48820
AT3G49030
AT3G49050
AT3G49060
AT3G49070
AT3G49170
AT3G49350
AT3G49500
AT3G49520
AT3G49850
AT3G49880
AT3G49900
AT3G49910
AT3G49980
AT3G50022
AT3G50250
AT3G50260
AT3G50320
AT3G50400
AT3G50520
AT3G50540
AT3G50580
AT3G50590
AT3G50674
AT3G51010
AT3G51020
AT3G51050
AT3G51100
AT3G51110
AT3G51420
AT3G51430
AT3G51610
AT3G51620
AT3G51690
AT3G51840
AT3G51890
AT3G51895
AT3G52020
AT3G52190
AT3G52380
AT3G52610
AT3G52620
AT3G52660
AT3G52700
AT3G52710
AT3G52730
AT3G52820
AT3G52830
AT3G52900
AT3G52940
AT3G53000
AT3G53270
AT3G53360
AT3G53570
AT3G53930
AT3G54170
AT3G54230
AT3G54270
AT3G54380
AT3G54540
AT3G54580
AT3G54660
AT3G54670
AT3G54730
AT3G54860
AT3G54870
AT3G54910
AT3G54940
AT3G54960
AT3G55252
AT3G55310
AT3G55400
AT3G55490
AT3G55670
AT3G55672
AT3G55677
AT3G55850
AT3G55920
AT3G55930
AT3G55960
AT3G55970
AT3G56010
AT3G56160
AT3G56210
AT3G56300
AT3G56450
AT3G56550
AT3G56560
AT3G56570
AT3G56710
AT3G57060
AT3G57810
AT3G57890
AT3G57940
AT3G58530
AT3G58560
AT3G58580
AT3G59570
AT3G59650
AT3G59780
AT3G59880
AT3G59890
AT3G59960
AT3G59990
AT3G60100
AT3G60240
AT3G60260
AT3G60880
AT3G60920
AT3G60990
AT3G61010
AT3G61113
AT3G61220
AT3G61570
AT3G61690
AT3G62220
AT3G62290
AT3G62300
AT3G62310
AT3G62400
AT3G62410
AT3G62500
AT3G62910
AT3G63280
AT3G63290
AT3G63520
AT4G00070
AT4G00140
AT4G00170
AT4G00315
AT4G00355
AT4G00370
AT4G00390
AT4G00400
AT4G00540
AT4G00570
AT4G00580
AT4G00650
AT4G00720
AT4G00740
AT4G00755
AT4G00800
AT4G00810
AT4G00820
AT4G00960
AT4G00970
AT4G00980
AT4G01010
AT4G01090
AT4G01240
AT4G01250
AT4G01390
AT4G01420
AT4G01440
AT4G01580
AT4G01703
AT4G01710
AT4G01800
AT4G02080
AT4G02100
AT4G02140
AT4G02150
AT4G02180
AT4G02260
AT4G02270
AT4G02320
AT4G02482
AT4G02590
AT4G02860
AT4G02890
AT4G02910
AT4G03030
AT4G03080
AT4G03153
AT4G03156
AT4G03160
AT4G03200
AT4G03270
AT4G03380
AT4G03415
AT4G03430
AT4G03450
AT4G03540
AT4G03566
AT4G03570
AT4G03590
AT4G03635
AT4G03723
AT4G03728
AT4G03740
AT4G03820
AT4G03830
AT4G03960
AT4G04020
AT4G04030
AT4G04040
AT4G04080
AT4G04180
AT4G04260
AT4G04330
AT4G04350
AT4G04450
AT4G04460
AT4G04500
AT4G04570
AT4G04632
AT4G04650
AT4G04670
AT4G04710
AT4G04720
AT4G04745
AT4G04760
AT4G04830
AT4G04870
AT4G04880
AT4G04890
AT4G04910
AT4G04920
AT4G04930
AT4G04953
AT4G04957
AT4G04960
AT4G04990
AT4G05060
AT4G05080
AT4G05130
AT4G05136
AT4G05170
AT4G05190
AT4G05220
AT4G05230
AT4G05250
AT4G05340
AT4G05360
AT4G05370
AT4G05460
AT4G05470
AT4G05475
AT4G05497
AT4G05520
AT4G05523
AT4G05620
AT4G05632
AT4G06479
AT4G06490
AT4G06526
AT4G06536
AT4G06639
AT4G06583
AT4G06598
AT4G06599
AT4G06634
[truncated: 998 more rows]

## Sheet: mCHH
Genes (genebody plus 1kb upstream) intersected with CHH DMRi		Genes (genebody plus 1kb upstream) intersected with CHH hypo DMRs in endosperm of 3x seeds		ARFs overlapped with CHH DMRi also had hypo CHH DMRs in the endosperm of 3x seeds			AGLs overlapped with CHH DMRi also had hypo CHH DMRs in the endosperm of 3x seeds
AT1G01080		AT1G01073		AT1G34310	ARF12		AT2G45650	AGL6
AT1G01090		AT1G01115		AT1G34390	ARF22		AT5G26580	AGL34
AT1G01115		AT1G01530		AT1G35240	ARF20		AT5G26650	AGL36
AT1G01200		AT1G01800		AT1G43950	ARF23		AT2G24840	AGL61
AT1G01220		AT1G02080					AT1G31630	AGL86
AT1G01320		AT1G02220
AT1G01650		AT1G02270
AT1G01670		AT1G02280
AT1G01690		AT1G02470
AT1G01695		AT1G02570
AT1G01740		AT1G02700
AT1G01800		AT1G02860
AT1G01810		AT1G03160
AT1G01830		AT1G03200
AT1G01910		AT1G03240
AT1G01920		AT1G05010
AT1G01960		AT1G05030
AT1G01970		AT1G05120
AT1G02080		AT1G05360
AT1G02090		AT1G05450
AT1G02100		AT1G05680
AT1G02120		AT1G05690
AT1G02160		AT1G05770
AT1G02170		AT1G05780
AT1G02205		AT1G06475
AT1G02220		AT1G07590
AT1G02300		AT1G07600
AT1G02330		AT1G07610
AT1G02370		AT1G07810
AT1G02380		AT1G07970
AT1G02420		AT1G07980
AT1G02450		AT1G08110
AT1G02470		AT1G08230
AT1G02520		AT1G08430
AT1G02660		AT1G08880
AT1G02840		AT1G08890
AT1G02960		AT1G09260
AT1G02980		AT1G09270
AT1G02990		AT1G09370
AT1G03070		AT1G09483
AT1G03120		AT1G09490
AT1G03130		AT1G09970
AT1G03210		AT1G10180
AT1G03240		AT1G10240
AT1G03250		AT1G10250
AT1G03270		AT1G10390
AT1G03310		AT1G10586
AT1G03457		AT1G11270
AT1G03687		AT1G11370
AT1G03700		AT1G11590
AT1G03820		AT1G11593
AT1G03900		AT1G11770
AT1G03990		AT1G11785
AT1G04040		AT1G11790
AT1G04080		AT1G12040
AT1G04100		AT1G12100
AT1G04240		AT1G12370
AT1G04310		AT1G12730
AT1G04380		AT1G12870
AT1G04470		AT1G12930
AT1G04480		AT1G12970
AT1G04510		AT1G13200
AT1G04550		AT1G13470
AT1G04580		AT1G13480
AT1G04700		AT1G13490
AT1G04760		AT1G13500
AT1G04780		AT1G13510
AT1G04790		AT1G13520
AT1G04810		AT1G13650
AT1G04840		AT1G13750
AT1G04990		AT1G13755
AT1G05030		AT1G13760
AT1G05100		AT1G13770
AT1G05150		AT1G14110
AT1G05205		AT1G14220
AT1G05230		AT1G14230
AT1G05280		AT1G14340
AT1G05300		AT1G14440
AT1G05340		AT1G14690
AT1G05350		AT1G14790
AT1G05360		AT1G14800
AT1G05490		AT1G15780
AT1G05520		AT1G16150
AT1G05670		AT1G16380
AT1G05730		AT1G16540
AT1G05740		AT1G16610
AT1G05870		AT1G16670
AT1G05910		AT1G16680
AT1G06030		AT1G16960
AT1G06190		AT1G16980
AT1G06240		AT1G17000
AT1G06310		AT1G17145
AT1G06390		AT1G17147
AT1G06400		AT1G17240
AT1G06430		AT1G17270
AT1G06580		AT1G17410
AT1G06590		AT1G17490
AT1G06670		AT1G17665
AT1G06960		AT1G17680
AT1G06970		AT1G17780
AT1G07060		AT1G17890
AT1G07140		AT1G17910
AT1G07200		AT1G18000
AT1G07330		AT1G18070
AT1G07340		AT1G18130
AT1G07360		AT1G18310
AT1G07370		AT1G18870
AT1G07380		AT1G18910
AT1G07390		AT1G18940
AT1G07570		AT1G19086
AT1G07795		AT1G19090
AT1G07870		AT1G19260
AT1G07880		AT1G19390
AT1G07930		AT1G19394
AT1G07970		AT1G19396
AT1G08000		AT1G19400
AT1G08040		AT1G19410
AT1G08050		AT1G19480
AT1G08060		AT1G19830
AT1G08100		AT1G20380
AT1G08110		AT1G20400
AT1G08165		AT1G20405
AT1G08300		AT1G20590
AT1G08430		AT1G20600
AT1G08540		AT1G20850
AT1G08550		AT1G20860
AT1G08560		AT1G21050
AT1G08620		AT1G21110
AT1G08720		AT1G21480
AT1G08730		AT1G21835
AT1G08750		AT1G21840
AT1G08770		AT1G21925
AT1G08780		AT1G21928
AT1G08790		AT1G21930
AT1G08840		AT1G21940
AT1G08940		AT1G21960
AT1G08960		AT1G22000
AT1G08990		AT1G22010
AT1G09000		AT1G22030
AT1G09020		AT1G22067
AT1G09040		AT1G22120
AT1G09100		AT1G22550
AT1G09176		AT1G22650
AT1G09180		AT1G22651
AT1G09260		AT1G22660
AT1G09270		AT1G22930
AT1G09380		AT1G23037
AT1G09415		AT1G23090
AT1G09420		AT1G23130
AT1G09430		AT1G23147
AT1G09570		AT1G23240
AT1G09700		AT1G23310
AT1G09760		AT1G23320
AT1G09770		AT1G23720
AT1G09780		AT1G23820
AT1G09790		AT1G23935
AT1G09890		AT1G24200
AT1G09920		AT1G24310
AT1G10020		AT1G24380
AT1G10120		AT1G24388
AT1G10170		AT1G24390
AT1G10190		AT1G24470
AT1G10270		AT1G24485
AT1G10300		AT1G24490
AT1G10310		AT1G24570
AT1G10320		AT1G24610
AT1G10370		AT1G24650
AT1G10385		AT1G25054
AT1G10450		AT1G25300
AT1G10490		AT1G25682
AT1G10580		AT1G26190
AT1G10680		AT1G26230
AT1G10730		AT1G26560
AT1G10750		AT1G26850
AT1G10900		AT1G27000
AT1G10910		AT1G27110
AT1G10920		AT1G27550
AT1G10970		AT1G27565
AT1G10980		AT1G27570
AT1G11080		AT1G27580
AT1G11130		AT1G27590
AT1G11310		AT1G27770
AT1G11370		AT1G27820
AT1G11545		AT1G27860
AT1G11560		AT1G27870
AT1G11590		AT1G27880
AT1G11593		AT1G27990
AT1G11655		AT1G28150
AT1G11660		AT1G28180
AT1G11785		AT1G28200
AT1G11790		AT1G28210
AT1G11910		AT1G28230
AT1G11915		AT1G28270
AT1G12030		AT1G28370
AT1G12080		AT1G28460
AT1G12110		AT1G28630
AT1G12220		AT1G29200
AT1G12360		AT1G29620
AT1G12380		AT1G29630
AT1G12430		AT1G29640
AT1G12440		AT1G29750
AT1G12450		AT1G29760
AT1G12500		AT1G29830
AT1G12620		AT1G29980
AT1G12730		AT1G29990
AT1G12800		AT1G30000
AT1G12980		AT1G30010
AT1G13100		AT1G30100
AT1G13120		AT1G30140
AT1G13200		AT1G30200
AT1G13220		AT1G30350
AT1G13260		AT1G30460
AT1G13320		AT1G30530
AT1G13380		AT1G30780
AT1G13450		AT1G30790
AT1G13460		AT1G30974
AT1G13700		AT1G30990
AT1G13800		AT1G31140
AT1G13820		AT1G31163
AT1G13900		AT1G31200
AT1G14020		AT1G31380
AT1G14110		AT1G31630
AT1G14250		AT1G31640
AT1G14270		AT1G31710
AT1G14280		AT1G31740
AT1G14549		AT1G31750
AT1G14550		AT1G31910
AT1G14620		AT1G32010
AT1G14690		AT1G32020
AT1G14720		AT1G32225
AT1G14770		AT1G32240
AT1G14790		AT1G32270
AT1G14800		AT1G32330
AT1G14840		AT1G32337
AT1G14860		AT1G32350
AT1G15125		AT1G32420
AT1G15160		AT1G32430
AT1G15170		AT1G32440
AT1G15240		AT1G32470
AT1G15280		AT1G32480
AT1G15290		AT1G32500
AT1G15310		AT1G32585
AT1G15320		AT1G32690
AT1G15370		AT1G32720
AT1G15410		AT1G32780
AT1G15550		AT1G32850
AT1G15770		AT1G33010
AT1G15780		AT1G33070
AT1G16030		AT1G33080
AT1G16040		AT1G33270
AT1G16060		AT1G33320
AT1G16260		AT1G33709
AT1G16270		AT1G33710
AT1G16420		AT1G33720
AT1G16540		AT1G33810
AT1G16670		AT1G33860
AT1G16700		AT1G33870
AT1G16980		AT1G33940
AT1G17020		AT1G33950
AT1G17040		AT1G34010
AT1G17130		AT1G34040
AT1G17145		AT1G34042
AT1G17170		AT1G34046
AT1G17240		AT1G34047
AT1G17300		AT1G34065
AT1G17460		AT1G34070
AT1G17540		AT1G34170
AT1G17580		AT1G34200
AT1G17615		AT1G34270
AT1G17665		AT1G34280
AT1G17680		AT1G34290
AT1G17690		AT1G34310
AT1G17700		AT1G34315
AT1G17745		AT1G34340
AT1G17810		AT1G34390
AT1G17870		AT1G34400
AT1G17910		AT1G34410
AT1G18070		AT1G34440
AT1G18270		AT1G34460
AT1G18370		AT1G34470
AT1G18390		AT1G34550
AT1G18400		AT1G34560
AT1G18560		AT1G34580
AT1G18830		AT1G34630
AT1G18890		AT1G34650
AT1G19086		AT1G34792
AT1G19090		AT1G34860
AT1G19100		AT1G34910
AT1G19110		AT1G34930
AT1G19115		AT1G35030
AT1G19160		AT1G35035
AT1G19260		AT1G35040
AT1G19300		AT1G35150
AT1G19330		AT1G35160
AT1G19370		AT1G35170
AT1G19380		AT1G35220
AT1G19410		AT1G35240
AT1G19490		AT1G35242
AT1G19510		AT1G35310
AT1G19640		AT1G35320
AT1G19720		AT1G35400
AT1G19750		AT1G35430
AT1G19890		AT1G35461
AT1G19970		AT1G35510
AT1G19980		AT1G35520
AT1G20400		AT1G35540
AT1G20470		AT1G35614
AT1G20530		AT1G35620
AT1G20570		AT1G35660
AT1G20610		AT1G35710
AT1G20640		AT1G35730
AT1G20700		AT1G35820
AT1G20710		AT1G35900
AT1G20770		AT1G36000
AT1G20795		AT1G36020
AT1G20823		AT1G36030
AT1G20860		AT1G36050
AT1G20890		AT1G36078
AT1G20950		AT1G36095
AT1G20980		AT1G36100
AT1G21050		AT1G36180
AT1G21110		AT1G36230
AT1G21230		AT1G36240
AT1G21240		AT1G36280
AT1G21470		AT1G36390
AT1G21480		AT1G36510
AT1G21530		AT1G36580
AT1G21540		AT1G36622
AT1G21660		AT1G36640
AT1G21840		AT1G36675
AT1G21940		AT1G36730
AT1G22030		AT1G36732
AT1G22060		AT1G36745
AT1G22100		AT1G36940
AT1G22170		AT1G36950
AT1G22275		AT1G36960
AT1G22360		AT1G36970
AT1G22420		AT1G36980
AT1G22470		AT1G37000
AT1G22510		AT1G37020
AT1G22570		AT1G37150
AT1G22590		AT1G37162
AT1G22700		AT1G38630
AT1G22730		AT1G38790
AT1G22860		AT1G38950
AT1G22940		AT1G40083
AT1G23020		AT1G40104
AT1G23060		AT1G41820
AT1G23240		AT1G41875
AT1G23320		AT1G41920
AT1G23380		AT1G42080
AT1G23480		AT1G42190
AT1G23610		AT1G42470
AT1G23670		AT1G42480
AT1G23680		AT1G42525
AT1G23800		AT1G42560
AT1G23810		AT1G42680
AT1G23820		AT1G42699
AT1G24060		AT1G42710
AT1G24148		AT1G42960
AT1G24310		AT1G43040
AT1G24330		AT1G43080
AT1G24388		AT1G43145
AT1G24490		AT1G43160
AT1G24625		AT1G43245
AT1G24706		AT1G43320
AT1G24996		AT1G43330
AT1G25025		AT1G43415
AT1G25054		AT1G43560
AT1G25097		AT1G43600
AT1G25270		AT1G43620
AT1G25370		AT1G43624
AT1G25440		AT1G43665
AT1G25682		AT1G43666
AT1G26120		AT1G43667
AT1G26160		AT1G43670
AT1G26170		AT1G43690
AT1G26180		AT1G43710
AT1G26390		AT1G43720
AT1G26460		AT1G43722
AT1G26470		AT1G43730
AT1G26630		AT1G43810
AT1G26670		AT1G43860
AT1G26730		AT1G43890
AT1G26762		AT1G43950
AT1G26800		AT1G44000
AT1G26810		AT1G44030
AT1G26850		AT1G44050
AT1G26945		AT1G44100
AT1G27310		AT1G44180
AT1G27320		AT1G44191
AT1G27350		AT1G44478
AT1G27461		AT1G44542
AT1G27530		AT1G44575
AT1G27570		AT1G44740
AT1G27595		AT1G44835
AT1G27752		AT1G44920
AT1G27760		AT1G44960
AT1G27770		AT1G44980
AT1G27900		AT1G44990
AT1G27910		AT1G45050
AT1G28090		AT1G45063
AT1G28140		AT1G45145
AT1G28220		AT1G45150
AT1G28240		AT1G45160
AT1G28260		AT1G45163
AT1G28304		AT1G45165
AT1G28310		AT1G45190
AT1G28320		AT1G45191
AT1G28327		AT1G45223
AT1G28340		AT1G45243
AT1G28380		AT1G45233
AT1G28530		AT1G45474
AT1G28610		AT1G46336
AT1G29025		AT1G46696
AT1G29050		AT1G46768
AT1G29179		AT1G47200
AT1G29180		AT1G47210
AT1G29240		AT1G47240
AT1G29250		AT1G47260
AT1G29260		AT1G47265
AT1G29330		AT1G47280
AT1G29350		AT1G47300
AT1G29355		AT1G47310
AT1G29400		AT1G47330
AT1G29620		AT1G47370
AT1G29630		AT1G47395
AT1G29640		AT1G47470
AT1G29700		AT1G47480
AT1G29760		AT1G47655
AT1G29830		AT1G47660
AT1G29860		AT1G47690
AT1G30135		AT1G47700
AT1G30210		AT1G47730
AT1G30230		AT1G47740
AT1G30240		AT1G47750
AT1G30320		AT1G47760
AT1G30450		AT1G47765
AT1G30460		AT1G47813
AT1G30550		AT1G47820
AT1G30580		AT1G47885
AT1G30650		AT1G47890
AT1G30790		AT1G47915
AT1G30972		AT1G47920
AT1G30974		AT1G47946
AT1G31050		AT1G47960
AT1G31163		AT1G48010
AT1G31170		AT1G48050
AT1G31290		AT1G48060
AT1G31300		AT1G48090
AT1G31380		AT1G48095
AT1G31420		AT1G48240
AT1G31440		AT1G48260
AT1G31480		AT1G48320
AT1G31550		AT1G48325
AT1G31600		AT1G48370
AT1G31630		AT1G48420
AT1G31710		AT1G48510
AT1G31720		AT1G48580
AT1G31740		AT1G48670
AT1G31770		AT1G48700
AT1G31800		AT1G48720
AT1G31860		AT1G48730
AT1G31870		AT1G48820
AT1G31940		AT1G48900
AT1G31970		AT1G48910
AT1G32170		AT1G48912
AT1G32290		AT1G48953
AT1G32300		AT1G48960
AT1G32337		AT1G49040
AT1G32500		AT1G49050
AT1G32720		AT1G49190
AT1G32730		AT1G49260
AT1G32750		AT1G49360
AT1G32790		AT1G49410
AT1G32850		AT1G49490
AT1G32870		AT1G49500
AT1G32950		AT1G49660
AT1G33060		AT1G49670
AT1G33070		AT1G49680
AT1G33080		AT1G49830
AT1G33120		AT1G49850
AT1G33320		AT1G49860
AT1G33390		AT1G49950
AT1G33410		AT1G50060
AT1G33720		AT1G50110
AT1G33730		AT1G50200
AT1G33790		AT1G50240
AT1G33811		AT1G50300
AT1G33820		AT1G50750
AT1G33940		AT1G50770
AT1G33950		AT1G50780
AT1G34000		AT1G50790
AT1G34010		AT1G50870
AT1G34070		AT1G50880
AT1G34140		AT1G50954
AT1G34150		AT1G50970
AT1G34200		AT1G51172
AT1G34260		AT1G51320
AT1G34290		AT1G51470
AT1G34310		AT1G51700
AT1G34315		AT1G51805
AT1G34340		AT1G51990
AT1G34355		AT1G52000
AT1G34370		AT1G52040
AT1G34390		AT1G52080
AT1G34400		AT1G52110
AT1G34440		AT1G52120
AT1G34540		AT1G52130
AT1G34550		AT1G52180
AT1G34790		AT1G52470
AT1G34860		AT1G52560
AT1G34910		AT1G52810
AT1G35035		AT1G52905
AT1G35040		AT1G52940
AT1G35150		AT1G52950
AT1G35160		AT1G52990
AT1G35220		AT1G53080
AT1G35240		AT1G53370
AT1G35242		AT1G53480
AT1G35320		AT1G53490
AT1G35365		AT1G53640
AT1G35375		AT1G53785
AT1G35400		AT1G53790
AT1G35410		AT1G54040
AT1G35435		AT1G54120
AT1G35460		AT1G54420
AT1G35461		AT1G54510
AT1G35470		AT1G54520
AT1G35515		AT1G54540
AT1G35516		AT1G54720
AT1G35530		AT1G54730
AT1G35610		AT1G54775
AT1G35617		AT1G54960
AT1G35670		AT1G54980
AT1G35710		AT1G55000
AT1G35820		AT1G55280
AT1G35860		AT1G55390
AT1G35880		AT1G55430
AT1G35890		AT1G55440
AT1G35900		AT1G55475
AT1G36000		AT1G55535
AT1G36020		AT1G55650
AT1G36030		AT1G55710
AT1G36050		AT1G55915
AT1G36095		AT1G56070
AT1G36100		AT1G56080
AT1G36230		AT1G56090
AT1G36272		AT1G56100
AT1G36510		AT1G56420
AT1G36580		AT1G56460
AT1G36675		AT1G56520
AT1G36920		AT1G56530
AT1G36922		AT1G56610
AT1G36940		AT1G56710
AT1G36980		AT1G57620
AT1G37000		AT1G57650
AT1G37007		AT1G57690
AT1G37010		AT1G57760
AT1G37020		AT1G57765
AT1G37150		AT1G58025
AT1G37162		AT1G58080
AT1G38630		AT1G58090
AT1G38950		AT1G58100
AT1G40087		AT1G58150
AT1G40104		AT1G58235
AT1G40390		AT1G58242
AT1G41820		AT1G58250
AT1G41920		AT1G58265
AT1G42080		AT1G58300
AT1G42525		AT1G58330
AT1G42560		AT1G58370
AT1G42680		AT1G58520
AT1G42699		AT1G58602
AT1G42700		AT1G58643
AT1G42710		AT1G59453
AT1G42960		AT1G59535
AT1G43005		AT1G59540
AT1G43080		AT1G59650
AT1G43100		AT1G59760
AT1G43145		AT1G59920
AT1G43245		AT1G59930
AT1G43310		AT1G60095
AT1G43330		AT1G60110
AT1G43620		AT1G60160
AT1G43665		AT1G60170
AT1G43710		AT1G60230
AT1G43720		AT1G60240
AT1G43722		AT1G60300
AT1G43730		AT1G60400
AT1G43760		AT1G60420
AT1G43770		AT1G60710
AT1G43900		AT1G60720
AT1G43950		AT1G60860
AT1G44000		AT1G60870
AT1G44030		AT1G60950
AT1G44080		AT1G60970
AT1G44478		AT1G60980
AT1G44674		AT1G61200
AT1G44890		AT1G61210
AT1G44920		AT1G61475
AT1G45010		AT1G61520
AT1G45050		AT1G61600
AT1G45130		AT1G61680
AT1G45145		AT1G61730
AT1G45201		AT1G61810
AT1G45215		AT1G61850
AT1G45221		AT1G61920
AT1G45230		AT1G62200
AT1G45231		AT1G62210
AT1G45233		AT1G62240
AT1G45249		AT1G62340
AT1G45976		AT1G62410
AT1G46336		AT1G62540
AT1G46480		AT1G62560
AT1G46696		AT1G62580
AT1G46768		AT1G62590
AT1G47230		AT1G62690
AT1G47290		AT1G62770
AT1G47300		AT1G62800
AT1G47310		AT1G62900
AT1G47395		AT1G62960
AT1G47450		AT1G63160
AT1G47497		AT1G63170
AT1G47640		AT1G63200
AT1G47660		AT1G63320
AT1G47680		AT1G63330
AT1G47690		AT1G63340
AT1G47720		AT1G63535
AT1G47730		AT1G63540
AT1G47770		AT1G63870
AT1G47840		AT1G64280
AT1G47870		AT1G64430
AT1G47946		AT1G64650
AT1G47960		AT1G64790
AT1G48050		AT1G65270
AT1G48090		AT1G65350
AT1G48095		AT1G65346
AT1G48220		AT1G65360
AT1G48300		AT1G65450
AT1G48410		AT1G65680
AT1G48480		AT1G65681
AT1G48520		AT1G65760
AT1G48550		AT1G65810
AT1G48650		AT1G65820
AT1G48730		AT1G65960
AT1G48790		AT1G66020
AT1G48800		AT1G66100
AT1G48930		AT1G66140
AT1G48950		AT1G66180
AT1G48953		AT1G66300
AT1G49130		AT1G66580
AT1G49190		AT1G66770
AT1G49210		AT1G66780
AT1G49260		AT1G66880
AT1G49340		AT1G67000
AT1G49490		AT1G67120
AT1G49620		AT1G67390
AT1G49640		AT1G67400
AT1G49650		AT1G67750
AT1G49670		AT1G67880
AT1G49700		AT1G68040
AT1G49720		AT1G68280
AT1G49760		AT1G68390
AT1G49780		AT1G68580
AT1G49790		AT1G68660
AT1G49870		AT1G69080
AT1G49880		AT1G69250
AT1G49920		AT1G69380
AT1G49930		AT1G69390
AT1G50050		AT1G69490
AT1G50060		AT1G69640
AT1G50090		AT1G70440
AT1G50110		AT1G70450
AT1G50120		AT1G70470
AT1G50140		AT1G70480
AT1G50250		AT1G70870
AT1G50260		AT1G71310
AT1G50300		AT1G71320
AT1G50325		AT1G71697
AT1G50400		AT1G72060
AT1G50440		AT1G72350
AT1G50500		AT1G72360
AT1G50510		AT1G72560
AT1G50620		AT1G72570
AT1G50630		AT1G72580
AT1G50640		AT1G72590
AT1G50700		AT1G73400
AT1G50740		AT1G73430
AT1G50770		AT1G73490
AT1G50780		AT1G74088
AT1G50800		AT1G74790
AT1G50970		AT1G74990
AT1G50990		AT1G75920
AT1G51140		AT1G75950
AT1G51160		AT1G75980
AT1G51172		AT1G75990
AT1G51260		AT1G76610
AT1G51400		AT1G76705
AT1G51402		AT1G76780
AT1G51420		AT1G76920
AT1G51440		AT1G77100
AT1G51470		AT1G77150
AT1G51530		AT1G77180
AT1G51670		AT1G77765
AT1G51680		AT1G77810
AT1G51690		AT1G77815
AT1G51760		AT1G77990
AT1G51770		AT1G78220
AT1G51790		AT1G78340
AT1G51800		AT1G78670
AT1G51870		AT1G78740
AT1G51880		AT1G79150
AT1G51960		AT1G79170
AT1G51990		AT1G79680
AT1G52040		AT1G79690
AT1G52070		AT1G80220
AT1G52080		AT1G80330
AT1G52110		AT1G80590
AT1G52190		AT1G80740
AT1G52191		AT1G80745
AT1G52240		AT2G01008
AT1G52300		AT2G01050
AT1G52310		AT2G01150
AT1G52360		AT2G01250
AT1G52390		AT2G01300
AT1G52410		AT2G01340
AT1G52565		AT2G01390
AT1G52570		AT2G01420
AT1G52870		AT2G01480
AT1G52940		AT2G01530
AT1G52990		AT2G01540
AT1G53120		AT2G01610
AT1G53130		AT2G01660
AT1G53140		AT2G01680
AT1G53165		AT2G01690
AT1G53170		AT2G01710
AT1G53260		AT2G01735
AT1G53300		AT2G01800
AT1G53660		AT2G01830
AT1G53760		AT2G01870
AT1G53770		AT2G01890
AT1G54000		AT2G01918
AT1G54040		AT2G01920
AT1G54420		AT2G01930
AT1G54445		AT2G01950
AT1G54530		AT2G01970
AT1G54560		AT2G01990
AT1G54620		AT2G02103
AT1G54630		AT2G02120
AT1G54650		AT2G02140
AT1G54940		AT2G02180
AT1G54960		AT2G02280
AT1G55000		AT2G02320
AT1G55170		AT2G02390
AT1G55330		AT2G02400
AT1G55420		AT2G02440
AT1G55430		AT2G02520
AT1G55475		AT2G02550
AT1G55520		AT2G02560
AT1G55535		AT2G02620
AT1G55540		AT2G02630
AT1G55600		AT2G02700
AT1G55610		AT2G02770
AT1G55750		AT2G02800
AT1G55760		AT2G02795
AT1G55850		AT2G02820
AT1G55870		AT2G02835
AT1G55900		AT2G02840
AT1G55940		AT2G03010
AT1G55990		AT2G03040
AT1G56000		AT2G03060
AT1G56090		AT2G03070
AT1G56100		AT2G03090
AT1G56180		AT2G03110
AT1G56190		AT2G03250
AT1G56210		AT2G03330
AT1G56420		AT2G03340
AT1G56520		AT2G03430
AT1G57630		AT2G03480
AT1G57650		AT2G03510
AT1G57690		AT2G03570
AT1G57700		AT2G03690
AT1G57777		AT2G03913
AT1G57860		AT2G03930
AT1G57870		AT2G04030
AT1G58060		AT2G04032
AT1G58090		AT2G04031
AT1G58190		AT2G04045
AT1G58200		AT2G04060
AT1G58210		AT2G04063
AT1G58230		AT2G04190
AT1G58280		AT2G04340
AT1G58310		AT2G04370
AT1G58350		AT2G04540
AT1G58430		AT2G04550
AT1G58520		AT2G04622
AT1G58602		AT2G04630
AT1G59540		AT2G04675
AT1G59560		AT2G04690
AT1G59610		AT2G04790
AT1G59650		AT2G04842
AT1G59660		AT2G04860
AT1G59710		AT2G04865
AT1G59760		AT2G04870
AT1G59865		AT2G04920
AT1G59920		AT2G04925
AT1G59930		AT2G04940
AT1G60030		AT2G05050
AT1G60095		AT2G05117
AT1G60130		AT2G05140
AT1G60260		AT2G05210
AT1G60270		AT2G05230
AT1G60410		AT2G05294
AT1G60420		AT2G05330
AT1G60430		AT2G05335
AT1G60440		AT2G05350
AT1G60670		AT2G05360
AT1G60710		AT2G05420
AT1G60720		AT2G05430
AT1G60830		AT2G05540
AT1G60930		AT2G05620
AT1G61050		AT2G05632
AT1G61093		AT2G05635
AT1G61100		AT2G05642
AT1G61160		AT2G05645
AT1G61200		AT2G05710
AT1G61210		AT2G05720
AT1G61290		AT2G05752
AT1G61390		AT2G05755
AT1G61420		AT2G05803
AT1G61475		AT2G05810
AT1G61480		AT2G05830
AT1G61640		AT2G05840
AT1G61820		AT2G05900
AT1G61850		AT2G05990
AT1G61970		AT2G06005
AT1G62020		AT2G06025
AT1G62130		AT2G06095
AT1G62180		AT2G06166
AT1G62181		AT2G06210
AT1G62190		AT2G06255
AT1G62250		AT2G06420
AT1G62260		AT2G06500
AT1G62262		AT2G06510
AT1G62310		AT2G06541
AT1G62330		AT2G06555
AT1G62340		AT2G06845
AT1G62350		AT2G06850
AT1G62400		AT2G06925
AT1G62520		AT2G06960
AT1G62580		AT2G06990
AT1G62660		AT2G07000
AT1G62710		AT2G07040
AT1G62740		AT2G07110
AT1G62760		AT2G07120
AT1G62880		AT2G07170
AT1G62886		AT2G07180
AT1G62940		AT2G07190
AT1G62960		AT2G07215
AT1G63000		AT2G07240
AT1G63020		AT2G07340
AT1G63070		AT2G07360
AT1G63080		AT2G07362
AT1G63100		AT2G07363
AT1G63206		AT2G07440
AT1G63300		AT2G07521
AT1G63320		AT2G07560
AT1G63330		AT2G07640
AT1G63450		AT2G07706
AT1G63460		AT2G07707
AT1G63490		AT2G07708
AT1G63550		AT2G07713
AT1G63610		AT2G07690
AT1G63730		AT2G07750
AT1G63750		AT2G07760
AT1G63860		AT2G07981
AT1G63870		AT2G10014
AT1G63940		AT2G10020
AT1G63960		AT2G10340
AT1G64195		AT2G10440
AT1G64200		AT2G10557
AT1G64210		AT2G10560
AT1G64380		AT2G10602
AT1G64385		AT2G10608
AT1G64510		AT2G10920
AT1G64520		AT2G10930
AT1G64670		AT2G10965
AT1G64680		AT2G10970
AT1G64790		AT2G10975
AT1G64810		AT2G11005
AT1G64880		AT2G11010
AT1G64890		AT2G11200
AT1G64910		AT2G11405
AT1G64920		AT2G11462
AT1G64980		AT2G11520
AT1G65110		AT2G11522
AT1G65260		AT2G11570
AT1G65270		AT2G11851
AT1G65280		AT2G11910
AT1G65430		AT2G12200
AT1G65580		AT2G12280
AT1G65590		AT2G12400
AT1G65660		AT2G12405
AT1G65681		AT2G12462
AT1G65730		AT2G12465
AT1G65810		AT2G12557
AT1G65985		AT2G12875
AT1G66020		AT2G12880
AT1G66160		AT2G12900
AT1G66250		AT2G12935
AT1G66310		AT2G12940
AT1G66380		AT2G12977
AT1G66475		AT2G13150
AT1G66580		AT2G13273
AT1G66720		AT2G13290
AT1G66730		AT2G13295
AT1G66770		AT2G13360
AT1G66780		AT2G13363
AT1G66870		AT2G13370
AT1G66880		AT2G13430
AT1G66960		AT2G13440
AT1G67100		AT2G13450
AT1G67120		AT2G13463
AT1G67148		AT2G13500
AT1G67210		AT2G13510
AT1G67220		AT2G13540
AT1G67270		AT2G13547
AT1G67300		AT2G13550
AT1G67320		AT2G13570
AT1G67390		AT2G13600
AT1G67410		AT2G13690
AT1G67420		AT2G13720
AT1G67490		AT2G13760
AT1G67580		AT2G13770
AT1G67720		AT2G13800
AT1G67870		AT2G13820
AT1G67890		AT2G13895
AT1G67950		AT2G13900
AT1G67960		AT2G13980
AT1G68460		AT2G14045
AT1G68470		AT2G14080
AT1G68730		AT2G14095
AT1G68810		AT2G14100
AT1G68890		AT2G14120
AT1G68945		AT2G14170
AT1G68990		AT2G14255
AT1G69080		AT2G14260
AT1G69150		AT2G14270
AT1G69200		AT2G14285
AT1G69290		AT2G14288
AT1G69340		AT2G14390
AT1G69360		AT2G14460
AT1G69390		AT2G14520
AT1G69400		AT2G14530
AT1G69410		AT2G14660
AT1G69450		AT2G14700
AT1G69480		AT2G14720
AT1G69485		AT2G14860
AT1G69570		AT2G14870
AT1G69818		AT2G15000
AT1G69830		AT2G15020
AT1G69850		AT2G15050
AT1G69920		AT2G15080
AT1G70040		AT2G15110
AT1G70070		AT2G15185
AT1G70130		AT2G15220
AT1G70190		AT2G15260
AT1G70200		AT2G15300
AT1G70290		AT2G15340
AT1G70300		AT2G15360
AT1G70320		AT2G15420
AT1G70440		AT2G15440
AT1G70450		AT2G15450
AT1G70590		AT2G15460
AT1G70700		AT2G15470
AT1G70720		AT2G15530
AT1G70730		AT2G15535
AT1G71010		AT2G15620
AT1G71030		AT2G15630
AT1G71210		AT2G15640
AT1G71220		AT2G15695
AT1G71250		AT2G15710
AT1G71330		AT2G15730
AT1G71691		AT2G15790
AT1G71696		AT2G15820
AT1G71730		AT2G15830
AT1G71740		AT2G15860
AT1G71960		AT2G15890
AT1G72220		AT2G15900
AT1G72270		AT2G15910
AT1G72320		AT2G15930
AT1G72330		AT2G15960
AT1G72390		AT2G15980
AT1G72410		AT2G16015
AT1G72440		AT2G16016
AT1G72460		AT2G16018
AT1G72480		AT2G16019
AT1G72550		AT2G16020
AT1G72570		AT2G16030
AT1G72600		AT2G16040
AT1G72610		AT2G16070
AT1G72630		AT2G16090
AT1G72840		AT2G16385
AT1G72850		AT2G16405
AT1G72890		AT2G16490
AT1G72900		AT2G16500
AT1G72960		AT2G16505
AT1G73230		AT2G16510
AT1G73370		AT2G16530
AT1G73430		AT2G16570
AT1G73540		AT2G16580
AT1G73550		AT2G16575
AT1G73660		AT2G16586
AT1G73700		AT2G16620
AT1G73710		AT2G16676
AT1G73740		AT2G16720
AT1G73870		AT2G16810
AT1G73930		AT2G16835
AT1G73940		AT2G16930
AT1G74140		AT2G16955
AT1G74150		AT2G16960
AT1G74230		AT2G16970
AT1G74290		AT2G16980
AT1G74310		AT2G17055
AT1G74320		AT2G17060
AT1G74360		AT2G17110
AT1G74460		AT2G17230
AT1G74720		AT2G17320
AT1G74750		AT2G17390
AT1G74770		AT2G17410
AT1G74780		AT2G17430
AT1G74920		AT2G17510
AT1G74930		AT2G17520
AT1G74940		AT2G17690
AT1G75090		AT2G17787
AT1G75180		AT2G17880
AT1G75310		AT2G17900
AT1G75388		AT2G17920
AT1G75390		AT2G17960
AT1G75450		AT2G18190
AT1G75620		AT2G18320
AT1G75680		AT2G18480
AT1G75690		AT2G18520
AT1G75700		AT2G18530
AT1G75760		AT2G18540
AT1G75950		AT2G18600
AT1G75990		AT2G18610
AT1G76020		AT2G18620
AT1G76030		AT2G18880
AT1G76065		AT2G18915
AT1G76320		AT2G18920
AT1G76380		AT2G18930
AT1G76390		AT2G18938
AT1G76400		AT2G19146
AT1G76405		AT2G19360
AT1G76580		AT2G19400
AT1G76740		AT2G19510
AT1G76900		AT2G19520
AT1G77210		AT2G19850
AT1G77300		AT2G19860
AT1G77590		AT2G19870
AT1G77600		AT2G20010
AT1G77720		AT2G20440
AT1G77765		AT2G20450
AT1G77815		AT2G20570
AT1G77890		AT2G20650
AT1G77910		AT2G20810
AT1G78000		AT2G20820
AT1G78040		AT2G20950
AT1G78050		AT2G20960
AT1G78100		AT2G21010
AT1G78110		AT2G21090
AT1G78210		AT2G21100
AT1G78220		AT2G21130
AT1G78280		AT2G21150
AT1G78340		AT2G21230
AT1G78360		AT2G21235
AT1G78550		AT2G21410
AT1G78560		AT2G21465
AT1G78640		AT2G21540
AT1G78740		AT2G21550
AT1G78880		AT2G21740
AT1G78882		AT2G21750
AT1G78895		AT2G21840
AT1G78920		AT2G21850
AT1G78930		AT2G21890
AT1G78960		AT2G21930
AT1G79000		AT2G22055
AT1G79080		AT2G22160
AT1G79090		AT2G22230
AT1G79570		AT2G22360
AT1G79590		AT2G22430
AT1G79610		AT2G22440
AT1G79690		AT2G22450
AT1G80130		AT2G22560
AT1G80150		AT2G22600
AT1G80160		AT2G22690
AT1G80340		AT2G22720
AT1G80350		AT2G23140
AT1G80390		AT2G23142
AT1G80440		AT2G23149
AT1G80470		AT2G23240
AT1G80490		AT2G23470
AT1G80600		AT2G23590
AT1G80610		AT2G23960
AT1G80640		AT2G24080
AT1G80670		AT2G24120
AT1G80680		AT2G24170
AT1G80820		AT2G24255
AT1G80840		AT2G24340
AT1G80900		AT2G24470
AT1G80910		AT2G24490
AT1G80940		AT2G24480
AT2G01050		AT2G24560
AT2G01070		AT2G24570
AT2G01080		AT2G24625
AT2G01090		AT2G24710
AT2G01100		AT2G24780
AT2G01110		AT2G24790
AT2G01120		AT2G24840
AT2G01250		AT2G24940
AT2G01270		AT2G24945
AT2G01275		AT2G24950
AT2G01280		AT2G24980
AT2G01320		AT2G24990
AT2G01400		AT2G25010
AT2G01410		AT2G25160
AT2G01440		AT2G25260
AT2G01460		AT2G25370
AT2G01480		AT2G25560
AT2G01500		AT2G25710
AT2G01520		AT2G25730
AT2G01554		AT2G25900
AT2G01580		AT2G25920
AT2G01590		AT2G25930
AT2G01600		AT2G25940
AT2G01740		AT2G25970
AT2G01830		AT2G26080
AT2G01860		AT2G26135
AT2G01890		AT2G26260
AT2G01930		AT2G26340
AT2G01980		AT2G26580
AT2G02060		AT2G26620
AT2G02103		AT2G26640
AT2G02148		AT2G26750
AT2G02150		AT2G26760
AT2G02180		AT2G26790
AT2G02550		AT2G26950
AT2G02580		AT2G27050
AT2G02590		AT2G27070
AT2G02680		AT2G27390
AT2G02720		AT2G27540
AT2G02730		AT2G27550
AT2G02770		AT2G27860
AT2G02795		AT2G28060
AT2G02800		AT2G28140
AT2G02840		AT2G28990
AT2G02955		AT2G29000
AT2G02960		AT2G29040
AT2G02970		AT2G29045
AT2G03140		AT2G29200
AT2G03240		AT2G29210
AT2G03250		AT2G29605
AT2G03330		AT2G29800
AT2G03340		AT2G29840
AT2G03470		AT2G29850
AT2G03510		AT2G29860
AT2G03560		AT2G29880
AT2G03565		AT2G29910
AT2G03570		AT2G29920
AT2G03667		AT2G30110
AT2G03670		AT2G30200
AT2G03820		AT2G30460
AT2G03821		AT2G30730
AT2G03822		AT2G30740
AT2G03931		AT2G30750
AT2G03933		AT2G30760
AT2G03938		AT2G30766
AT2G04030		AT2G31070
AT2G04031		AT2G31130
AT2G04032		AT2G31360
AT2G04041		AT2G31450
AT2G04045		AT2G31460
AT2G04060		AT2G31530
AT2G04100		AT2G31540
AT2G04160		AT2G31700
AT2G04340		AT2G31960
AT2G04360		AT2G32030
AT2G04370		AT2G32040
AT2G04440		AT2G32150
AT2G04540		AT2G32290
AT2G04740		AT2G32500
AT2G04795		AT2G32520
AT2G04865		AT2G32740
AT2G04870		AT2G32790
AT2G04925		AT2G32910
AT2G05050		AT2G33835
AT2G05060		AT2G34110
AT2G05170		AT2G34100
AT2G05210		AT2G34120
AT2G05350		AT2G34123
AT2G05580		AT2G34230
AT2G05630		AT2G34238
AT2G05635		AT2G34240
AT2G05642		AT2G34655
AT2G05645		AT2G34790
AT2G05710		AT2G34825
AT2G05752		AT2G34850
AT2G05760		AT2G35130
AT2G05803		AT2G35280
AT2G05830		AT2G35610
AT2G05840		AT2G35980
AT2G05915		AT2G36050
AT2G06005		AT2G36400
AT2G06010		AT2G36700
AT2G06040		AT2G36724
AT2G06210		AT2G37370
AT2G06420		AT2G37720
AT2G06541		AT2G37840
AT2G06555		AT2G37950
AT2G06570		AT2G38195
AT2G06645		AT2G38220
AT2G06904		AT2G38230
AT2G06908		AT2G38270
AT2G06925		AT2G38400
AT2G07020		AT2G38970
AT2G07040		AT2G39180
AT2G07110		AT2G39435
AT2G07120		AT2G39690
AT2G07170		AT2G39705
AT2G07180		AT2G39740
AT2G07190		AT2G39795
AT2G07240		AT2G39800
AT2G07280		AT2G39840
AT2G07290		AT2G39865
AT2G07310		AT2G39870
AT2G07360		AT2G40095
AT2G07560		AT2G40300
AT2G07667		AT2G40310
AT2G07672		AT2G40420
AT2G07676		AT2G40440
AT2G07680		AT2G40520
AT2G07692		AT2G40690
AT2G07695		AT2G40955
AT2G07698		AT2G41390
AT2G07732		AT2G41450
AT2G07739		AT2G41500
AT2G07749		AT2G41560
AT2G07750		AT2G41590
AT2G07760		AT2G41600
AT2G07768		AT2G41640
AT2G07771		AT2G41650
AT2G07773		AT2G41740
AT2G07775		AT2G41920
AT2G07776		AT2G41960
AT2G07785		AT2G42730
AT2G07806		AT2G42885
AT2G07981		AT2G43290
AT2G08986		AT2G43580
AT2G09388		AT2G43680
AT2G09838		AT2G43865
AT2G10260		AT2G43930
AT2G10440		AT2G44560
AT2G10602		AT2G44850
AT2G10940		AT2G45240
AT2G10950		AT2G45380
AT2G10965		AT2G45650
AT2G11000		AT2G45970
AT2G11010		AT2G46110
AT2G11015		AT2G46130
AT2G11200		AT2G46225
AT2G11271		AT2G46455
AT2G11520		AT2G46460
AT2G11570		AT2G46470
AT2G11620		AT2G46735
AT2G11623		AT2G46770
AT2G11626		AT2G46810
AT2G11651		AT2G46820
AT2G11773		AT2G46890
AT2G11778		AT2G46900
AT2G11851		AT2G46990
AT2G11910		AT2G47020
AT2G12405		AT2G47410
AT2G12550		AT2G47420
AT2G12646		AT2G47600
AT2G12875		AT2G47940
AT2G12880		AT2G47950
AT2G12900		AT3G01340
AT2G12905		AT3G01345
AT2G12935		AT3G02270
AT2G12945		AT3G02410
AT2G13272		AT3G02420
AT2G13273		AT3G02510
AT2G13450		AT3G02550
AT2G13510		AT3G02610
AT2G13540		AT3G03070
AT2G13600		AT3G03200
AT2G13680		AT3G03260
AT2G13690		AT3G03710
AT2G13790		AT3G03770
AT2G13800		AT3G03860
AT2G13895		AT3G04184
AT2G13950		AT3G04390
AT2G13960		AT3G04400
AT2G13980		AT3G04490
AT2G14000		AT3G04945
AT2G14050		AT3G05410
AT2G14070		AT3G05530
AT2G14080		AT3G05540
AT2G14110		AT3G06340
AT2G14210		AT3G06350
AT2G14260		AT3G06360
AT2G14270		AT3G06435
AT2G14288		AT3G66656
AT2G14289		AT3G07030
AT2G14390		AT3G07130
AT2G14440		AT3G07140
AT2G14660		AT3G07380
AT2G14700		AT3G08560
AT2G14710		AT3G09120
AT2G14800		AT3G09130
AT2G14810		AT3G09162
AT2G14820		AT3G09180
AT2G14860		AT3G09510
AT2G14870		AT3G09520
AT2G15020		AT3G09680
AT2G15025		AT3G09690
AT2G15080		AT3G10113
AT2G15110		AT3G10340
AT2G15180		AT3G10480
AT2G15185		AT3G10940
AT2G15220		AT3G10950
AT2G15230		AT3G11080
AT2G15260		AT3G11130
AT2G15340		AT3G11160
AT2G15370		AT3G11165
AT2G15420		AT3G11290
AT2G15460		AT3G11310
AT2G15470		AT3G11750
AT2G15670		AT3G11964
AT2G15680		AT3G11980
AT2G15690		AT3G12500
AT2G15695		AT3G12840
AT2G15710		AT3G13110
AT2G15830		AT3G13225
AT2G15860		AT3G13630
AT2G15910		AT3G13662
AT2G15970		AT3G13670
AT2G15980		AT3G13700
AT2G16015		AT3G13710
AT2G16030		AT3G13900
AT2G16040		AT3G14010
AT2G16120		AT3G14270
AT2G16225		AT3G14670
AT2G16230		AT3G14820
AT2G16280		AT3G15590
AT2G16440		AT3G15605
AT2G16592		AT3G15960
AT2G16650		AT3G16590
AT2G16676		AT3G16810
AT2G16710		AT3G16820
AT2G16780		AT3G16930
AT2G16900		AT3G16940
AT2G16920		AT3G16960
AT2G16930		AT3G17060
AT2G16940		AT3G17120
AT2G16980		AT3G17190
AT2G17055		AT3G17390
AT2G17070		AT3G17400
AT2G17130		AT3G17410
AT2G17140		AT3G17570
AT2G17220		AT3G17700
AT2G17260		AT3G17710
AT2G17390		AT3G17712
AT2G17420		AT3G17740
AT2G17470		AT3G17750
AT2G17550		AT3G18340
AT2G17556		AT3G18350
AT2G17695		AT3G18700
AT2G17700		AT3G19410
AT2G17710		AT3G19515
AT2G17740		AT3G19520
AT2G17780		AT3G19950
AT2G17845		AT3G20700
AT2G17920		AT3G20800
AT2G18080		AT3G20810
AT2G18230		AT3G20820
AT2G18240		AT3G20830
AT2G18330		AT3G20890
AT2G18360		AT3G20950
AT2G18380		AT3G21170
AT2G18470		AT3G21175
AT2G18520		AT3G21450
AT2G18530		AT3G21465
AT2G18610		AT3G21570
AT2G18670		AT3G21680
AT2G18680		AT3G21700
AT2G18690		AT3G21900
AT2G18770		AT3G22053
AT2G18780		AT3G22142
AT2G18790		AT3G22230
AT2G18800		AT3G22530
AT2G18880		AT3G22580
AT2G18938		AT3G22590
AT2G18940		AT3G22880
AT2G18990		AT3G22940
AT2G19070		AT3G22942
AT2G19080		AT3G23080
AT2G19090		AT3G23172
AT2G19160		AT3G23380
AT2G19230		AT3G23390
AT2G19240		AT3G23510
AT2G19270		AT3G23640
AT2G19280		AT3G23650
AT2G19290		AT3G23660
AT2G19360		AT3G23850
AT2G19390		AT3G23880
AT2G19400		AT3G23890
AT2G19410		AT3G23950
AT2G19490		AT3G24050
AT2G19540		AT3G24200
AT2G19570		AT3G24255
AT2G19830		AT3G24360
AT2G19850		AT3G24465
AT2G19870		AT3G24542
AT2G19950		AT3G24610
AT2G19960		AT3G25460
AT2G20050		AT3G25470
AT2G20100		AT3G25480
AT2G20120		AT3G25490
AT2G20130		AT3G25720
AT2G20142		AT3G25727
AT2G20230		AT3G25905
AT2G20290		AT3G26100
AT2G20360		AT3G26110
AT2G20362		AT3G26210
AT2G20510		AT3G26240
AT2G20580		AT3G26250
AT2G20585		AT3G26445
AT2G20616		AT3G26450
AT2G20618		AT3G26500
AT2G20720		AT3G26511
AT2G20760		AT3G26616
AT2G20770		AT3G26618
AT2G20810		AT3G26800
AT2G20815		AT3G26855
AT2G20840		AT3G26870
AT2G20880		AT3G27040
AT2G20890		AT3G27140
AT2G20900		AT3G27180
AT2G20920		AT3G27200
AT2G20990		AT3G27290
AT2G21060		AT3G27328
AT2G21170		AT3G27400
AT2G21465		AT3G27470
AT2G21530		AT3G27510
AT2G21655		AT3G27600
AT2G21720		AT3G27610
AT2G22070		AT3G27680
AT2G22090		AT3G27690
AT2G22230		AT3G27700
AT2G22250		AT3G27820
AT2G22260		AT3G27831
AT2G22300		AT3G27940
AT2G22420		AT3G27968
AT2G22450		AT3G27970
AT2G22570		AT3G27980
AT2G22590		AT3G28040
AT2G22660		AT3G28100
AT2G22720		AT3G28120
AT2G22860		AT3G28130
AT2G22940		AT3G28190
AT2G22941		AT3G28200
AT2G23010		AT3G28220
AT2G23150		AT3G28243
AT2G23300		AT3G28250
AT2G23310		AT3G28300
AT2G23350		AT3G28380
AT2G23370		AT3G28430
AT2G23380		AT3G28450
AT2G23470		AT3G28480
AT2G23610		AT3G28490
AT2G23640		AT3G28500
AT2G23680		AT3G28550
AT2G23780		AT3G28590
AT2G23830		AT3G28674
AT2G23980		AT3G28680
AT2G24080		AT3G28690
AT2G24140		AT3G28700
AT2G24280		AT3G28720
AT2G24340		AT3G28740
AT2G24350		AT3G28750
AT2G24450		AT3G28790
AT2G24513		AT3G28820
AT2G24570		AT3G28899
AT2G24600		AT3G28900
AT2G24640		AT3G28918
AT2G24693		AT3G28920
AT2G24840		AT3G28925
AT2G24860		AT3G28940
AT2G24870		AT3G28950
AT2G24880		AT3G28956
AT2G24940		AT3G29033
AT2G24945		AT3G29034
AT2G25170		AT3G29040
AT2G25190		AT3G29080
AT2G25270		AT3G29110
AT2G25310		AT3G29152
AT2G25312		AT3G29160
AT2G25340		AT3G29180
AT2G25350		AT3G29185
AT2G25409		AT3G29190
AT2G25410		AT3G29200
AT2G25490		AT3G29230
AT2G25610		AT3G29260
AT2G25630		AT3G29270
AT2G25640		AT3G29320
AT2G25660		AT3G29375
AT2G25730		AT3G29380
AT2G25740		AT3G29450
AT2G25800		AT3G29580
AT2G25850		AT3G29630
AT2G25920		AT3G29636
AT2G25964		AT3G29638
AT2G25970		AT3G29639
AT2G26020		AT3G29690
AT2G26030		AT3G29720
AT2G26135		AT3G29763
AT2G26190		AT3G29785
AT2G26240		AT3G29790
AT2G26260		AT3G29791
AT2G26290		AT3G29796
AT2G26300		AT3G29830
AT2G26310		AT3G30160
AT2G26350		AT3G30235
AT2G26460		AT3G30280
AT2G26530		AT3G30320
AT2G26540		AT3G30370
AT2G26550		AT3G30383
AT2G26590		AT3G30391
AT2G26620		AT3G30430
AT2G26650		AT3G30460
AT2G26730		AT3G30520
AT2G26740		AT3G30540
AT2G26750		AT3G30580
AT2G26770		AT3G30768
AT2G26780		AT3G30770
AT2G26800		AT3G30778
AT2G26850		AT3G30805
AT2G26865		AT3G30849
AT2G27050		AT3G31068
AT2G27060		AT3G31350
AT2G27100		AT3G31400
AT2G27120		AT3G31401
AT2G27340		AT3G31402
AT2G27380		AT3G31430
AT2G27402		AT3G31900
AT2G27420		AT3G31910
AT2G27520		AT3G32036
AT2G27550		AT3G32050
AT2G27630		AT3G32100
AT2G27720		AT3G32130
AT2G27750		AT3G32150
AT2G27760		AT3G32180
AT2G27780		AT3G32190
AT2G27800		AT3G32260
AT2G27810		AT3G32280
AT2G27990		AT3G32330
AT2G28040		AT3G32410
AT2G28100		AT3G32896
AT2G28105		AT3G32904
AT2G28230		AT3G32940
AT2G28270		AT3G33187
AT2G28320		AT3G33528
AT2G28350		AT3G33530
AT2G28380		AT3G33520
AT2G28440		AT3G42050
AT2G28480		AT3G42060
AT2G28520		AT3G42130
AT2G28590		AT3G42140
AT2G28670		AT3G42148
AT2G28671		AT3G42150
AT2G28690		AT3G42160
AT2G28760		AT3G42180
AT2G28810		AT3G42310
AT2G28830		AT3G42475
AT2G29050		AT3G42550
AT2G29070		AT3G42560
AT2G29190		AT3G42565
AT2G29250		AT3G42628
AT2G29530		AT3G42630
AT2G29540		AT3G42640
AT2G29570		AT3G42660
AT2G29580		AT3G42723
AT2G29605		AT3G42725
AT2G29630		AT3G42770
AT2G29690		AT3G42790
AT2G29890		AT3G42830
AT2G29980		AT3G42860
AT2G29990		AT3G42870
AT2G29995		AT3G42940
AT2G30040		AT3G42960
AT2G30050		AT3G42970
AT2G30060		AT3G42990
AT2G30170		AT3G43083
AT2G30200		AT3G43148
AT2G30340		AT3G43160
AT2G30380		AT3G43170
AT2G30410		AT3G43210
AT2G30440		AT3G43220
AT2G30575		AT3G43250
AT2G30580		AT3G43260
AT2G30730		AT3G43270
AT2G30840		AT3G43291
AT2G30920		AT3G43300
AT2G30980		AT3G43340
AT2G30985		AT3G43400
AT2G31170		AT3G43402
AT2G31290		AT3G43410
AT2G31320		AT3G43420
AT2G31345		AT3G43432
AT2G31380		AT3G43480
AT2G31510		AT3G43490
AT2G31580		AT3G43520
AT2G31730		AT3G43540
AT2G31790		AT3G43550
AT2G31955		AT3G43570
AT2G31957		AT3G43580
AT2G32000		AT3G43583
AT2G32160		AT3G43590
AT2G32230		AT3G43610
AT2G32235		AT3G43682
AT2G32240		AT3G43722
AT2G32275		AT3G43740
AT2G32340		AT3G43750
AT2G32400		AT3G43810
AT2G32520		AT3G43833
AT2G32680		AT3G43870
AT2G32850		AT3G43900
AT2G32900		AT3G43920
AT2G32940		AT3G43930
AT2G33160		AT3G43940
AT2G33175		AT3G43950
AT2G33255		AT3G43980
AT2G33340		AT3G43990
AT2G33350		AT3G44050
AT2G33360		AT3G44070
AT2G33400		AT3G44090
AT2G33500		AT3G44115
AT2G33670		AT3G44120
AT2G33680		AT3G44130
AT2G33760		AT3G44170
AT2G33775		AT3G44180
AT2G33847		AT3G44190
AT2G34040		AT3G44210
AT2G34050		AT3G44230
AT2G34100		AT3G44260
AT2G34120		AT3G44261
AT2G34123		AT3G44290
AT2G34160		AT3G44300
AT2G34210		AT3G44320
AT2G34240		AT3G44330
AT2G34280		AT3G44430
AT2G34290		AT3G44440
AT2G34350		AT3G44480
AT2G34357		AT3G44530
AT2G34390		AT3G44540
AT2G34400		AT3G44570
AT2G34450		AT3G44590
AT2G34520		AT3G44620
AT2G34620		AT3G44690
AT2G34680		AT3G44710
AT2G34710		AT3G44720
AT2G34740		AT3G44735
AT2G34790		AT3G44783
AT2G34850		AT3G44910
AT2G34920		AT3G44930
AT2G34940		AT3G44980
AT2G35040		AT3G45130
AT2G35050		AT3G45160
AT2G35140		AT3G45170
AT2G35160		AT3G45230
AT2G35190		AT3G45443
AT2G35290		AT3G45450
AT2G35310		AT3G45460
AT2G35320		AT3G45480
AT2G35330		AT3G45490
AT2G35340		AT3G45510
AT2G35350		AT3G45525
AT2G35430		AT3G45540
AT2G35530		AT3G45560
AT2G35620		AT3G45580
AT2G35630		AT3G45590
AT2G35670		AT3G45680
AT2G35680		AT3G45710
AT2G35700		AT3G45800
AT2G35770		AT3G45820
AT2G35800		AT3G45830
AT2G35920		AT3G45840
AT2G35930		AT3G45900
AT2G36026		AT3G45910
AT2G36110		AT3G45920
AT2G36180		AT3G45990
AT2G36190		AT3G46120
AT2G36290		AT3G46150
AT2G36295		AT3G46160
AT2G36360		AT3G46170
AT2G36470		AT3G46180
AT2G36490		AT3G46240
AT2G36620		AT3G46350
AT2G36640		AT3G46380
AT2G36670		AT3G46390
AT2G36680		AT3G46400
AT2G36710		AT3G46460
AT2G36850		AT3G46470
AT2G36880		AT3G46490
AT2G36881		AT3G46613
AT2G36885		AT3G46710
AT2G36930		AT3G46800
AT2G36940		AT3G46830
AT2G36950		AT3G47030
AT2G37070		AT3G47060
AT2G37090		AT3G47120
AT2G37100		AT3G47130
AT2G37120		AT3G47140
AT2G37160		AT3G47150
AT2G37170		AT3G47160
AT2G37200		AT3G47250
AT2G37280		AT3G47300
AT2G37290		AT3G47350
AT2G37300		AT3G47630
AT2G37310		AT3G47640
AT2G37370		AT3G47680
AT2G37520		AT3G47690
AT2G37530		AT3G47800
AT2G37670		AT3G47810
AT2G37700		AT3G47830
AT2G37920		AT3G47833
AT2G37925		AT3G47850
AT2G37960		AT3G47860
AT2G37990		AT3G47910
AT2G38025		AT3G47920
AT2G38040		AT3G47930
AT2G38080		AT3G48030
AT2G38150		AT3G48040
AT2G38195		AT3G48131
AT2G38255		AT3G48140
AT2G38330		AT3G48185
AT2G38340		AT3G48340
AT2G38350		AT3G48410
AT2G38440		AT3G48420
AT2G38465		AT3G48530
AT2G38646		AT3G48610
AT2G38650		AT3G48620
AT2G38660		AT3G48630
AT2G38770		AT3G48720
AT2G38820		AT3G48740
AT2G38823		AT3G48780
AT2G38830		AT3G48950
AT2G38840		AT3G49030
AT2G38880		AT3G49240
AT2G38905		AT3G49270
AT2G38970		AT3G49370
AT2G39000		AT3G49440
AT2G39160		AT3G49450
AT2G39180		AT3G49660
AT2G39190		AT3G50020
AT2G39330		AT3G50022
AT2G39410		AT3G50110
AT2G39430		AT3G50120
AT2G39670		AT3G50240
AT2G39840		AT3G50250
AT2G39990		AT3G50260
AT2G40316		AT3G50320
AT2G40330		AT3G50480
AT2G40340		AT3G50510
AT2G40380		AT3G50520
AT2G40390		AT3G50540
AT2G40420		AT3G50674
AT2G40480		AT3G50770
AT2G40490		AT3G50808
AT2G40590		AT3G50930
AT2G40600		AT3G51010
AT2G40765		AT3G51020
AT2G40770		AT3G51580
AT2G40810		AT3G51690
AT2G40840		AT3G51860
AT2G40930		AT3G51870
AT2G40955		AT3G52030
AT2G40960		AT3G52400
AT2G41180		AT3G52640
AT2G41350		AT3G52660
AT2G41420		AT3G52680
AT2G41440		AT3G52690
AT2G41450		AT3G52700
AT2G41590		AT3G52830
AT2G41640		AT3G52920
AT2G41650		AT3G52990
AT2G41700		AT3G53065
AT2G41770		AT3G53270
AT2G41940		AT3G53305
AT2G42005		AT3G53340
AT2G42010		AT3G53342
AT2G42060		AT3G53480
AT2G42100		AT3G53900
AT2G42150		AT3G53910
AT2G42200		AT3G54090
AT2G42290		AT3G54410
AT2G42490		AT3G54530
AT2G42560		AT3G54540
AT2G42640		AT3G54580
AT2G42700		AT3G54590
AT2G42710		AT3G54660
AT2G42720		AT3G54670
AT2G42730		AT3G54730
AT2G42740		AT3G54790
AT2G42790		AT3G54800
AT2G42830		AT3G54826
AT2G42920		AT3G54860
AT2G42930		AT3G54870
AT2G42955		AT3G54925
AT2G42960		AT3G54930
AT2G43050		AT3G54940
AT2G43120		AT3G55254
AT2G43160		AT3G55660
AT2G43420		AT3G55665
AT2G43450		AT3G55670
AT2G43540		AT3G55672
AT2G43550		AT3G55850
AT2G43560		AT3G55860
AT2G43600		AT3G55930
AT2G43710		AT3G55940
AT2G43720		AT3G55970
AT2G43740		AT3G56010
AT2G43745		AT3G56070
AT2G43770		AT3G56200
AT2G43850		AT3G56210
AT2G43920		AT3G56570
AT2G43930		AT3G56670
AT2G44100		AT3G56680
AT2G44220		AT3G56710
AT2G44280		AT3G57230
AT2G44490		AT3G57580
AT2G44660		AT3G58430
AT2G44735		AT3G58560
AT2G44760		AT3G58640
AT2G44810		AT3G59190
AT2G44830		AT3G59440
AT2G44890		AT3G59470
AT2G44980		AT3G59570
AT2G45000		AT3G59730
AT2G45200		AT3G59870
AT2G45220		AT3G60140
AT2G45300		AT3G60180
AT2G45500		AT3G60530
AT2G45510		AT3G60570
AT2G45540		AT3G60880
AT2G45590		AT3G60970
AT2G45650		AT3G60990
AT2G45660		AT3G61113
AT2G45720		AT3G61210
AT2G45730		AT3G61220
AT2G45750		AT3G61240
AT2G45880		AT3G61320
AT2G45910		AT3G61470
AT2G45920		AT3G62050
AT2G46020		AT3G62380
AT2G46240		AT3G62470
AT2G46455		AT4G00005
AT2G46460		AT4G00020
AT2G46470		AT4G00050
AT2G46480		AT4G00070
AT2G46640		AT4G00120
AT2G46740		AT4G00130
AT2G46760		AT4G00140
AT2G46770		AT4G00250
AT2G46780		AT4G00260
AT2G46900		AT4G00355
AT2G46910		AT4G00416
AT2G47060		AT4G00540
AT2G47150		AT4G00720
AT2G47200		AT4G00750
AT2G47210		AT4G00810
AT2G47330		AT4G00955
AT2G47370		AT4G00960
AT2G47390		AT4G00980
AT2G47470		AT4G01000
AT2G47490		AT4G01010
AT2G47500		AT4G01100
AT2G47590		AT4G01130
AT2G47600		AT4G01240
AT2G47800		AT4G01340
AT2G47810		AT4G01390
AT2G47850		AT4G01575
AT2G47930		AT4G01580
AT2G47940		AT4G01610
AT2G48060		AT4G01840
AT2G48070		AT4G01900
AT2G48080		AT4G01985
AT2G48160		AT4G02000
AT3G01040		AT4G02020
AT3G01080		AT4G02075
AT3G01085		AT4G02100
AT3G01280		AT4G02110
AT3G01300		AT4G02130
AT3G01319		AT4G02180
AT3G01320		AT4G02250
AT3G01322		AT4G02270
AT3G01326		AT4G02280
AT3G01370		AT4G02300
AT3G01380		AT4G02310
AT3G01390		AT4G02320
AT3G01420		AT4G02482
AT3G01460		AT4G02485
AT3G01710		AT4G02489
AT3G01720		AT4G02540
AT3G01780		AT4G02700
AT3G01810		AT4G02750
AT3G01850		AT4G02760
AT3G01860		AT4G02770
AT3G01870		AT4G02860
AT3G02010		AT4G02910
AT3G02070		AT4G02970
AT3G02090		AT4G03030
AT3G02100		AT4G03040
AT3G02170		AT4G03070
AT3G02280		AT4G03100
AT3G02290		AT4G03156
AT3G02300		AT4G03160
AT3G02330		AT4G03298
AT3G02350		AT4G03320
AT3G02410		AT4G03340
AT3G02440		AT4G03380
AT3G02468		AT4G03415
AT3G02470		AT4G03430
AT3G02500		AT4G03450
AT3G02730		AT4G03470
AT3G02780		AT4G03520
AT3G02840		AT4G03540
AT3G02890		AT4G03570
AT3G02960		AT4G03580
AT3G03040		AT4G03590
AT3G03110		AT4G03723
AT3G03350		AT4G03740
AT3G03360		AT4G03820
AT3G03480		AT4G03930
AT3G03540		AT4G03940
AT3G03560		AT4G03945
AT3G03630		AT4G03950
AT3G03640		AT4G04020
AT3G03650		AT4G04030
AT3G03660		AT4G04110
AT3G03670		AT4G04180
AT3G03690		AT4G04190
AT3G03770		AT4G04260
AT3G03860		AT4G04340
AT3G03900		AT4G04490
AT3G03930		AT4G04500
AT3G03970		AT4G04510
AT3G03980		AT4G04540
AT3G04140		AT4G04570
AT3G04260		AT4G04580
AT3G04280		AT4G04601
AT3G04350		AT4G04630
AT3G04500		AT4G04632
AT3G04740		AT4G04650
AT3G04840		AT4G04670
AT3G04850		AT4G04695
AT3G05030		AT4G04710
AT3G05060		AT4G04740
AT3G05220		AT4G04745
AT3G05270		AT4G04770
AT3G05390		AT4G04775
AT3G05400		AT4G04780
AT3G05410		AT4G04810
AT3G05420		AT4G04830
AT3G05425		AT4G04880
AT3G05430		AT4G04910
AT3G05520		AT4G04920
AT3G05530		AT4G04930
AT3G05580		AT4G04950
AT3G05630		AT4G04953
AT3G05650		AT4G04990
AT3G05680		AT4G05070
AT3G05685		AT4G05071
AT3G05720		AT4G05080
AT3G05725		AT4G05100
AT3G05727		AT4G05136
AT3G05810		AT4G05160
AT3G05970		AT4G05180
AT3G05980		AT4G05190
AT3G06010		AT4G05260
AT3G06030		AT4G05310
AT3G06180		AT4G05340
AT3G06370		AT4G05360
AT3G06420		AT4G05370
AT3G06430		AT4G05440
AT3G06510		AT4G05460
[truncated: 2,480 more rows]
