# Supplementary material for: Transgenerational effect of mutants in the RNA-directed DNA methylation pathway on the triploid block in Arabidopsis
Source: Genome Biol. 2021 May 6;22:141. doi: 10.1186/s13059-021-02359-2 (PMC8101200; doi:10.1186/s13059-021-02359-2)
Supplement: Supplementary file 6 — Additional file 6: Table S5. Genes losing and gaining non-CG methylation in endosperm of 3x and 3x nrpd1 seeds. [file 13059_2021_2359_MOESM6_ESM.xlsx]

## Sheet: mCHG
Table S5. Genes losing and gaining non-CG methylation in endosperm of 3x and 3x nrpd1 seeds.
Genes (genebody plus 1kb upstream) intersected with CHG hypo DMRs in endosperm of 3x seeds		Genes (genebody plus 1kb upstream) intersected with CHG hyper DMRs in endosperm of 3x nrpd1 seeds
AT1G01115		AT1G09260
AT1G01530		AT1G09270
AT1G01800		AT1G14800
AT1G02220		AT1G20405
AT1G02270		AT1G32500
AT1G02470		AT1G34440
AT1G03410		AT1G43415
AT1G03430		AT1G45160
AT1G05010		AT1G45163
AT1G05030		AT1G50790
AT1G07810		AT1G54040
AT1G09260		AT1G58602
AT1G09270		AT1G62580
AT1G09490		AT1G63020
AT1G10190		AT2G03330
AT1G10390		AT2G05803
AT1G10586		AT2G06420
AT1G11370		AT2G17060
AT1G11460		AT2G18540
AT1G11593		AT2G23240
AT1G12040		AT2G26135
AT1G12730		AT2G26640
AT1G12970		AT3G17740
AT1G13470		AT3G17750
AT1G13760		AT3G20700
AT1G13770		AT3G24200
AT1G14790		AT3G54790
AT1G14800		AT3G54800
AT1G16150		AT4G00660
AT1G16460		AT4G04540
AT1G16540		AT4G05136
AT1G16610		AT4G05530
AT1G16670		AT4G08990
AT1G16680		AT4G09310
AT1G16960		AT4G09580
AT1G16980		AT4G09740
AT1G17270		AT4G14140
AT1G17910		AT4G21030
AT1G18940		AT4G23770
AT1G19086		AT4G28980
AT1G19090		AT4G30960
AT1G19260		AT5G11660
AT1G19394		AT5G17100
AT1G19396		AT5G25560
AT1G19400		AT5G36210
AT1G19410		AT5G36220
AT1G19480		AT5G40840
AT1G20405		AT5G53410
AT1G20860
AT1G21960
AT1G22000
AT1G22120
AT1G22650
AT1G22660
AT1G23130
AT1G23310
AT1G23720
AT1G23820
AT1G23935
AT1G24380
AT1G24650
AT1G26230
AT1G26560
AT1G26850
AT1G27000
AT1G27550
AT1G27820
AT1G27870
AT1G27880
AT1G28180
AT1G28370
AT1G28460
AT1G29620
AT1G29630
AT1G29640
AT1G29830
AT1G30000
AT1G30010
AT1G30530
AT1G30780
AT1G31163
AT1G31250
AT1G31380
AT1G31640
AT1G31910
AT1G31960
AT1G31970
AT1G32010
AT1G32270
AT1G32500
AT1G32570
AT1G32690
AT1G32780
AT1G33320
AT1G33709
AT1G33710
AT1G33870
AT1G34010
AT1G34170
AT1G34270
AT1G34280
AT1G34290
AT1G34390
AT1G34410
AT1G34440
AT1G34470
AT1G34550
AT1G34560
AT1G34650
AT1G34792
AT1G34860
AT1G34910
AT1G34930
AT1G35030
AT1G35150
AT1G35240
AT1G35242
AT1G35520
AT1G35540
AT1G35610
AT1G35620
AT1G35660
AT1G35820
AT1G35860
AT1G36230
AT1G36240
AT1G36280
AT1G36640
AT1G36675
AT1G36756
AT1G36942
AT1G36950
AT1G36980
AT1G37150
AT1G37162
AT1G38950
AT1G40087
AT1G40104
AT1G41920
AT1G42525
AT1G43320
AT1G43330
AT1G43620
AT1G43710
AT1G43720
AT1G43760
AT1G43950
AT1G44191
AT1G44740
AT1G44835
AT1G44980
AT1G45050
AT1G45063
AT1G45160
AT1G45163
AT1G45165
AT1G47370
AT1G47395
AT1G47620
AT1G47655
AT1G47885
AT1G47890
AT1G47915
AT1G47920
AT1G47960
AT1G48370
AT1G48420
AT1G48730
AT1G48820
AT1G48953
AT1G49190
AT1G49260
AT1G49850
AT1G50790
AT1G51470
AT1G52110
AT1G52160
AT1G52180
AT1G52810
AT1G52990
AT1G53480
AT1G53490
AT1G54040
AT1G54420
AT1G55390
AT1G55430
AT1G55440
AT1G55535
AT1G57650
AT1G58265
AT1G58520
AT1G58602
AT1G59650
AT1G59885
AT1G59890
AT1G59920
AT1G61475
AT1G62580
AT1G62590
AT1G62900
AT1G63200
AT1G63320
AT1G63330
AT1G63340
AT1G64650
AT1G64700
AT1G65760
AT1G66300
AT1G66980
AT1G67390
AT1G67750
AT1G68580
AT1G69640
AT1G69935
AT1G69940
AT1G70850
AT1G72060
AT1G72890
AT1G73400
AT1G75950
AT1G75990
AT1G77100
AT1G77765
AT1G77810
AT1G77815
AT1G77980
AT1G77990
AT1G78340
AT1G78740
AT1G80220
AT1G80740
AT1G80745
AT2G01023
AT2G01050
AT2G01090
AT2G01100
AT2G01280
AT2G01390
AT2G01420
AT2G01540
AT2G01610
AT2G01690
AT2G01710
AT2G01790
AT2G02103
AT2G02320
AT2G02440
AT2G02835
AT2G02840
AT2G03330
AT2G03570
AT2G03820
AT2G03821
AT2G03822
AT2G03913
AT2G04032
AT2G04060
AT2G04160
AT2G04190
AT2G04540
AT2G04630
AT2G04675
AT2G04842
AT2G04865
AT2G04870
AT2G05050
AT2G05140
AT2G05294
AT2G05360
AT2G05420
AT2G05803
AT2G05840
AT2G05900
AT2G06005
AT2G06010
AT2G06050
AT2G06420
AT2G06541
AT2G06555
AT2G06645
AT2G06990
AT2G07110
AT2G07280
AT2G07290
AT2G07340
AT2G07440
AT2G07505
AT2G07521
AT2G07560
AT2G07775
AT2G07750
AT2G07760
AT2G09970
AT2G09990
AT2G10550
AT2G10560
AT2G10602
AT2G10920
AT2G10975
AT2G11271
AT2G11520
AT2G11522
AT2G11570
AT2G11620
AT2G11851
AT2G12405
AT2G12900
AT2G13125
AT2G13430
AT2G13450
AT2G13500
AT2G13510
AT2G13540
AT2G13600
AT2G13720
AT2G13770
AT2G14095
AT2G14100
AT2G14120
AT2G14260
AT2G14270
AT2G14520
AT2G15080
AT2G15300
AT2G15320
AT2G15390
AT2G15450
AT2G15470
AT2G15530
AT2G15640
AT2G15710
AT2G15820
AT2G15960
AT2G16016
AT2G16018
AT2G16019
AT2G16020
AT2G16030
AT2G16040
AT2G16490
AT2G16505
AT2G16510
AT2G16530
AT2G16570
AT2G16580
AT2G16575
AT2G16620
AT2G16676
AT2G16720
AT2G16810
AT2G17060
AT2G17525
AT2G17785
AT2G17787
AT2G17900
AT2G17920
AT2G18520
AT2G18530
AT2G18540
AT2G18610
AT2G18915
AT2G18920
AT2G18930
AT2G19400
AT2G21150
AT2G21230
AT2G21235
AT2G21465
AT2G21550
AT2G21890
AT2G22430
AT2G22440
AT2G22560
AT2G22720
AT2G23240
AT2G23470
AT2G24340
AT2G24513
AT2G24720
AT2G24780
AT2G24790
AT2G24980
AT2G25010
AT2G25370
AT2G25410
AT2G25409
AT2G25560
AT2G25930
AT2G25970
AT2G26135
AT2G26340
AT2G26620
AT2G26640
AT2G26730
AT2G27540
AT2G29840
AT2G29850
AT2G29860
AT2G29920
AT2G31070
AT2G31540
AT2G31865
AT2G32150
AT2G32290
AT2G32500
AT2G32740
AT2G34100
AT2G35280
AT2G36560
AT2G36724
AT2G37370
AT2G37840
AT2G38195
AT2G38220
AT2G38270
AT2G39180
AT2G39800
AT2G39840
AT2G39865
AT2G39870
AT2G40440
AT2G40520
AT2G40690
AT2G40955
AT2G41450
AT2G41560
AT2G41590
AT2G41640
AT2G41650
AT2G41740
AT2G42480
AT2G42885
AT2G43290
AT2G44850
AT2G45110
AT2G45240
AT2G45650
AT2G46180
AT2G46190
AT2G46770
AT2G46810
AT2G46820
AT3G01340
AT3G01345
AT3G01410
AT3G02410
AT3G04945
AT3G05410
AT3G05530
AT3G06435
AT3G07130
AT3G09162
AT3G09510
AT3G09520
AT3G10940
AT3G10950
AT3G11160
AT3G11165
AT3G11310
AT3G11964
AT3G12040
AT3G13225
AT3G13240
AT3G14670
AT3G14820
AT3G15590
AT3G15960
AT3G16590
AT3G16680
AT3G16810
AT3G16820
AT3G17120
AT3G17190
AT3G17390
AT3G17400
AT3G17410
AT3G17570
AT3G17740
AT3G17750
AT3G18350
AT3G20700
AT3G20800
AT3G20810
AT3G20830
AT3G20890
AT3G22142
AT3G22880
AT3G22940
AT3G23080
AT3G23172
AT3G23640
AT3G23650
AT3G23880
AT3G23890
AT3G24200
AT3G24255
AT3G24516
AT3G24517
AT3G25480
AT3G25719
AT3G25720
AT3G26170
AT3G26250
AT3G26500
AT3G26616
AT3G26618
AT3G26850
AT3G26855
AT3G27030
AT3G27040
AT3G27180
AT3G27470
AT3G27510
AT3G27600
AT3G27700
AT3G27940
AT3G28120
AT3G28130
AT3G28450
AT3G28550
AT3G28674
AT3G28680
AT3G28899
AT3G28925
AT3G29080
AT3G29190
AT3G29450
AT3G29639
AT3G29720
AT3G29740
AT3G29830
AT3G30320
AT3G30383
AT3G30520
AT3G30705
AT3G30720
AT3G30770
AT3G30805
AT3G30849
AT3G31402
AT3G31900
AT3G31950
AT3G32090
AT3G32280
AT3G32400
AT3G42130
AT3G42140
AT3G42160
AT3G42550
AT3G42628
AT3G42640
AT3G42725
AT3G42780
AT3G42870
AT3G42940
AT3G43148
AT3G43230
AT3G43260
AT3G43400
AT3G43432
AT3G43490
AT3G43540
AT3G43570
AT3G43590
AT3G43990
AT3G44050
AT3G44210
AT3G44290
AT3G44540
AT3G44710
AT3G44930
AT3G44980
AT3G45130
AT3G45443
AT3G45490
AT3G45510
AT3G45820
AT3G45830
AT3G45900
AT3G45910
AT3G45920
AT3G46160
AT3G46390
AT3G46400
AT3G46460
AT3G46490
AT3G46613
AT3G46800
AT3G46840
AT3G47120
AT3G47130
AT3G47160
AT3G47300
AT3G47390
AT3G47640
AT3G47850
AT3G47860
AT3G47920
AT3G47930
AT3G48740
AT3G48780
AT3G50240
AT3G50250
AT3G50400
AT3G50540
AT3G51580
AT3G51690
AT3G53065
AT3G53270
AT3G53305
AT3G54540
AT3G54580
AT3G54590
AT3G54826
AT3G55670
AT3G55860
AT3G56210
AT3G56450
AT3G56710
AT3G57580
AT3G58420
AT3G59570
AT3G60570
AT3G60920
AT3G60970
AT3G62470
AT4G00005
AT4G00020
AT4G00140
AT4G00250
AT4G00260
AT4G00750
AT4G00960
AT4G01575
AT4G02000
AT4G02100
AT4G02270
AT4G02280
AT4G02320
AT4G02482
AT4G02485
AT4G02750
AT4G02760
AT4G02770
AT4G03030
AT4G03040
AT4G03050
AT4G03320
AT4G03340
AT4G03415
AT4G03470
AT4G03570
AT4G03580
AT4G03590
AT4G03930
AT4G04110
AT4G04180
AT4G04190
AT4G04260
AT4G04423
AT4G04540
AT4G04632
AT4G04650
AT4G04670
AT4G04770
AT4G04775
AT4G04780
AT4G04830
AT4G04860
AT4G04870
AT4G04880
AT4G04990
AT4G05040
AT4G05080
AT4G05136
AT4G05140
AT4G05160
AT4G05180
AT4G05190
AT4G05310
AT4G05360
AT4G05530
AT4G06526
AT4G06536
AT4G07350
AT4G07380
AT4G07410
AT4G07670
AT4G07932
AT4G08097
AT4G08140
AT4G08260
AT4G08395
AT4G08410
AT4G08430
AT4G08593
AT4G08620
AT4G08630
AT4G08760
AT4G08876
AT4G08895
AT4G08990
AT4G09090
AT4G09545
AT4G09580
AT4G09620
AT4G09640
AT4G09870
AT4G10457
AT4G10480
AT4G10490
AT4G10620
AT4G10880
AT4G11000
AT4G11050
AT4G11170
AT4G11320
AT4G11720
AT4G12070
AT4G12100
AT4G12210
AT4G12360
AT4G13450
AT4G13570
AT4G13610
AT4G13885
AT4G13992
AT4G14723
AT4G14805
AT4G14810
AT4G15510
AT4G16040
AT4G16190
AT4G16860
AT4G17010
AT4G17870
AT4G17910
AT4G18150
AT4G19770
AT4G20090
AT4G20210
AT4G20220
AT4G20690
AT4G20700
AT4G21030
AT4G21510
AT4G21520
AT4G22758
AT4G23160
AT4G23770
AT4G24020
AT4G24600
AT4G24960
AT4G24974
AT4G24975
AT4G24980
AT4G25030
AT4G27190
AT4G27595
AT4G28397
AT4G28920
AT4G28980
AT4G29200
AT4G29654
AT4G29658
AT4G30770
AT4G30960
AT4G32230
AT4G32880
AT4G33320
AT4G34090
AT4G34080
AT4G35410
AT4G35780
AT4G35783
AT4G36100
AT4G36460
AT4G37780
AT4G39200
AT5G01150
AT5G01160
AT5G01440
AT5G01670
AT5G02880
AT5G03944
AT5G05650
AT5G06620
AT5G06630
AT5G06640
AT5G07420
AT5G07500
AT5G07530
AT5G09700
AT5G09876
AT5G10680
AT5G11160
AT5G11660
AT5G12090
AT5G12200
AT5G14380
AT5G15690
AT5G17010
AT5G17100
AT5G18636
AT5G18700
AT5G18710
AT5G18940
AT5G19000
AT5G19257
AT5G20790
AT5G20810
AT5G21140
AT5G21990
AT5G22100
AT5G22590
AT5G22730
AT5G22860
AT5G23980
AT5G24370
AT5G24930
AT5G25200
AT5G25210
AT5G25560
AT5G25850
AT5G25870
AT5G26090
AT5G26210
AT5G26240
AT5G26270
AT5G27200
AT5G27510
AT5G27600
AT5G27606
AT5G27950
AT5G27967
AT5G28020
AT5G28090
AT5G28220
AT5G28235
AT5G28420
AT5G28500
AT5G28520
AT5G28750
AT5G28810
AT5G28830
AT5G30341
AT5G32460
AT5G32470
AT5G32590
AT5G32597
AT5G32619
AT5G33300
AT5G33330
AT5G33340
AT5G33406
AT5G34830
AT5G34869
AT5G35050
AT5G35160
AT5G35230
AT5G35670
AT5G35680
AT5G35730
AT5G35753
AT5G35810
AT5G35920
AT5G36210
AT5G36220
AT5G36228
AT5G36230
AT5G36290
AT5G36300
AT5G36320
AT5G36460
AT5G36658
AT5G36870
AT5G36940
AT5G37250
AT5G37351
AT5G38120
AT5G38180
AT5G38250
AT5G38260
AT5G38280
AT5G38590
AT5G38920
AT5G39120
AT5G39150
AT5G39480
AT5G39490
AT5G39920
AT5G39950
AT5G40120
AT5G40600
AT5G40840
AT5G40850
AT5G41900
AT5G42280
AT5G42504
AT5G42955
AT5G43880
AT5G44050
AT5G44080
AT5G44495
AT5G44500
AT5G44590
AT5G44870
AT5G44894
AT5G45030
AT5G45140
AT5G45469
AT5G45570
AT5G45960
AT5G46871
AT5G47280
AT5G48100
AT5G49070
AT5G49215
AT5G49420
AT5G49520
AT5G49590
AT5G49740
AT5G49820
AT5G49940
AT5G51140
AT5G51150
AT5G51195
AT5G51200
AT5G51640
AT5G51650
AT5G52080
AT5G52090
AT5G53410
AT5G54330
AT5G55565
AT5G55790
AT5G55800
AT5G55870
AT5G56050
AT5G56060
AT5G56070
AT5G56075
AT5G56380
AT5G56610
AT5G56740
AT5G56970
AT5G57180
AT5G57830
AT5G59990
AT5G61997
AT5G62110
AT5G62165
AT5G65840
AT5G65850
AT5G66050
AT5G66052
AT5G67310
AT5G67320

## Sheet: mCHH
Genes (genebody plus 1kb upstream) intersected with CHH hypo DMRs in endosperm of 3x seeds		Genes (genebody plus 1kb upstream) intersected with CHH hyper DMRs in endosperm of 3x nrpd1 seeds		ARFs losing and gaining non-CG methylation in endosperm of 3x and 3x nrpd1 seeds
AT1G01073		AT1G01115		AT1G34310	ARF12
AT1G01115		AT1G01530		AT1G35540	ARF14
AT1G01530		AT1G02270		AT1G35520	ARF15
AT1G01800		AT1G02470		AT1G35240	ARF20
AT1G02080		AT1G02570		AT1G34410	ARF21
AT1G02220		AT1G02700		AT1G34390	ARF22
AT1G02270		AT1G05030		AT1G43950	ARF23
AT1G02280		AT1G06475
AT1G02470		AT1G07590
AT1G02570		AT1G07600
AT1G02700		AT1G07970
AT1G02860		AT1G07980
AT1G03160		AT1G08230
AT1G03200		AT1G09370
AT1G03240		AT1G09970
AT1G05010		AT1G10390
AT1G05030		AT1G10586
AT1G05120		AT1G10745
AT1G05360		AT1G11270
AT1G05450		AT1G11590
AT1G05680		AT1G11593
AT1G05690		AT1G12040
AT1G05770		AT1G12100
AT1G05780		AT1G12930
AT1G06475		AT1G12970
AT1G07590		AT1G13470
AT1G07600		AT1G13480
AT1G07610		AT1G13485
AT1G07810		AT1G13490
AT1G07970		AT1G13540
AT1G07980		AT1G13550
AT1G08110		AT1G13760
AT1G08230		AT1G13770
AT1G08430		AT1G14340
AT1G08880		AT1G14790
AT1G08890		AT1G14800
AT1G09260		AT1G15780
AT1G09270		AT1G16150
AT1G09370		AT1G16540
AT1G09483		AT1G16670
AT1G09490		AT1G16680
AT1G09970		AT1G16960
AT1G10180		AT1G16980
AT1G10240		AT1G17000
AT1G10250		AT1G17145
AT1G10390		AT1G17147
AT1G10586		AT1G17240
AT1G11270		AT1G17270
AT1G11370		AT1G17720
AT1G11590		AT1G17730
AT1G11593		AT1G17744
AT1G11770		AT1G17745
AT1G11785		AT1G18870
AT1G11790		AT1G18910
AT1G12040		AT1G18940
AT1G12100		AT1G19090
AT1G12370		AT1G19390
AT1G12730		AT1G19394
AT1G12870		AT1G19396
AT1G12930		AT1G20405
AT1G12970		AT1G20860
AT1G13200		AT1G21925
AT1G13470		AT1G21940
AT1G13480		AT1G22067
AT1G13490		AT1G22650
AT1G13500		AT1G22660
AT1G13510		AT1G22930
AT1G13520		AT1G23240
AT1G13650		AT1G23320
AT1G13750		AT1G23720
AT1G13755		AT1G23820
AT1G13760		AT1G23935
AT1G13770		AT1G24380
AT1G14110		AT1G24485
AT1G14220		AT1G24490
AT1G14230		AT1G25054
AT1G14340		AT1G25300
AT1G14440		AT1G25682
AT1G14690		AT1G26190
AT1G14790		AT1G26560
AT1G14800		AT1G26850
AT1G15780		AT1G27000
AT1G16150		AT1G27565
AT1G16380		AT1G27570
AT1G16540		AT1G27680
AT1G16610		AT1G27820
AT1G16670		AT1G27860
AT1G16680		AT1G27870
AT1G16960		AT1G27880
AT1G16980		AT1G28180
AT1G17000		AT1G28230
AT1G17145		AT1G28270
AT1G17147		AT1G29620
AT1G17240		AT1G29630
AT1G17270		AT1G29640
AT1G17410		AT1G29980
AT1G17490		AT1G29990
AT1G17665		AT1G30530
AT1G17680		AT1G30780
AT1G17780		AT1G30790
AT1G17890		AT1G30974
AT1G17910		AT1G31163
AT1G18000		AT1G31380
AT1G18070		AT1G31440
AT1G18130		AT1G32270
AT1G18310		AT1G32337
AT1G18870		AT1G32420
AT1G18910		AT1G32500
AT1G18940		AT1G32690
AT1G19086		AT1G32720
AT1G19090		AT1G33010
AT1G19260		AT1G33080
AT1G19390		AT1G33320
AT1G19394		AT1G33520
AT1G19396		AT1G34270
AT1G19400		AT1G34280
AT1G19410		AT1G34310
AT1G19480		AT1G34390
AT1G19830		AT1G34410
AT1G20380		AT1G34440
AT1G20400		AT1G34460
AT1G20405		AT1G34580
AT1G20590		AT1G35240
AT1G20600		AT1G35242
AT1G20850		AT1G35430
AT1G20860		AT1G35520
AT1G21050		AT1G35540
AT1G21110		AT1G35614
AT1G21480		AT1G35620
AT1G21835		AT1G35730
AT1G21840		AT1G36020
AT1G21925		AT1G36030
AT1G21928		AT1G36180
AT1G21930		AT1G36675
AT1G21940		AT1G36730
AT1G21960		AT1G36732
AT1G22000		AT1G36950
AT1G22010		AT1G36960
AT1G22030		AT1G37150
AT1G22067		AT1G37162
AT1G22120		AT1G38630
AT1G22550		AT1G42190
AT1G22650		AT1G43040
AT1G22651		AT1G43145
AT1G22660		AT1G43330
AT1G22930		AT1G43620
AT1G23037		AT1G43666
AT1G23090		AT1G43690
AT1G23130		AT1G43950
AT1G23147		AT1G44000
AT1G23240		AT1G44100
AT1G23310		AT1G44575
AT1G23320		AT1G44835
AT1G23720		AT1G44980
AT1G23820		AT1G45050
AT1G23935		AT1G45063
AT1G24200		AT1G45145
AT1G24310		AT1G45160
AT1G24380		AT1G45163
AT1G24388		AT1G47260
AT1G24390		AT1G47265
AT1G24470		AT1G47395
AT1G24485		AT1G47660
AT1G24490		AT1G47690
AT1G24570		AT1G47700
AT1G24610		AT1G47740
AT1G24650		AT1G47813
AT1G25054		AT1G47885
AT1G25300		AT1G47890
AT1G25682		AT1G47915
AT1G26190		AT1G47920
AT1G26230		AT1G47960
AT1G26560		AT1G48010
AT1G26850		AT1G48240
AT1G27000		AT1G48260
AT1G27110		AT1G48370
AT1G27550		AT1G48670
AT1G27565		AT1G48820
AT1G27570		AT1G48900
AT1G27580		AT1G48953
AT1G27590		AT1G49260
AT1G27770		AT1G49400
AT1G27820		AT1G49410
AT1G27860		AT1G49850
AT1G27870		AT1G50060
AT1G27880		AT1G50300
AT1G27990		AT1G50790
AT1G28150		AT1G50954
AT1G28180		AT1G50970
AT1G28200		AT1G51172
AT1G28210		AT1G51990
AT1G28230		AT1G52000
AT1G28270		AT1G52040
AT1G28370		AT1G52130
AT1G28460		AT1G52560
AT1G28630		AT1G52810
AT1G29200		AT1G52905
AT1G29620		AT1G52990
AT1G29630		AT1G53080
AT1G29640		AT1G54040
AT1G29750		AT1G54510
AT1G29760		AT1G54520
AT1G29830		AT1G54960
AT1G29980		AT1G55000
AT1G29990		AT1G55020
AT1G30000		AT1G55390
AT1G30010		AT1G55440
AT1G30100		AT1G55535
AT1G30140		AT1G55710
AT1G30200		AT1G56080
AT1G30350		AT1G56090
AT1G30460		AT1G56100
AT1G30530		AT1G56520
AT1G30780		AT1G56530
AT1G30790		AT1G56610
AT1G30974		AT1G57620
AT1G30990		AT1G57690
AT1G31140		AT1G58080
AT1G31163		AT1G58150
AT1G31200		AT1G58330
AT1G31380		AT1G58602
AT1G31630		AT1G59535
AT1G31640		AT1G59540
AT1G31710		AT1G59650
AT1G31740		AT1G59760
AT1G31750		AT1G59920
AT1G31910		AT1G60160
AT1G32010		AT1G60170
AT1G32020		AT1G60400
AT1G32225		AT1G60420
AT1G32240		AT1G60960
AT1G32270		AT1G60980
AT1G32330		AT1G61200
AT1G32337		AT1G61210
AT1G32350		AT1G61520
AT1G32420		AT1G61920
AT1G32430		AT1G62240
AT1G32440		AT1G62540
AT1G32470		AT1G62580
AT1G32480		AT1G62690
AT1G32500		AT1G62900
AT1G32585		AT1G63160
AT1G32690		AT1G63200
AT1G32720		AT1G63410
AT1G32780		AT1G63535
AT1G32850		AT1G63540
AT1G33010		AT1G63670
AT1G33070		AT1G63870
AT1G33080		AT1G64650
AT1G33270		AT1G64790
AT1G33320		AT1G65200
AT1G33709		AT1G65270
AT1G33710		AT1G65350
AT1G33720		AT1G65346
AT1G33810		AT1G65360
AT1G33860		AT1G65450
AT1G33870		AT1G65680
AT1G33940		AT1G65760
AT1G33950		AT1G65820
AT1G34010		AT1G65960
AT1G34040		AT1G66180
AT1G34042		AT1G66300
AT1G34046		AT1G66880
AT1G34047		AT1G67120
AT1G34065		AT1G67750
AT1G34070		AT1G68390
AT1G34170		AT1G68660
AT1G34200		AT1G69080
AT1G34270		AT1G69250
AT1G34280		AT1G70090
AT1G34290		AT1G70870
AT1G34310		AT1G71310
AT1G34315		AT1G71320
AT1G34340		AT1G72060
AT1G34390		AT1G72350
AT1G34400		AT1G72360
AT1G34410		AT1G72580
AT1G34440		AT1G74990
AT1G34460		AT1G76610
AT1G34470		AT1G76780
AT1G34550		AT1G76920
AT1G34560		AT1G77765
AT1G34580		AT1G77810
AT1G34630		AT1G77815
AT1G34650		AT1G77990
AT1G34792		AT1G79150
AT1G34860		AT1G79680
AT1G34910		AT1G79690
AT1G34930		AT1G80330
AT1G35030		AT2G01340
AT1G35035		AT2G01390
AT1G35040		AT2G01420
AT1G35150		AT2G01610
AT1G35160		AT2G01690
AT1G35170		AT2G01710
AT1G35220		AT2G01735
AT1G35240		AT2G01830
AT1G35242		AT2G01918
AT1G35310		AT2G01920
AT1G35320		AT2G01950
AT1G35400		AT2G02120
AT1G35430		AT2G02390
AT1G35461		AT2G02400
AT1G35510		AT2G02820
AT1G35520		AT2G03070
AT1G35540		AT2G03330
AT1G35614		AT2G03430
AT1G35620		AT2G03510
AT1G35660		AT2G03570
AT1G35710		AT2G03690
AT1G35730		AT2G03830
AT1G35820		AT2G03913
AT1G35900		AT2G03930
AT1G36000		AT2G04045
AT1G36020		AT2G04340
AT1G36030		AT2G04622
AT1G36050		AT2G04630
AT1G36078		AT2G04675
AT1G36095		AT2G04690
AT1G36100		AT2G04790
AT1G36180		AT2G04842
AT1G36230		AT2G04940
AT1G36240		AT2G05050
AT1G36280		AT2G05060
AT1G36390		AT2G05210
AT1G36510		AT2G05230
AT1G36580		AT2G05294
AT1G36622		AT2G05420
AT1G36640		AT2G05632
AT1G36675		AT2G05635
AT1G36730		AT2G05642
AT1G36732		AT2G05645
AT1G36745		AT2G05752
AT1G36940		AT2G05755
AT1G36950		AT2G05810
AT1G36960		AT2G05830
AT1G36970		AT2G05840
AT1G36980		AT2G06005
AT1G37000		AT2G06095
AT1G37020		AT2G06420
AT1G37150		AT2G06541
AT1G37162		AT2G06555
AT1G38630		AT2G07000
AT1G38790		AT2G07040
AT1G38950		AT2G07180
AT1G40083		AT2G07340
AT1G40104		AT2G07521
AT1G41820		AT2G07560
AT1G41875		AT2G07640
AT1G41920		AT2G10014
AT1G42080		AT2G10020
AT1G42190		AT2G10340
AT1G42470		AT2G10440
AT1G42480		AT2G10608
AT1G42525		AT2G10920
AT1G42560		AT2G10930
AT1G42680		AT2G10965
AT1G42699		AT2G10975
AT1G42710		AT2G11200
AT1G42960		AT2G11271
AT1G43040		AT2G11405
AT1G43080		AT2G11520
AT1G43145		AT2G11851
AT1G43160		AT2G11910
AT1G43245		AT2G12400
AT1G43320		AT2G12405
AT1G43330		AT2G12557
AT1G43415		AT2G12900
AT1G43560		AT2G12935
AT1G43600		AT2G12940
AT1G43620		AT2G12977
AT1G43624		AT2G13430
AT1G43665		AT2G13450
AT1G43666		AT2G13463
AT1G43667		AT2G13540
AT1G43670		AT2G13570
AT1G43690		AT2G13600
AT1G43710		AT2G13690
AT1G43720		AT2G13720
AT1G43722		AT2G14095
AT1G43730		AT2G14100
AT1G43810		AT2G14120
AT1G43860		AT2G14170
AT1G43890		AT2G14260
AT1G43950		AT2G14270
AT1G44000		AT2G14700
AT1G44030		AT2G15020
AT1G44050		AT2G15110
AT1G44100		AT2G15300
AT1G44180		AT2G15420
AT1G44191		AT2G15440
AT1G44478		AT2G15470
AT1G44542		AT2G15530
AT1G44575		AT2G15535
AT1G44740		AT2G15790
AT1G44835		AT2G15820
AT1G44920		AT2G15910
AT1G44960		AT2G15960
AT1G44980		AT2G16016
AT1G44990		AT2G16018
AT1G45050		AT2G16019
AT1G45063		AT2G16030
AT1G45145		AT2G16040
AT1G45150		AT2G16090
AT1G45160		AT2G16385
AT1G45163		AT2G16490
AT1G45165		AT2G16500
AT1G45190		AT2G16530
AT1G45191		AT2G16575
AT1G45223		AT2G16620
AT1G45243		AT2G16720
AT1G45233		AT2G16930
AT1G45474		AT2G17060
AT1G46336		AT2G17320
AT1G46696		AT2G17430
AT1G46768		AT2G17510
AT1G47200		AT2G17520
AT1G47210		AT2G17690
AT1G47240		AT2G17787
AT1G47260		AT2G18320
AT1G47265		AT2G18480
AT1G47280		AT2G18530
AT1G47300		AT2G18610
AT1G47310		AT2G18620
AT1G47330		AT2G18880
AT1G47370		AT2G18938
AT1G47395		AT2G19510
AT1G47470		AT2G19870
AT1G47480		AT2G20650
AT1G47655		AT2G20950
AT1G47660		AT2G20960
AT1G47690		AT2G21010
AT1G47700		AT2G21130
AT1G47730		AT2G21150
AT1G47740		AT2G21230
AT1G47750		AT2G21235
AT1G47760		AT2G21465
AT1G47765		AT2G21540
AT1G47813		AT2G21550
AT1G47820		AT2G21890
AT1G47885		AT2G22560
AT1G47890		AT2G22600
AT1G47915		AT2G22720
AT1G47920		AT2G23148
AT1G47946		AT2G23240
AT1G47960		AT2G23470
AT1G48010		AT2G23960
AT1G48050		AT2G24120
AT1G48060		AT2G24200
AT1G48090		AT2G24340
AT1G48095		AT2G24625
AT1G48240		AT2G24710
AT1G48260		AT2G24940
AT1G48320		AT2G24945
AT1G48325		AT2G25050
AT1G48370		AT2G25052
AT1G48420		AT2G25060
AT1G48510		AT2G25370
AT1G48580		AT2G25560
AT1G48670		AT2G25735
AT1G48700		AT2G25737
AT1G48720		AT2G25900
AT1G48730		AT2G25920
AT1G48820		AT2G25940
AT1G48900		AT2G26070
AT1G48910		AT2G26135
AT1G48912		AT2G26570
AT1G48953		AT2G26750
AT1G48960		AT2G26790
AT1G49040		AT2G27070
AT1G49050		AT2G27390
AT1G49190		AT2G27540
AT1G49260		AT2G27860
AT1G49360		AT2G28890
AT1G49410		AT2G29605
AT1G49490		AT2G29800
AT1G49500		AT2G29910
AT1G49660		AT2G29920
AT1G49670		AT2G30750
AT1G49680		AT2G31360
AT1G49830		AT2G31540
AT1G49850		AT2G32500
AT1G49860		AT2G32740
AT1G49950		AT2G34110
AT1G50060		AT2G34100
AT1G50110		AT2G34230
AT1G50200		AT2G34238
AT1G50240		AT2G34240
AT1G50300		AT2G35280
AT1G50750		AT2G35610
AT1G50770		AT2G38195
AT1G50780		AT2G38220
AT1G50790		AT2G38230
AT1G50870		AT2G39180
AT1G50880		AT2G39690
AT1G50954		AT2G39705
AT1G50970		AT2G39800
AT1G51172		AT2G39840
AT1G51320		AT2G40520
AT1G51470		AT2G40955
AT1G51700		AT2G41390
AT1G51805		AT2G41450
AT1G51990		AT2G41640
AT1G52000		AT2G41650
AT1G52040		AT2G41740
AT1G52080		AT2G42730
AT1G52110		AT2G43290
AT1G52120		AT2G43680
AT1G52130		AT2G44850
AT1G52180		AT2G45240
AT1G52470		AT2G46110
AT1G52560		AT2G46130
AT1G52810		AT2G46735
AT1G52905		AT2G46770
AT1G52940		AT2G46810
AT1G52950		AT2G46820
AT1G52990		AT2G47020
AT1G53080		AT2G47940
AT1G53370		AT2G47950
AT1G53480		AT3G02610
AT1G53490		AT3G03070
AT1G53640		AT3G04184
AT1G53785		AT3G04490
AT1G53790		AT3G06350
AT1G54040		AT3G06360
AT1G54120		AT3G07030
AT1G54420		AT3G07130
AT1G54510		AT3G07140
AT1G54520		AT3G07380
AT1G54540		AT3G08560
AT1G54720		AT3G08610
AT1G54730		AT3G08620
AT1G54775		AT3G09162
AT1G54960		AT3G09510
AT1G54980		AT3G09520
AT1G55000		AT3G09680
AT1G55280		AT3G09690
AT1G55390		AT3G10750
AT1G55430		AT3G10940
AT1G55440		AT3G10950
AT1G55475		AT3G11160
AT1G55535		AT3G11165
AT1G55650		AT3G12145
AT1G55710		AT3G13662
AT1G55915		AT3G13670
AT1G56070		AT3G13900
AT1G56080		AT3G14210
AT1G56090		AT3G14270
AT1G56100		AT3G14820
AT1G56420		AT3G15590
AT1G56460		AT3G15605
AT1G56520		AT3G15960
AT1G56530		AT3G16960
AT1G56610		AT3G17190
AT1G56710		AT3G17700
AT1G57620		AT3G17740
AT1G57650		AT3G17750
AT1G57690		AT3G19410
AT1G57760		AT3G19515
AT1G57765		AT3G20700
AT1G58025		AT3G20750
AT1G58080		AT3G20820
AT1G58090		AT3G20830
AT1G58100		AT3G20890
AT1G58150		AT3G20950
AT1G58235		AT3G21465
AT1G58242		AT3G21700
AT1G58250		AT3G21900
AT1G58265		AT3G22053
AT1G58300		AT3G22142
AT1G58330		AT3G22580
AT1G58370		AT3G22590
AT1G58520		AT3G22880
AT1G58602		AT3G22940
AT1G58643		AT3G23080
AT1G59453		AT3G23450
AT1G59535		AT3G23460
AT1G59540		AT3G23640
AT1G59650		AT3G23650
AT1G59760		AT3G23950
AT1G59920		AT3G24200
AT1G59930		AT3G24360
AT1G60095		AT3G24610
AT1G60110		AT3G26110
AT1G60160		AT3G26616
AT1G60170		AT3G26618
AT1G60230		AT3G26800
AT1G60240		AT3G27040
AT1G60300		AT3G27120
AT1G60400		AT3G27130
AT1G60420		AT3G27140
AT1G60710		AT3G27290
AT1G60720		AT3G27470
AT1G60860		AT3G27510
AT1G60870		AT3G27700
AT1G60950		AT3G27831
AT1G60970		AT3G28040
AT1G60980		AT3G28200
AT1G61200		AT3G28450
AT1G61210		AT3G28480
AT1G61475		AT3G28590
AT1G61520		AT3G28674
AT1G61600		AT3G28700
AT1G61680		AT3G28720
AT1G61730		AT3G28740
AT1G61810		AT3G28750
AT1G61850		AT3G28790
AT1G61920		AT3G28820
AT1G62200		AT3G28899
AT1G62210		AT3G28950
AT1G62240		AT3G29040
AT1G62340		AT3G29110
AT1G62410		AT3G29160
AT1G62540		AT3G29180
AT1G62560		AT3G29185
AT1G62580		AT3G29190
AT1G62590		AT3G29200
AT1G62690		AT3G29320
AT1G62770		AT3G29380
AT1G62800		AT3G29450
AT1G62900		AT3G29560
AT1G62960		AT3G29638
AT1G63160		AT3G29639
AT1G63170		AT3G29720
AT1G63200		AT3G29791
AT1G63320		AT3G29796
AT1G63330		AT3G30370
AT1G63340		AT3G30391
AT1G63535		AT3G30520
AT1G63540		AT3G30540
AT1G63870		AT3G30580
AT1G64280		AT3G30768
AT1G64430		AT3G30770
AT1G64650		AT3G30849
AT1G64790		AT3G31068
AT1G65270		AT3G31910
AT1G65350		AT3G32100
AT1G65346		AT3G32904
AT1G65360		AT3G33528
AT1G65450		AT3G33530
AT1G65680		AT3G33520
AT1G65681		AT3G42050
AT1G65760		AT3G42130
AT1G65810		AT3G42310
AT1G65820		AT3G42565
AT1G65960		AT3G42570
AT1G66020		AT3G42628
AT1G66100		AT3G42630
AT1G66140		AT3G42640
AT1G66180		AT3G42725
AT1G66300		AT3G42830
AT1G66580		AT3G42850
AT1G66770		AT3G42960
AT1G66780		AT3G42990
AT1G66880		AT3G43083
AT1G67000		AT3G43170
AT1G67120		AT3G43260
AT1G67390		AT3G43291
AT1G67400		AT3G43300
AT1G67750		AT3G43402
AT1G67880		AT3G43410
AT1G68040		AT3G43420
AT1G68280		AT3G43432
AT1G68390		AT3G43490
AT1G68580		AT3G43540
AT1G68660		AT3G43590
AT1G69080		AT3G43980
AT1G69250		AT3G43990
AT1G69380		AT3G44050
AT1G69390		AT3G44090
AT1G69490		AT3G44210
AT1G69640		AT3G44260
AT1G70440		AT3G44330
AT1G70450		AT3G44430
AT1G70470		AT3G44530
AT1G70480		AT3G44690
AT1G70870		AT3G44720
AT1G71310		AT3G44930
AT1G71320		AT3G45130
AT1G71697		AT3G45230
AT1G72060		AT3G45460
AT1G72350		AT3G45525
AT1G72360		AT3G45580
AT1G72560		AT3G45590
AT1G72570		AT3G45720
AT1G72580		AT3G45820
AT1G72590		AT3G45830
AT1G73400		AT3G45990
AT1G73430		AT3G46160
AT1G73490		AT3G46170
AT1G74088		AT3G46180
AT1G74790		AT3G46240
AT1G74990		AT3G46350
AT1G75920		AT3G46490
AT1G75950		AT3G46710
AT1G75980		AT3G47030
AT1G75990		AT3G47060
AT1G76610		AT3G47120
AT1G76705		AT3G47130
AT1G76780		AT3G47150
AT1G76920		AT3G47160
AT1G77100		AT3G47200
AT1G77150		AT3G47250
AT1G77180		AT3G47300
AT1G77765		AT3G47810
AT1G77810		AT3G47830
AT1G77815		AT3G47833
AT1G77990		AT3G47850
AT1G78220		AT3G47860
AT1G78340		AT3G47920
AT1G78670		AT3G47930
AT1G78740		AT3G48030
AT1G79150		AT3G48040
AT1G79170		AT3G48131
AT1G79680		AT3G48140
AT1G79690		AT3G48410
AT1G80220		AT3G48420
AT1G80330		AT3G48530
AT1G80590		AT3G48630
AT1G80740		AT3G48780
AT1G80745		AT3G48950
AT2G01008		AT3G49240
AT2G01050		AT3G49660
AT2G01150		AT3G49810
AT2G01250		AT3G50022
AT2G01300		AT3G50250
AT2G01340		AT3G50260
AT2G01390		AT3G50480
AT2G01420		AT3G50520
AT2G01480		AT3G50540
AT2G01530		AT3G50670
AT2G01540		AT3G50770
AT2G01610		AT3G50808
AT2G01660		AT3G51870
AT2G01680		AT3G52680
AT2G01690		AT3G52690
AT2G01710		AT3G53340
AT2G01735		AT3G53342
AT2G01800		AT3G54030
AT2G01830		AT3G54530
AT2G01870		AT3G54540
AT2G01890		AT3G54660
AT2G01918		AT3G54670
AT2G01920		AT3G54790
AT2G01930		AT3G54800
AT2G01950		AT3G54826
AT2G01970		AT3G55660
AT2G01990		AT3G55665
AT2G02103		AT3G55670
AT2G02120		AT3G55850
AT2G02140		AT3G55860
AT2G02180		AT3G56350
AT2G02280		AT3G56360
AT2G02320		AT3G56570
AT2G02390		AT3G56710
AT2G02400		AT3G58640
AT2G02440		AT3G59570
AT2G02520		AT3G60140
AT2G02550		AT3G60530
AT2G02560		AT3G61220
AT2G02620		AT3G62380
AT2G02630		AT3G62470
AT2G02700		AT4G00020
AT2G02770		AT4G00355
AT2G02800		AT4G00400
AT2G02795		AT4G00540
AT2G02820		AT4G00550
AT2G02835		AT4G00720
AT2G02840		AT4G01130
AT2G03010		AT4G01575
AT2G03040		AT4G01985
AT2G03060		AT4G02020
AT2G03070		AT4G02100
AT2G03090		AT4G02270
AT2G03110		AT4G02280
AT2G03250		AT4G02310
AT2G03330		AT4G02320
AT2G03340		AT4G02482
AT2G03430		AT4G02485
AT2G03480		AT4G02540
AT2G03510		AT4G02770
AT2G03570		AT4G02910
AT2G03690		AT4G03070
AT2G03913		AT4G03100
AT2G03930		AT4G03156
AT2G04030		AT4G03160
AT2G04032		AT4G03320
AT2G04031		AT4G03380
AT2G04045		AT4G03430
AT2G04060		AT4G03520
AT2G04063		AT4G03570
AT2G04190		AT4G03580
AT2G04340		AT4G03940
AT2G04370		AT4G04020
AT2G04540		AT4G04180
AT2G04550		AT4G04190
AT2G04622		AT4G04260
AT2G04630		AT4G04540
AT2G04675		AT4G04695
AT2G04690		AT4G04710
AT2G04790		AT4G04810
AT2G04842		AT4G04880
AT2G04860		AT4G04950
AT2G04865		AT4G04990
AT2G04870		AT4G05100
AT2G04920		AT4G05180
AT2G04925		AT4G05310
AT2G04940		AT4G05320
AT2G05050		AT4G05340
AT2G05117		AT4G05370
AT2G05140		AT4G05520
AT2G05210		AT4G05530
AT2G05230		AT4G05553
AT2G05294		AT4G06536
AT2G05330		AT4G06634
AT2G05335		AT4G07515
AT2G05350		AT4G07524
AT2G05360		AT4G07675
AT2G05420		AT4G07825
AT2G05430		AT4G07868
AT2G05540		AT4G07950
AT2G05620		AT4G08073
AT2G05632		AT4G08140
AT2G05635		AT4G08260
AT2G05642		AT4G08351
AT2G05645		AT4G08380
AT2G05710		AT4G08390
AT2G05720		AT4G08400
AT2G05752		AT4G08480
AT2G05755		AT4G08620
AT2G05803		AT4G08691
AT2G05810		AT4G08780
AT2G05830		AT4G08840
AT2G05840		AT4G08876
AT2G05900		AT4G08895
AT2G05990		AT4G08990
AT2G06005		AT4G09090
AT2G06025		AT4G09140
AT2G06095		AT4G09420
AT2G06166		AT4G09460
AT2G06210		AT4G09580
AT2G06255		AT4G09620
AT2G06420		AT4G09640
AT2G06500		AT4G09680
AT2G06510		AT4G09720
AT2G06541		AT4G09870
AT2G06555		AT4G10060
AT2G06845		AT4G10210
AT2G06850		AT4G10230
AT2G06925		AT4G10480
AT2G06960		AT4G10660
AT2G06990		AT4G10760
AT2G07000		AT4G11000
AT2G07040		AT4G11050
AT2G07110		AT4G11060
AT2G07120		AT4G11380
AT2G07170		AT4G11430
AT2G07180		AT4G11700
AT2G07190		AT4G12100
AT2G07215		AT4G12650
AT2G07240		AT4G12670
AT2G07340		AT4G12810
AT2G07360		AT4G12980
AT2G07362		AT4G13250
AT2G07363		AT4G13450
AT2G07440		AT4G14140
AT2G07521		AT4G14700
AT2G07560		AT4G14723
AT2G07640		AT4G14805
AT2G07706		AT4G14810
AT2G07707		AT4G14980
AT2G07708		AT4G15270
AT2G07713		AT4G15280
AT2G07690		AT4G15290
AT2G07750		AT4G15370
AT2G07760		AT4G15393
AT2G07981		AT4G15440
AT2G10014		AT4G15500
AT2G10020		AT4G16110
AT2G10340		AT4G16146
AT2G10440		AT4G16215
AT2G10557		AT4G16240
AT2G10560		AT4G16460
AT2G10602		AT4G16860
AT2G10608		AT4G17000
AT2G10920		AT4G17010
AT2G10930		AT4G17070
AT2G10965		AT4G17910
AT2G10970		AT4G18400
AT2G10975		AT4G19270
AT2G11005		AT4G19520
AT2G11010		AT4G20090
AT2G11200		AT4G20800
AT2G11405		AT4G21050
AT2G11462		AT4G22330
AT2G11520		AT4G22420
AT2G11522		AT4G22430
AT2G11570		AT4G22770
AT2G11851		AT4G22800
AT2G11910		AT4G23730
AT2G12200		AT4G23740
AT2G12280		AT4G23770
AT2G12400		AT4G23920
AT2G12405		AT4G24026
AT2G12462		AT4G24330
AT2G12465		AT4G24340
AT2G12557		AT4G24600
AT2G12875		AT4G24610
AT2G12880		AT4G24620
AT2G12900		AT4G24630
AT2G12935		AT4G24970
AT2G12940		AT4G24975
AT2G12977		AT4G25030
AT2G13150		AT4G25790
AT2G13273		AT4G25800
AT2G13290		AT4G26310
AT2G13295		AT4G26720
AT2G13360		AT4G26730
AT2G13363		AT4G27540
AT2G13370		AT4G27550
AT2G13430		AT4G27595
AT2G13440		AT4G27930
AT2G13450		AT4G27940
AT2G13463		AT4G28397
AT2G13500		AT4G28980
AT2G13510		AT4G29370
AT2G13540		AT4G29654
AT2G13547		AT4G29658
AT2G13550		AT4G30440
AT2G13570		AT4G30520
AT2G13600		AT4G30770
AT2G13690		AT4G30780
AT2G13720		AT4G30960
AT2G13760		AT4G30970
AT2G13770		AT4G33080
AT2G13800		AT4G33300
AT2G13820		AT4G33310
AT2G13895		AT4G34070
AT2G13900		AT4G35410
AT2G13980		AT4G35780
AT2G14045		AT4G35783
AT2G14080		AT4G36870
AT2G14095		AT4G37650
AT2G14100		AT4G38090
AT2G14120		AT4G38092
AT2G14170		AT4G38940
AT2G14255		AT4G39200
AT2G14260		AT4G39530
AT2G14270		AT4G39540
AT2G14285		AT5G01075
AT2G14288		AT5G01080
AT2G14390		AT5G01180
AT2G14460		AT5G01220
AT2G14520		AT5G01225
AT2G14530		AT5G01270
AT2G14660		AT5G02580
AT2G14700		AT5G02700
AT2G14720		AT5G02880
AT2G14860		AT5G03944
AT2G14870		AT5G05140
AT2G15000		AT5G06630
AT2G15020		AT5G07170
AT2G15050		AT5G07490
AT2G15080		AT5G07500
AT2G15110		AT5G08790
AT2G15185		AT5G09700
AT2G15220		AT5G10100
AT2G15260		AT5G10680
AT2G15300		AT5G11200
AT2G15340		AT5G11670
AT2G15360		AT5G12200
AT2G15420		AT5G13200
AT2G15440		AT5G14820
AT2G15450		AT5G15200
AT2G15460		AT5G15300
AT2G15470		AT5G15550
AT2G15530		AT5G15560
AT2G15535		AT5G15680
AT2G15620		AT5G15690
AT2G15630		AT5G16580
AT2G15640		AT5G17100
AT2G15695		AT5G17165
AT2G15710		AT5G17170
AT2G15730		AT5G17310
AT2G15790		AT5G17600
AT2G15820		AT5G18340
AT2G15830		AT5G19010
AT2G15860		AT5G19130
AT2G15890		AT5G19240
AT2G15900		AT5G19630
AT2G15910		AT5G19640
AT2G15930		AT5G20460
AT2G15960		AT5G20790
AT2G15980		AT5G20810
AT2G16015		AT5G20840
AT2G16016		AT5G20850
AT2G16018		AT5G20920
AT2G16019		AT5G20930
AT2G16020		AT5G21140
AT2G16030		AT5G21274
AT2G16040		AT5G21900
AT2G16070		AT5G21990
AT2G16090		AT5G22100
AT2G16385		AT5G22420
AT2G16405		AT5G22730
AT2G16490		AT5G22860
AT2G16500		AT5G23630
AT2G16505		AT5G23640
AT2G16510		AT5G23650
AT2G16530		AT5G23660
AT2G16570		AT5G24370
AT2G16580		AT5G24550
AT2G16575		AT5G24850
AT2G16586		AT5G24930
AT2G16620		AT5G25250
AT2G16676		AT5G25560
AT2G16720		AT5G25870
AT2G16810		AT5G26040
AT2G16835		AT5G26240
AT2G16930		AT5G26700
AT2G16955		AT5G26690
AT2G16960		AT5G26780
AT2G16970		AT5G26840
AT2G16980		AT5G26900
AT2G17055		AT5G27200
AT2G17060		AT5G27210
AT2G17110		AT5G27230
AT2G17230		AT5G27280
AT2G17320		AT5G27330
AT2G17390		AT5G27340
AT2G17410		AT5G27360
AT2G17430		AT5G27600
AT2G17510		AT5G27606
AT2G17520		AT5G27810
AT2G17690		AT5G27950
AT2G17787		AT5G27967
AT2G17880		AT5G28000
AT2G17900		AT5G28210
AT2G17920		AT5G28220
AT2G17960		AT5G28288
AT2G18190		AT5G28465
AT2G18320		AT5G28500
AT2G18480		AT5G28550
AT2G18520		AT5G28730
AT2G18530		AT5G28750
AT2G18540		AT5G28800
AT2G18600		AT5G28830
AT2G18610		AT5G28900
AT2G18620		AT5G28919
AT2G18880		AT5G28920
AT2G18915		AT5G32440
AT2G18920		AT5G32619
AT2G18930		AT5G33300
AT2G18938		AT5G34850
AT2G19146		AT5G35120
AT2G19360		AT5G35160
AT2G19400		AT5G35200
AT2G19510		AT5G35230
AT2G19520		AT5G35360
AT2G19850		AT5G35400
AT2G19860		AT5G35480
AT2G19870		AT5G35490
AT2G20010		AT5G35680
AT2G20440		AT5G35730
AT2G20450		AT5G35750
AT2G20570		AT5G35790
AT2G20650		AT5G35890
AT2G20810		AT5G35920
AT2G20820		AT5G35926
AT2G20950		AT5G35930
AT2G20960		AT5G35945
AT2G21010		AT5G35950
AT2G21090		AT5G36180
AT2G21100		AT5G36210
AT2G21130		AT5G36220
AT2G21150		AT5G36300
AT2G21230		AT5G36460
AT2G21235		AT5G36657
AT2G21410		AT5G36870
AT2G21465		AT5G36930
AT2G21540		AT5G36940
AT2G21550		AT5G37020
AT2G21740		AT5G37130
AT2G21750		AT5G37170
AT2G21840		AT5G37210
AT2G21850		AT5G37220
AT2G21890		AT5G37478
AT2G21930		AT5G37480
AT2G22055		AT5G37570
AT2G22160		AT5G37720
AT2G22230		AT5G37750
AT2G22360		AT5G38120
AT2G22430		AT5G38260
AT2G22440		AT5G38280
AT2G22450		AT5G38386
AT2G22560		AT5G39050
AT2G22600		AT5G39080
AT2G22690		AT5G39150
AT2G22720		AT5G39180
AT2G23140		AT5G39360
AT2G23142		AT5G39510
AT2G23149		AT5G39670
AT2G23240		AT5G39830
AT2G23470		AT5G39890
AT2G23590		AT5G39920
AT2G23960		AT5G39930
AT2G24080		AT5G40120
AT2G24120		AT5G40480
AT2G24170		AT5G40610
AT2G24255		AT5G40830
AT2G24340		AT5G40840
AT2G24470		AT5G40850
AT2G24490		AT5G41765
AT2G24480		AT5G41770
AT2G24560		AT5G42090
AT2G24570		AT5G42220
AT2G24625		AT5G42504
AT2G24710		AT5G42870
AT2G24780		AT5G42880
AT2G24790		AT5G42955
AT2G24840		AT5G42957
AT2G24940		AT5G42960
AT2G24945		AT5G43880
AT2G24950		AT5G44080
AT2G24980		AT5G44230
AT2G24990		AT5G44310
AT2G25010		AT5G44316
AT2G25160		AT5G44410
AT2G25260		AT5G44610
AT2G25370		AT5G44894
AT2G25560		AT5G45030
AT2G25710		AT5G45140
AT2G25730		AT5G45590
AT2G25900		AT5G45600
AT2G25920		AT5G45620
AT2G25930		AT5G45930
AT2G25940		AT5G45950
AT2G25970		AT5G46030
AT2G26080		AT5G46790
AT2G26135		AT5G46860
AT2G26260		AT5G46870
AT2G26340		AT5G47020
AT2G26580		AT5G47260
AT2G26620		AT5G47280
AT2G26640		AT5G48000
AT2G26750		AT5G49410
AT2G26760		AT5G49420
AT2G26790		AT5G49470
AT2G26950		AT5G49590
AT2G27050		AT5G49600
AT2G27070		AT5G50175
AT2G27390		AT5G50480
AT2G27540		AT5G51150
AT2G27550		AT5G51310
AT2G27860		AT5G51410
AT2G28060		AT5G52070
AT2G28140		AT5G52090
AT2G28990		AT5G52100
AT2G29000		AT5G52110
AT2G29040		AT5G53110
AT2G29045		AT5G53270
AT2G29200		AT5G53280
AT2G29210		AT5G53410
AT2G29605		AT5G55250
AT2G29800		AT5G55340
AT2G29840		AT5G55565
AT2G29850		AT5G56050
AT2G29860		AT5G56070
AT2G29880		AT5G56075
AT2G29910		AT5G56090
AT2G29920		AT5G56380
AT2G30110		AT5G56600
AT2G30200		AT5G56610
AT2G30460		AT5G56920
AT2G30730		AT5G56970
AT2G30740		AT5G58540
AT2G30750		AT5G58880
AT2G30760		AT5G59990
AT2G30766		AT5G60050
AT2G31070		AT5G60560
AT2G31130		AT5G60980
AT2G31360		AT5G61120
AT2G31450		AT5G62230
AT2G31460		AT5G64590
AT2G31530		AT5G66240
AT2G31540		AT5G67480
AT2G31700		AT5G67640
AT2G31960
AT2G32030
AT2G32040
AT2G32150
AT2G32290
AT2G32500
AT2G32520
AT2G32740
AT2G32790
AT2G32910
AT2G33835
AT2G34110
AT2G34100
AT2G34120
AT2G34123
AT2G34230
AT2G34238
AT2G34240
AT2G34655
AT2G34790
AT2G34825
AT2G34850
AT2G35130
AT2G35280
AT2G35610
AT2G35980
AT2G36050
AT2G36400
AT2G36700
AT2G36724
AT2G37370
AT2G37720
AT2G37840
AT2G37950
AT2G38195
AT2G38220
AT2G38230
AT2G38270
AT2G38400
AT2G38970
AT2G39180
AT2G39435
AT2G39690
AT2G39705
AT2G39740
AT2G39795
AT2G39800
AT2G39840
AT2G39865
AT2G39870
AT2G40095
AT2G40300
AT2G40310
AT2G40420
AT2G40440
AT2G40520
AT2G40690
AT2G40955
AT2G41390
AT2G41450
AT2G41500
AT2G41560
AT2G41590
AT2G41600
AT2G41640
AT2G41650
AT2G41740
AT2G41920
AT2G41960
AT2G42730
AT2G42885
AT2G43290
AT2G43580
AT2G43680
AT2G43865
AT2G43930
AT2G44560
AT2G44850
AT2G45240
AT2G45380
AT2G45650
AT2G45970
AT2G46110
AT2G46130
AT2G46225
AT2G46455
AT2G46460
AT2G46470
AT2G46735
AT2G46770
AT2G46810
AT2G46820
AT2G46890
AT2G46900
AT2G46990
AT2G47020
AT2G47410
AT2G47420
AT2G47600
AT2G47940
AT2G47950
AT3G01340
AT3G01345
AT3G02270
AT3G02410
AT3G02420
AT3G02510
AT3G02550
AT3G02610
AT3G03070
AT3G03200
AT3G03260
AT3G03710
AT3G03770
AT3G03860
AT3G04184
AT3G04390
AT3G04400
AT3G04490
AT3G04945
AT3G05410
AT3G05530
AT3G05540
AT3G06340
AT3G06350
AT3G06360
AT3G06435
AT3G66656
AT3G07030
AT3G07130
AT3G07140
AT3G07380
AT3G08560
AT3G09120
AT3G09130
AT3G09162
AT3G09180
AT3G09510
AT3G09520
AT3G09680
AT3G09690
AT3G10113
AT3G10340
AT3G10480
AT3G10940
AT3G10950
AT3G11080
AT3G11130
AT3G11160
AT3G11165
AT3G11290
AT3G11310
AT3G11750
AT3G11964
AT3G11980
AT3G12500
AT3G12840
AT3G13110
AT3G13225
AT3G13630
AT3G13662
AT3G13670
AT3G13700
AT3G13710
AT3G13900
AT3G14010
AT3G14270
AT3G14670
AT3G14820
AT3G15590
AT3G15605
AT3G15960
AT3G16590
AT3G16810
AT3G16820
AT3G16930
AT3G16940
AT3G16960
AT3G17060
AT3G17120
AT3G17190
AT3G17390
AT3G17400
AT3G17410
AT3G17570
AT3G17700
AT3G17710
AT3G17712
AT3G17740
AT3G17750
AT3G18340
AT3G18350
AT3G18700
AT3G19410
AT3G19515
AT3G19520
AT3G19950
AT3G20700
AT3G20800
AT3G20810
AT3G20820
AT3G20830
AT3G20890
AT3G20950
AT3G21170
AT3G21175
AT3G21450
AT3G21465
AT3G21570
AT3G21680
AT3G21700
AT3G21900
AT3G22053
AT3G22142
AT3G22230
AT3G22530
AT3G22580
AT3G22590
AT3G22880
AT3G22940
AT3G22942
AT3G23080
AT3G23172
AT3G23380
AT3G23390
AT3G23510
AT3G23640
AT3G23650
AT3G23660
AT3G23850
AT3G23880
AT3G23890
AT3G23950
AT3G24050
AT3G24200
AT3G24255
AT3G24360
AT3G24465
AT3G24542
AT3G24610
AT3G25460
AT3G25470
AT3G25480
AT3G25490
AT3G25720
AT3G25727
AT3G25905
AT3G26100
AT3G26110
AT3G26210
AT3G26240
AT3G26250
AT3G26445
AT3G26450
AT3G26500
AT3G26511
AT3G26616
AT3G26618
AT3G26800
AT3G26855
AT3G26870
AT3G27040
AT3G27140
AT3G27180
AT3G27200
AT3G27290
AT3G27328
AT3G27400
AT3G27470
AT3G27510
AT3G27600
AT3G27610
AT3G27680
AT3G27690
AT3G27700
AT3G27820
AT3G27831
AT3G27940
AT3G27968
AT3G27970
AT3G27980
AT3G28040
AT3G28100
AT3G28120
AT3G28130
AT3G28190
AT3G28200
AT3G28220
AT3G28243
AT3G28250
AT3G28300
AT3G28380
AT3G28430
AT3G28450
AT3G28480
AT3G28490
AT3G28500
AT3G28550
AT3G28590
AT3G28674
AT3G28680
AT3G28690
AT3G28700
AT3G28720
AT3G28740
AT3G28750
AT3G28790
AT3G28820
AT3G28899
AT3G28900
AT3G28918
AT3G28920
AT3G28925
AT3G28940
AT3G28950
AT3G28956
AT3G29033
AT3G29034
AT3G29040
AT3G29080
AT3G29110
AT3G29152
AT3G29160
AT3G29180
AT3G29185
AT3G29190
AT3G29200
AT3G29230
AT3G29260
AT3G29270
AT3G29320
AT3G29375
AT3G29380
AT3G29450
AT3G29580
AT3G29630
AT3G29636
AT3G29638
AT3G29639
AT3G29690
AT3G29720
AT3G29763
AT3G29785
AT3G29790
AT3G29791
AT3G29796
AT3G29830
AT3G30160
AT3G30235
AT3G30280
AT3G30320
AT3G30370
AT3G30383
AT3G30391
AT3G30430
AT3G30460
AT3G30520
AT3G30540
AT3G30580
AT3G30768
AT3G30770
AT3G30778
AT3G30805
AT3G30849
AT3G31068
AT3G31350
AT3G31400
AT3G31401
AT3G31402
AT3G31430
AT3G31900
AT3G31910
AT3G32036
AT3G32050
AT3G32100
AT3G32130
AT3G32150
AT3G32180
AT3G32190
AT3G32260
AT3G32280
AT3G32330
AT3G32410
AT3G32896
AT3G32904
AT3G32940
AT3G33187
AT3G33528
AT3G33530
AT3G33520
AT3G42050
AT3G42060
AT3G42130
AT3G42140
AT3G42148
AT3G42150
AT3G42160
AT3G42180
AT3G42310
AT3G42475
AT3G42550
AT3G42560
AT3G42565
AT3G42628
AT3G42630
AT3G42640
AT3G42660
AT3G42723
AT3G42725
AT3G42770
AT3G42790
AT3G42830
AT3G42860
AT3G42870
AT3G42940
AT3G42960
AT3G42970
AT3G42990
AT3G43083
AT3G43148
AT3G43160
AT3G43170
AT3G43210
AT3G43220
AT3G43250
AT3G43260
AT3G43270
AT3G43291
AT3G43300
AT3G43340
AT3G43400
AT3G43402
AT3G43410
AT3G43420
AT3G43432
AT3G43480
AT3G43490
AT3G43520
AT3G43540
AT3G43550
AT3G43570
AT3G43580
AT3G43583
AT3G43590
AT3G43610
AT3G43682
AT3G43722
AT3G43740
AT3G43750
AT3G43810
AT3G43833
AT3G43870
AT3G43900
AT3G43920
AT3G43930
AT3G43940
AT3G43950
AT3G43980
AT3G43990
AT3G44050
AT3G44070
AT3G44090
AT3G44115
AT3G44120
AT3G44130
AT3G44170
AT3G44180
AT3G44190
AT3G44210
AT3G44230
AT3G44260
AT3G44261
AT3G44290
AT3G44300
AT3G44320
AT3G44330
AT3G44430
AT3G44440
AT3G44480
AT3G44530
AT3G44540
AT3G44570
AT3G44590
AT3G44620
AT3G44690
AT3G44710
AT3G44720
AT3G44735
AT3G44783
AT3G44910
AT3G44930
AT3G44980
AT3G45130
AT3G45160
AT3G45170
AT3G45230
AT3G45443
AT3G45450
AT3G45460
AT3G45480
AT3G45490
AT3G45510
AT3G45525
AT3G45540
AT3G45560
AT3G45580
AT3G45590
AT3G45680
AT3G45710
AT3G45800
AT3G45820
AT3G45830
AT3G45840
AT3G45900
AT3G45910
AT3G45920
AT3G45990
AT3G46120
AT3G46150
AT3G46160
AT3G46170
AT3G46180
AT3G46240
AT3G46350
AT3G46380
AT3G46390
AT3G46400
AT3G46460
AT3G46470
AT3G46490
AT3G46613
AT3G46710
AT3G46800
AT3G46830
AT3G47030
AT3G47060
AT3G47120
AT3G47130
AT3G47140
AT3G47150
AT3G47160
AT3G47250
AT3G47300
AT3G47350
AT3G47630
AT3G47640
AT3G47680
AT3G47690
AT3G47800
AT3G47810
AT3G47830
AT3G47833
AT3G47850
AT3G47860
AT3G47910
AT3G47920
AT3G47930
AT3G48030
AT3G48040
AT3G48131
AT3G48140
AT3G48185
AT3G48340
AT3G48410
AT3G48420
AT3G48530
AT3G48610
AT3G48620
AT3G48630
AT3G48720
AT3G48740
AT3G48780
AT3G48950
AT3G49030
AT3G49240
AT3G49270
AT3G49370
AT3G49440
AT3G49450
AT3G49660
AT3G50020
AT3G50022
AT3G50110
AT3G50120
AT3G50240
AT3G50250
AT3G50260
AT3G50320
AT3G50480
AT3G50510
AT3G50520
AT3G50540
AT3G50674
AT3G50770
AT3G50808
AT3G50930
AT3G51010
AT3G51020
AT3G51580
AT3G51690
AT3G51860
AT3G51870
AT3G52030
AT3G52400
AT3G52640
AT3G52660
AT3G52680
AT3G52690
AT3G52700
AT3G52830
AT3G52920
AT3G52990
AT3G53065
AT3G53270
AT3G53305
AT3G53340
AT3G53342
AT3G53480
AT3G53900
AT3G53910
AT3G54090
AT3G54410
AT3G54530
AT3G54540
AT3G54580
AT3G54590
AT3G54660
AT3G54670
AT3G54730
AT3G54790
AT3G54800
AT3G54826
AT3G54860
AT3G54870
AT3G54925
AT3G54930
AT3G54940
AT3G55254
AT3G55660
AT3G55665
AT3G55670
AT3G55672
AT3G55850
AT3G55860
AT3G55930
AT3G55940
AT3G55970
AT3G56010
AT3G56070
AT3G56200
AT3G56210
AT3G56570
AT3G56670
AT3G56680
AT3G56710
AT3G57230
AT3G57580
AT3G58430
AT3G58560
AT3G58640
AT3G59190
AT3G59440
AT3G59470
AT3G59570
AT3G59730
AT3G59870
AT3G60140
AT3G60180
AT3G60530
AT3G60570
AT3G60880
AT3G60970
AT3G60990
AT3G61113
AT3G61210
AT3G61220
AT3G61240
AT3G61320
AT3G61470
AT3G62050
AT3G62380
AT3G62470
AT4G00005
AT4G00020
AT4G00050
AT4G00070
AT4G00120
AT4G00130
AT4G00140
AT4G00250
AT4G00260
AT4G00355
AT4G00416
AT4G00540
AT4G00720
AT4G00750
AT4G00810
AT4G00955
AT4G00960
AT4G00980
AT4G01000
AT4G01010
AT4G01100
AT4G01130
AT4G01240
AT4G01340
AT4G01390
AT4G01575
AT4G01580
AT4G01610
AT4G01840
AT4G01900
AT4G01985
AT4G02000
AT4G02020
AT4G02075
AT4G02100
AT4G02110
AT4G02130
AT4G02180
AT4G02250
AT4G02270
AT4G02280
AT4G02300
AT4G02310
AT4G02320
AT4G02482
AT4G02485
AT4G02489
AT4G02540
AT4G02700
AT4G02750
AT4G02760
AT4G02770
AT4G02860
AT4G02910
AT4G02970
AT4G03030
AT4G03040
AT4G03070
AT4G03100
AT4G03156
AT4G03160
AT4G03298
AT4G03320
AT4G03340
AT4G03380
AT4G03415
AT4G03430
AT4G03450
AT4G03470
AT4G03520
AT4G03540
AT4G03570
AT4G03580
AT4G03590
AT4G03723
AT4G03740
AT4G03820
AT4G03930
AT4G03940
AT4G03945
AT4G03950
AT4G04020
AT4G04030
AT4G04110
AT4G04180
AT4G04190
AT4G04260
AT4G04340
AT4G04490
AT4G04500
AT4G04510
AT4G04540
AT4G04570
AT4G04580
AT4G04601
AT4G04630
AT4G04632
AT4G04650
AT4G04670
AT4G04695
AT4G04710
AT4G04740
AT4G04745
AT4G04770
AT4G04775
AT4G04780
AT4G04810
AT4G04830
AT4G04880
AT4G04910
AT4G04920
AT4G04930
AT4G04950
AT4G04953
AT4G04990
AT4G05070
AT4G05071
AT4G05080
AT4G05100
AT4G05136
AT4G05160
AT4G05180
AT4G05190
AT4G05260
AT4G05310
AT4G05340
AT4G05360
AT4G05370
AT4G05440
AT4G05460
[truncated: 1,021 more rows]
